# Supplementary material for: PE/PPE proteins contribute to Mycobacterium tuberculosis drug resistance
Source: Nat Commun. 2026 Apr 24;17:5668. doi: 10.1038/s41467-026-72431-7 (PMC13315784; doi:10.1038/s41467-026-72431-7)
Supplement: Supplementary file 4 — Supplementary Data 2 [file 41467_2026_72431_MOESM4_ESM.xlsx]

## Sheet: Fig 1c,d
Fig 1c
AMI (µg/mL)	Comparison	p-value
1	ppe42 KO vs WT	4e-06
	ppe42 KO vs ppe42 comp	7.8e-05
	ppe42 KO vs ppe42 Y290* comp	0.067103
2	ppe42 KO vs WT	2.2e-05
	ppe42 KO vs ppe42 comp	0.001299
	ppe42 KO vs ppe42 Y290* comp	0.068863
4	ppe42 KO vs WT	<0.000001
	ppe42 KO vs ppe42 comp	<0.000001
	ppe42 KO vs ppe42 Y290* comp	0.055313
Fig 1d
1	ppe42 KO vs WT	0.002383
	ppe42 KO vs mspA comp	0.000618
2	ppe42 KO vs WT	1.5e-05
	ppe42 KO vs mspA comp	2e-06
4	ppe42 KO vs WT	0.022567
	ppe42 KO vs mspA comp	3e-05

## Sheet: Fig 3b
Fig 3b
INH (μM)	p-value WT vs pe25/ppe41 KO
0	0.275215
0.056	0.176824
0.1125	0.77355
0.225	0.000173
0.45	0.000884
0.9	0.349617
INH (μM)	p-value WT vs pe25/ppe41 Comp
0	0.055183
0.056	0.356519
0.1125	0.085356
0.225	0.07855
0.45	0.210744
0.9	0.707232
INH (μM)	p-value WT vs pe25/ppe41 KO mspA Comp
0	0.11082
0.056	0.200856
0.1125	0.125415
0.225	0.057955
0.45	0.845964
0.9	0.863215

## Sheet: Fig 3d,e,f
Fig 3d
HN878
INH (μM)	p-value WT vs pe25/ppe41 KO
0	0.694867
0.225	0.000304
Fig 3e
T46
INH (μM)	p-value WT vs pe25/ppe41 KO
0	0.397324
0.1125	0.000551
Fig 3f
INH responsive genes	p-value WT vs pe25/ppe41 KO
acpM	0.001421
iniB	4e-05
kasA	0.001437

## Sheet: Fig 4b,c
Fig 4b
INH (μM)	p-value WT vs pe25/ppe41 Δ112 comp
0	0.874285
0.225	0.001377
Fig 4c
INH (MIC)	p-value WT vs pe25/ppe41 KO
10x	6.6e-05
25x	<0.000001
125x	0.000729
500x	7e-06

## Sheet: Supp fig2, 6
Supplementary fig 2
KAN (µg/mL)	p-value WT vs ppe42 KO
0	0.335672
0.125	0.554403
0.25	0.796528
0.5	0.93159
Supplementary fig 6
PZA (μM)	p-value WT vs ppe35 KO
15.625	0.297641
31.25	0.750825
62.5	0.571949
125	0.832754
250	0.384155
500	0.987872
1000	0.868055
