# Supplementary material for: PE/PPE proteins contribute to Mycobacterium tuberculosis drug resistance
Source: Nat Commun. 2026 Apr 24;17:5668. doi: 10.1038/s41467-026-72431-7 (PMC13315784; doi:10.1038/s41467-026-72431-7)
Supplement: Supplementary file 5 — Supplementary Data 3 [file 41467_2026_72431_MOESM5_ESM.xlsx]

## Sheet: PPE42 vs WT RNA seq
GENE_NAME	GENE_ID	PRODUCT	LOG2FC	AVG_PVALUE
dnaA	Rv0001	chromosomal replication initiator protein DnaA	0.1526	0.968329
dnaN	Rv0002	DNA polymerase III subunit beta	0.0656	0.999247
recF	Rv0003	DNA replication/repair protein RecF	0.1706	0.885519
Rv0004	Rv0004	hypothetical protein	0.1945	0.69147
gyrB	Rv0005	DNA gyrase subunit B	0.05	0.999829
gyrA	Rv0006	DNA gyrase subunit A	0.0312	0.999994
Rv0007	Rv0007	membrane protein	0.0607	0.998868
cwsA	Rv0008c	cell wall synthesis protein CwsA	-0.3031	0.00875584
ppiA	Rv0009	iron-regulated peptidyl-prolyl cis-trans isomerase PpiA	-0.1975	0.1636
Rv0010c	Rv0010c	membrane protein	-0.0478	0.999962
crgA	Rv0011c	cell division protein CrgA	0.1415	0.920788
Rv0012	Rv0012	membrane protein	-0.0283	0.999999
trpG	Rv0013	anthranilate synthase component II	0.1165	0.719857
pknB	Rv0014c	serine/threonine-protein kinase PknB	0.0626	0.999529
pknA	Rv0015c	serine/threonine-protein kinase PknA	-0.1297	0.723371
pbpA	Rv0016c	penicillin-binding protein PbpA	-0.0413	0.999997
rodA	Rv0017c	cell division protein RodA	0.0358	0.999984
pstP	Rv0018c	phosphoserine/threonine phosphatase PstP	0.0614	0.992293
fhaB	Rv0019c	FHA domain-containing protein FhaB	0.0349	0.999942
fhaA	Rv0020c	FHA domain-containing protein FhaA	-0.0712	0.986874
Rv0021c	Rv0021c	hypothetical protein	-0.045	0.999988
whiB5	Rv0022c	transcriptional regulator WhiB5	-0.4166	0.0320888
Rv0023	Rv0023	transcriptional regulator	0.1343	0.8548
Rv0024	Rv0024	NLP/P60 family protein	0.1649	0.65424
Rv0025	Rv0025	hypothetical protein	-0.0359	0.999998
Rv0026	Rv0026	hypothetical protein	-0.0526	0.999954
Rv0027	Rv0027	hypothetical protein	-0.051	0.999767
Rv0028	Rv0028	hypothetical protein	-0.0217	1
Rv0029	Rv0029	hypothetical protein	-0.1609	0.385583
Rv0030	Rv0030	hypothetical protein	-0.0382	0.998965
Rv0031	Rv0031	transposase	-0.0192	1
bioF2	Rv0032	8-amino-7-oxononanoate synthase	-0.0348	0.999997
acpA	Rv0033	acyl carrier protein AcpA	-0.1948	0.907214
Rv0034	Rv0034	hypothetical protein	-0.1604	0.958632
fadD34	Rv0035	fatty-acid--CoA ligase FadD34	-0.0181	1
Rv0036c	Rv0036c	hypothetical protein	-0.0423	0.999257
Rv0037c	Rv0037c	MFS-type transporter	-0.1894	0.11892
Rv0038	Rv0038	hypothetical protein	-0.0527	0.998937
Rv0039c	Rv0039c	transmembrane protein	0.4681	0.00121541
mtc28	Rv0040c	hypothetical protein	0.4029	0.0159554
leuS	Rv0041	leucine--tRNA ligase	0.1322	0.508967
Rv0042c	Rv0042c	transcriptional regulator	0.0721	0.998718
Rv0043c	Rv0043c	HTH-type transcriptional regulator	0.0053	0.999999
Rv0044c	Rv0044c	oxidoreductase	0.0002	1
Rv0045c	Rv0045c	hydrolase	0.3655	0.000328347
ino1	Rv0046c	inositol-3-phosphate synthase	0.053	0.999534
Rv0047c	Rv0047c	hypothetical protein	0.16	0.396118
Rv0048c	Rv0048c	membrane protein	0.2563	0.0196673
Rv0049	Rv0049	hypothetical protein	0.0275	0.999995
ponA1	Rv0050	bifunctional penicillin-insensitive transglycosylase/penicillin-sensitive transpeptidase	0.0634	0.99329
Rv0051	Rv0051	transmembrane protein	0.0247	0.999989
Rv0052	Rv0052	hypothetical protein	-0.1854	0.395517
rpsF	Rv0053	30S ribosomal protein S6	0.0385	0.999973
ssb	Rv0054	single-strand DNA-binding protein	-0.1603	0.206467
rpsR1	Rv0055	30S ribosomal protein S18	-0.0635	0.992164
rplI	Rv0056	50S ribosomal protein L9	0.0302	0.999977
Rv0057	Rv0057	hypothetical protein	-0.0108	1
dnaB	Rv0058	replicative DNA helicase	0.0585	0.999442
Rv0059	Rv0059	hypothetical protein	0.0012	1
Rv0060	Rv0060	hypothetical protein	0.031	0.999968
Rv0061c	Rv0061c	hypothetical protein	0.0247	0.999996
celA1	Rv0062	cellulase CelA	0.4452	5.47516e-06
Rv0063	Rv0063	oxidoreductase	0.355	0.00353685
Rv0064	Rv0064	transmembrane protein	-0.0797	0.999857
vapB1	Rv0064A	antitoxin VapB1	-0.2129	0.198067
vapC1	Rv0065	ribonuclease VapC1	0.3143	0.00131568
icd2	Rv0066c	isocitrate dehydrogenase	0.2426	0.085062
Rv0067c	Rv0067c	transcriptional regulator	-0.2232	0.365996
Rv0068	Rv0068	oxidoreductase	0.4173	0.000659756
sdaA	Rv0069c	L-serine dehydratase	0.2743	0.0888186
glyA2	Rv0070c	serine hydroxymethyltransferase	0.0323	0.999988
Rv0071	Rv0071	maturase	-0.1214	0.986783
Rv0072	Rv0072	glutamine ABC transporter permease	0.1047	0.961741
Rv0073	Rv0073	glutamine ABC transporter ATP-binding protein	0.1272	0.696757
Rv0074	Rv0074	hypothetical protein	0.0696	0.99307
Rv0075	Rv0075	aminotransferase	0.0283	0.999979
Rv0076c	Rv0076c	membrane protein	0.056	0.998702
Rv0077c	Rv0077c	oxidoreductase	0.1097	0.991322
Rv0078	Rv0078	transcriptional regulator	0.0422	0.999988
Rv0078A	Rv0078A	hypothetical protein	-0.171	0.15072
Rv0078B	Rv0078B	hypothetical protein	-0.1733	0.415454
Rv0079	Rv0079	hypothetical protein	-0.2674	0.94321
Rv0080	Rv0080	hypothetical protein	-0.4631	0.234039
Rv0081	Rv0081	HTH-type transcriptional regulator	-0.3545	0.19742
Rv0082	Rv0082	oxidoreductase	-0.6466	0.00205005
Rv0083	Rv0083	oxidoreductase	-0.2743	0.0162111
hycD	Rv0084	formate hydrogenlyase HycD	-0.2981	0.0073044
hycP	Rv0085	hydrogenase HycP	-0.3208	0.104364
hycQ	Rv0086	hydrogenase HycQ	-0.1018	0.928161
hycE	Rv0087	formate hydrogenase HycE	-0.3905	0.00832786
Rv0088	Rv0088	polyketide cyclase/dehydrase	-0.1973	0.621715
Rv0089	Rv0089	methyltransferase	-0.088	0.997401
Rv0090	Rv0090	membrane protein	0.0239	0.999988
mtn	Rv0091	bifunctional 5'-methylthioadenosine nucleosidase	-0.0856	0.985377
ctpA	Rv0092	cation transporter ATPase A	-0.1745	0.199275
Rv0093c	Rv0093c	membrane protein	-0.1185	0.870326
Rv0094c	Rv0094c	hypothetical protein	-0.1431	0.536648
Rv0095c	Rv0095c	hypothetical protein	-0.3811	0.0183711
PPE1	Rv0096	PPE family protein PPE1	-0.058	0.999956
Rv0097	Rv0097	oxidoreductase	0.2	0.182181
fcoT	Rv0098	fatty acyl CoA thioesterase FcoT	0.1241	0.961607
fadD10	Rv0099	fatty-acid--CoA ligase FadD10	0.2027	0.20112
Rv0100	Rv0100	hypothetical protein	-0.1468	0.747752
nrp	Rv0101	peptide synthetase Nrp	0.0018	1
Rv0102	Rv0102	integral membrane protein	-0.0626	0.993309
ctpB	Rv0103c	cation-transporter P-type ATPase B	-0.0624	0.990051
Rv0104	Rv0104	hypothetical protein	0.1601	0.382093
rpmB1	Rv0105c	50S ribosomal protein L28	-0.0108	1
Rv0106	Rv0106	hypothetical protein	0.4429	0.00453218
ctpI	Rv0107c	cation-transporter ATPase I	0.1636	0.593113
Rv0108c	Rv0108c	hypothetical protein	-0.0469	0.999634
PE_PGRS1	Rv0109	PE-PGRS family protein PE_PGRS1	-0.1168	0.989283
Rv0110	Rv0110	integral membrane protein	-0.0238	1
Rv0111	Rv0111	transmembrane acyltransferase	-0.1781	0.139374
gca	Rv0112	GDP-mannose 4,6-dehydratase	0.2104	0.814659
gmhA	Rv0113	phosphoheptose isomerase	0.0785	0.999328
gmhB	Rv0114	D-glycero-alpha-D-manno-heptose-1,7-bisphosphate 7-phosphatase	0.1163	0.999677
hddA	Rv0115	D-alpha-D-heptose-7-phosphate kinase HddA	0.2098	0.855325
ldtA	Rv0116c	L,D-transpeptidase LdtA	-0.1012	0.996992
oxyS	Rv0117	oxidative stress response regulatory protein OxyS	-0.0282	0.999998
oxcA	Rv0118c	oxalyl-CoA decarboxylase OxcA	-0.1445	0.846644
fadD7	Rv0119	fatty-acid--CoA ligase FadD7	-0.0946	0.958037
fusA2	Rv0120c	elongation factor G	-0.1554	0.976148
Rv0121c	Rv0121c	hypothetical protein	-0.2671	0.250141
Rv0122	Rv0122	hypothetical protein	0.1142	0.999448
Rv0123	Rv0123	hypothetical protein	0.4226	0.0119211
PE_PGRS2	Rv0124	PE-PGRS family protein PE_PGRS2	-0.1637	0.630054
pepA	Rv0125	serine protease PepA	-0.0372	0.999992
treS	Rv0126	trehalose synthase/amylase TreS	0.1372	0.533765
mak	Rv0127	maltokinase	-0.0313	0.999999
Rv0128	Rv0128	transmembrane protein	-0.048	0.999504
fbpC	Rv0129c	diacylglycerol acyltransferase/mycolyltransferase Ag85C	0.0222	0.999997
htdZ	Rv0130	3-hydroxyl-thioester dehydratase	0.2357	0.18354
fadE1	Rv0131c	acyl-CoA dehydrogenase FadE1	0.0801	0.990528
fgd2	Rv0132c	F420-dependent glucose-6-phosphate dehydrogenase	-0.142	0.993552
Rv0133	Rv0133	GCN5-like N-acetyltransferase	-0.1422	0.560358
ephF	Rv0134	epoxide hydrolase EphF	-0.1101	0.751877
Rv0135c	Rv0135c	transcriptional regulator	-0.0323	0.999998
cyp138	Rv0136	cytochrome P450 Cyp138	-0.0075	0.999999
msrA	Rv0137c	peptide methionine sulfoxide reductase MsrA	-0.0742	0.999124
Rv0138	Rv0138	hypothetical protein	-0.0514	0.999854
Rv0139	Rv0139	oxidoreductase	0.0255	0.999995
Rv0140	Rv0140	hypothetical protein	-0.0251	1
Rv0141c	Rv0141c	hypothetical protein	-0.0053	1
Rv0142	Rv0142	hypothetical protein	-0.2064	0.221708
Rv0143c	Rv0143c	transmembrane protein	-0.1195	0.763069
Rv0144	Rv0144	transcriptional regulator	-0.115	0.767276
Rv0145	Rv0145	S-adenosylmethionine-dependent methyltransferase	-0.1575	0.624749
Rv0146	Rv0146	S-adenosylmethionine-dependent methyltransferase	-0.1652	0.781652
Rv0147	Rv0147	aldehyde dehydrogenase	0.2647	0.112849
Rv0148	Rv0148	short-chain type dehydrogenase/reductase	0.1271	0.966294
Rv0149	Rv0149	quinone oxidoreductase	0.1013	0.981212
Rv0150c	Rv0150c	hypothetical protein	-0.0435	0.999965
PE1	Rv0151c	PE family protein PE1	-0.0711	0.999478
PE2	Rv0152c	PE family protein PE2	-0.1032	0.926329
ptbB	Rv0153c	phosphotyrosine protein phosphatase	0.1195	0.868885
fadE2	Rv0154c	acyl-CoA dehydrogenase FadE2	-0.0563	0.999958
pntAa	Rv0155	NAD(P) transhydrogenase subunit alpha PntAa	0.4275	7.84844e-05
pntAb	Rv0156	NAD(P) transhydrogenase subunit alpha PntAb	0.8937	1.53777e-12
pntB	Rv0157	NAD(P) transhydrogenase subunit beta PntB	0.3213	0.000233857
Rv0157A	Rv0157A	hypothetical protein	-0.0355	0.999999
Rv0158	Rv0158	transcriptional regulator	0.151	0.800819
PE3	Rv0159c	PE family protein PE3	-0.0401	0.999992
PE4	Rv0160c	PE family protein PE4	-0.4404	0.00072019
Rv0161	Rv0161	oxidoreductase	-0.2653	0.108602
adhE1	Rv0162c	zinc-type alcohol dehydrogenase subunit E	-0.0143	1
Rv0163	Rv0163	hypothetical protein	0.065	0.999878
TB18.5	Rv0164	hypothetical protein	0.0294	0.999984
mce1R	Rv0165c	transcriptional regulator Mce1R	0.1048	0.837739
fadD5	Rv0166	fatty-acid--CoA ligase FadD5	0.1352	0.940944
yrbE1A	Rv0167	membrane protein	0.2313	0.0344139
yrbE1B	Rv0168	membrane protein	0.2613	0.00278496
mce1A	Rv0169	Mce family protein Mce1A	0.2661	0.0321271
mce1B	Rv0170	Mce family protein Mce1B	0.2502	0.0262156
mce1C	Rv0171	Mce family protein Mce1C	0.1643	0.539528
mce1D	Rv0172	Mce family protein Mce1D	0.173	0.738027
lprK	Rv0173	Mce family lipoprotein LprK	0.1831	0.472532
mce1F	Rv0174	Mce family protein Mce1F	0.1992	0.307024
Rv0175	Rv0175	Mce associated membrane protein	0.0843	0.989276
Rv0176	Rv0176	Mce associated transmembrane protein	0.0844	0.980136
Rv0177	Rv0177	Mce associated protein	0.0704	0.999594
Rv0178	Rv0178	Mce associated membrane protein	0.1913	0.198504
lprO	Rv0179c	lipoprotein LprO	0.4327	0.000704415
Rv0180c	Rv0180c	transmembrane protein	-0.075	0.977313
Rv0181c	Rv0181c	hypothetical protein	-0.1315	0.746637
sigG	Rv0182c	ECF RNA polymerase sigma factor SigG	-0.255	0.0106183
Rv0183	Rv0183	lysophospholipase	-0.0166	1
Rv0184	Rv0184	hypothetical protein	-0.3283	0.0013331
Rv0185	Rv0185	hypothetical protein	-0.3606	0.00106424
bglS	Rv0186	beta-glucosidase BglS	0.002	1
mymT	Rv0186A	metallothionein	0.5082	5.22751e-06
Rv0187	Rv0187	O-methyltransferase	-0.1674	0.486032
Rv0188	Rv0188	transmembrane protein	-0.2224	0.938065
ilvD	Rv0189c	dihydroxy-acid dehydratase	-0.0269	1
Rv0190	Rv0190	hypothetical protein	0.1474	0.299337
Rv0191	Rv0191	MFS-type transporter	-0.0821	0.979969
Rv0192	Rv0192	hypothetical protein	-0.0628	0.996459
Rv0192A	Rv0192A	conserved secreted protein	-0.1647	0.548896
Rv0193c	Rv0193c	hypothetical protein	0.3106	0.00463769
Rv0194	Rv0194	multidrug ABC transporter ATPase/permease	-0.0254	1
Rv0195	Rv0195	two component transcriptional regulator	-0.1611	0.911169
Rv0196	Rv0196	HTH-type transcriptional regulator	0.1398	0.980284
Rv0197	Rv0197	oxidoreductase	0.0142	1
zmp1	Rv0198c	zinc metalloprotease	-0.1267	0.598229
Rv0199	Rv0199	membrane protein	-0.1414	0.603468
Rv0200	Rv0200	transmembrane protein	-0.0457	0.999991
Rv0201c	Rv0201c	hypothetical protein	-0.1931	0.186067
mmpL11	Rv0202c	transmembrane transport protein MmpL11	-0.3173	0.0414702
Rv0203	Rv0203	hypothetical protein	0.0267	0.999995
Rv0204c	Rv0204c	transmembrane protein	0.3064	0.00602394
Rv0205	Rv0205	transmembrane protein	0.1217	0.655928
mmpL3	Rv0206c	transmembrane transport protein MmpL3	0.1819	0.269266
Rv0207c	Rv0207c	hypothetical protein	0.188	0.406635
Rv0208c	Rv0208c	tRNA (guanine-N(7)-)-methyltransferase	0.0314	0.999997
Rv0209	Rv0209	hypothetical protein	0.0006	0.999998
Rv0210	Rv0210	hypothetical protein	0.0416	0.999994
pckA	Rv0211	phosphoenolpyruvate carboxykinase	-0.1017	0.998292
nadR	Rv0212c	transcriptional regulator NadR	-0.0037	1
Rv0213c	Rv0213c	methyltransferase	-0.1288	0.540966
fadD4	Rv0214	fatty-acid--CoA ligase FadD4	-0.006	1
fadE3	Rv0215c	acyl-CoA dehydrogenase fadE3	-0.0861	0.99497
Rv0216	Rv0216	hydratase	0.1852	0.147877
lipW	Rv0217c	esterase LipW	0.0839	0.998237
Rv0218	Rv0218	transmembrane protein	-0.17	0.273768
Rv0219	Rv0219	transmembrane protein	-0.0101	1
lipC	Rv0220	esterase LipC	-0.1461	0.773743
Rv0221	Rv0221	diacyglycerol O-acyltransferase	0.0603	0.999072
echA1	Rv0222	enoyl-CoA hydratase EchA1	0.1993	0.497403
Rv0223c	Rv0223c	aldehyde dehydrogenase	0.1203	0.927624
Rv0224c	Rv0224c	methyltransferase	-0.0431	0.999974
Rv0225	Rv0225	hypothetical protein	-0.0572	0.998662
Rv0226c	Rv0226c	transmembrane protein	-0.1125	0.890304
Rv0227c	Rv0227c	membrane protein	0.0016	1
Rv0228	Rv0228	acyltransferase	0.1048	0.873916
Rv0229c	Rv0229c	hypothetical protein	0.2129	0.00925209
php	Rv0230c	phosphotriesterase	-0.1857	0.976425
fadE4	Rv0231	acyl-CoA dehydrogenase FadE4	0.103	0.95361
Rv0232	Rv0232	transcriptional regulator	0.0844	0.997947
nrdB	Rv0233	ribonucleoside-diphosphate reductase subunit beta NrdB	0.2655	0.439609
gabD1	Rv0234c	succinate-semialdehyde dehydrogenase	0.2324	0.0620018
Rv0235c	Rv0235c	transmembrane protein	-0.2199	0.123989
Rv0236A	Rv0236A	hypothetical protein	-0.0394	0.999806
aftD	Rv0236c	alpha-(1->3)-arabinofuranosyltransferase	-0.2455	0.0256705
lpqI	Rv0237	lipoprotein LpqI	-0.375	0.00610874
Rv0238	Rv0238	transcriptional regulator	-0.1079	0.994767
vapB24	Rv0239	antitoxin VapB24	-0.0559	0.998984
vapC24	Rv0240	ribonuclease VapC24	0.0967	0.997771
htdX	Rv0241c	3-hydroxyacyl-thioester dehydratase HtdX	-0.0698	0.990565
fabG4	Rv0242c	3-oxoacyl-ACP reductase FabG	-0.1434	0.709968
fadA2	Rv0243	acetyl-CoA acetyltransferase FadA	0.0412	0.99986
fadE5	Rv0244c	acyl-CoA dehydrogenase FadE5	0.1528	0.959226
Rv0245	Rv0245	oxidoreductase	-0.184	0.223704
Rv0246	Rv0246	integral membrane protein	0.1702	0.651101
Rv0247c	Rv0247c	succinate dehydrogenase iron-sulfur subunit	0.1771	0.31078
Rv0248c	Rv0248c	succinate dehydrogenase flavoprotein subunit	-0.0059	1
Rv0249c	Rv0249c	succinate dehydrogenase membrane anchor subunit	0.0476	0.999945
Rv0250c	Rv0250c	hypothetical protein	-0.0021	1
hsp	Rv0251c	heat shock protein	-0.1667	0.665719
nirB	Rv0252	nitrite reductase large subunit NirB	-0.0266	0.999987
nirD	Rv0253	nitrite reductase small subunit NirD	-0.1384	0.999678
cobU	Rv0254c	bifunctional cobinamide kinase/cobinamide phosphate guanylyltransferase	0.0253	1
cobQ1	Rv0255c	cobyric acid synthase	0.2794	0.00931983
PPE2	Rv0256c	PPE family protein PPE2	-0.0802	0.995002
Rv0257	Rv0257	hypothetical protein	-0.0197	1
Rv0258c	Rv0258c	hypothetical protein	0.0294	0.999997
Rv0259c	Rv0259c	hypothetical protein	-0.0719	0.999162
Rv0260c	Rv0260c	transcriptional regulator	-0.0042	1
narK3	Rv0261c	nitrate/nitrite transporter	0.3019	0.0371758
aac	Rv0262c	aminoglycoside 2'-N-acetyltransferase	0.2793	0.00317127
Rv0263c	Rv0263c	hypothetical protein	0.2635	0.0746656
Rv0264c	Rv0264c	hypothetical protein	0.2659	0.205628
Rv0265c	Rv0265c	iron ABC transporter substrate-binding lipoprotein	0.0736	0.991414
oplA	Rv0266c	5-oxoprolinase OplA	-0.2145	0.0458378
narU	Rv0267	nitrite extrusion protein NarU	0.016	0.999999
Rv0268c	Rv0268c	hypothetical protein	-0.1792	0.563612
Rv0269c	Rv0269c	hypothetical protein	-0.1005	0.917314
fadD2	Rv0270	fatty-acid--CoA ligase FadD2	-0.0647	0.990437
fadE6	Rv0271c	acyl-CoA dehydrogenase FadE6	-0.0124	1
Rv0272c	Rv0272c	hypothetical protein	0.2941	0.00340866
Rv0273c	Rv0273c	transcriptional regulator	0.2915	0.00232675
Rv0274	Rv0274	hypothetical protein	0.2207	0.0285688
Rv0275c	Rv0275c	transcriptional regulator	0.1386	0.674761
Rv0276	Rv0276	hypothetical protein	0.2273	0.219695
vapB25	Rv0277A	hypothetical protein	0.131	0.940208
vapC25	Rv0277c	ribonuclease VapC25	0.376	5.39938e-05
PE_PGRS3	Rv0278c	PE-PGRS family protein PE_PGRS3	0.0155	0.99998
PE_PGRS4	Rv0279c	PE-PGRS family protein PE_PGRS4	-0.1214	0.992614
PPE3	Rv0280	PPE family protein PPE3	0.5823	0.0220987
Rv0281	Rv0281	S-adenosylmethionine-dependent methyltransferase	0.2104	0.11402
eccA3	Rv0282	ESX-3 secretion system protein EccA	0.2374	0.0758898
eccB3	Rv0283	ESX-3 secretion system protein EccB3	0.2192	0.218168
eccC3	Rv0284	ESX-3 secretion system protein EccC3	0.3757	0.00158071
PE5	Rv0285	PE family protein PE5	0.3903	8.31242e-05
PPE4	Rv0286	PPE family protein PPE4	0.2012	0.182883
esxG	Rv0287	ESAT-6 like protein EsxG	0.0581	0.998066
esxH	Rv0288	ESAT-6-like protein EsxH	0.0532	0.999759
espG3	Rv0289	ESX-3 secretion-associated protein EspG3	-0.2169	0.704342
eccD3	Rv0290	ESX-3 secretion system protein EccD	0.0901	0.995368
mycP3	Rv0291	membrane-anchored mycosin MycP	0.0644	0.999663
eccE3	Rv0292	ESX-3 secretion system protein EccE	0.0599	0.997709
Rv0293c	Rv0293c	hypothetical protein	-0.0041	1
tam	Rv0294	trans-aconitate methyltransferase	0.141	0.817625
Rv0295c	Rv0295c	hypothetical protein	0.046	0.999898
Rv0296c	Rv0296c	sulfatase	0.0364	0.999926
PE_PGRS5	Rv0297	PE-PGRS family protein PE_PGRS5	-0.2408	0.338504
Rv0298	Rv0298	antitoxin	0.4577	6.61844e-07
Rv0299	Rv0299	toxin	0.4606	5.25148e-05
vapB2	Rv0300	antitoxin VapB2	-0.0024	1
vapC2	Rv0301	ribonuclease VapC2	0.1168	0.798187
Rv0302	Rv0302	transcriptional regulator	0.1318	0.997071
Rv0303	Rv0303	dehydrogenase/reductase	-0.0213	1
PPE5	Rv0304c	PPE family protein PPE5	0.1277	0.857917
PPE6	Rv0305c	PPE family protein PPE6	0.1223	0.940291
Rv0306	Rv0306	oxidoreductase	0.0971	0.991137
Rv0307c	Rv0307c	hypothetical protein	-0.0172	1
Rv0308	Rv0308	integral membrane protein	0.1632	0.868362
Rv0309	Rv0309	hypothetical protein	0.3216	0.0318367
Rv0310c	Rv0310c	hypothetical protein	0.5025	4.25704e-06
Rv0311	Rv0311	hypothetical protein	-0.1224	0.991624
Rv0312	Rv0312	hypothetical protein	0.5103	2.09297e-05
Rv0313	Rv0313	hypothetical protein	0.0342	0.999998
Rv0314c	Rv0314c	membrane protein	0.0209	1
Rv0315	Rv0315	beta-1,3-glucanase	-0.0677	0.999946
Rv0316	Rv0316	muconolactone isomerase	-0.146	0.471721
glpQ2	Rv0317c	glycerophosphoryl diester phosphodiesterase GlpQ	-0.1669	0.204737
Rv0318c	Rv0318c	integral membrane protein	0.0755	0.998039
pcp	Rv0319	pyrrolidone-carboxylate peptidase	-0.0178	1
Rv0320	Rv0320	hypothetical protein	0.1936	0.932395
dcd	Rv0321	deoxycytidine triphosphate deaminase	0.0362	0.999989
udgA	Rv0322	UDP-glucose 6-dehydrogenase UdgA	-0.1075	0.949403
Rv0323c	Rv0323c	hypothetical protein	0.0459	0.999984
Rv0324	Rv0324	transcriptional regulator	0.0297	0.999997
Rv0325	Rv0325	hypothetical protein	-0.218	0.709555
Rv0326	Rv0326	hypothetical protein	0.0223	1
cyp135A1	Rv0327c	cytochrome P450 Cyp135A1	-0.1301	0.845873
Rv0328	Rv0328	transcriptional regulator	0.047	0.999978
Rv0329c	Rv0329c	hypothetical protein	0.1354	0.98165
Rv0330c	Rv0330c	hypothetical protein	-0.0707	0.998495
Rv0331	Rv0331	dehydrogenase/reductase	0.1045	0.978653
Rv0332	Rv0332	hypothetical protein	0.0099	1
Rv0333	Rv0333	hypothetical protein	-0.0355	0.999981
rmlA	Rv0334	glucose-1-phosphate thymidylyltransferase	0.1027	0.978726
PE6	Rv0335c	PE family protein PE6	-0.0519	0.999975
Rv0336	Rv0336	hypothetical protein	0.0486	0.999912
aspC	Rv0337c	aspartate aminotransferase	0.3422	0.000608562
Rv0338c	Rv0338c	iron-sulfur-binding reductase	0.0792	0.992329
Rv0339c	Rv0339c	transcriptional regulator	-0.1659	0.255886
Rv0340	Rv0340	hypothetical protein	-0.0268	0.999999
iniB	Rv0341	isoniazid inducible protein IniB	0.206	0.6007
iniA	Rv0342	isoniazid inductible protein IniA	0.0175	1
iniC	Rv0343	iIsoniazid inductible protein IniC	0.0095	1
lpqJ	Rv0344c	lipoprotein LpqJ	-0.0415	0.999996
Rv0345	Rv0345	hypothetical protein	-0.0176	1
ansP2	Rv0346c	L-asparagine permease	0.0254	0.999998
Rv0347	Rv0347	membrane protein	-0.1511	0.461305
Rv0348	Rv0348	transcriptional regulator	-0.1634	0.461054
Rv0349	Rv0349	hypothetical protein	-0.0271	1
dnaK	Rv0350	chaperone protein DnaK	0.9156	1.41506e-08
grpE	Rv0351	stress response protein GrpE	1.0225	2.23291e-11
dnaJ1	Rv0352	chaperone protein DnaJ	0.6757	1.70541e-11
hspR	Rv0353	heat shock protein transcriptional repressor HspR	0.5093	0.000209045
PPE7	Rv0354c	PPE family protein PPE7	0.1861	0.817153
PPE8	Rv0355c	PPE family protein PPE8	0.2403	0.0106454
Rv0356c	Rv0356c	hypothetical protein	-0.1148	0.766764
purA	Rv0357c	adenylosuccinate synthetase	-0.0266	1
Rv0358	Rv0358	hypothetical protein	-0.0885	0.999666
Rv0359	Rv0359	zinc metalloprotease	0.0196	1
Rv0360c	Rv0360c	hypothetical protein	-0.0655	0.999878
Rv0361	Rv0361	membrane protein	-0.0488	0.999477
mgtE	Rv0362	Mg2+ transport transmembrane protein MgtE	0.1456	0.491024
fba	Rv0363c	fructose-bisphosphate aldolase	0.088	0.989451
Rv0364	Rv0364	transmembrane protein	0.0066	1
Rv0365c	Rv0365c	hypothetical protein	0.0019	1
Rv0366c	Rv0366c	hypothetical protein	-0.0919	0.998776
Rv0367c	Rv0367c	hypothetical protein	-0.0494	0.999929
Rv0368c	Rv0368c	hypothetical protein	-0.0385	0.99999
Rv0369c	Rv0369c	membrane oxidoreductase	-0.1283	0.896044
Rv0370c	Rv0370c	oxidoreductase	-0.1965	0.370252
Rv0371c	Rv0371c	hypothetical protein	0.2668	0.249584
Rv0372c	Rv0372c	hypothetical protein	0.0478	0.999919
Rv0373c	Rv0373c	carbon monoxyde dehydrogenase large subunit	0.2548	0.0376021
Rv0374c	Rv0374c	carbon monoxyde dehydrogenase small subunit	0.2173	0.945134
Rv0375c	Rv0375c	carbon monoxyde dehydrogenase medium subunit	0.0151	1
Rv0376c	Rv0376c	hypothetical protein	-0.1511	0.645769
Rv0377	Rv0377	HTH-type transcriptional regulator	-0.217	0.814926
Rv0378	Rv0378	hypothetical protein	-0.1237	0.999767
secE2	Rv0379	protein translocase subunit SecE	-0.0387	0.999999
Rv0380c	Rv0380c	RNA methyltransferase	0.0447	0.999996
Rv0381c	Rv0381c	hypothetical protein	-0.0226	1
pyrE	Rv0382c	orotate phosphoribosyltransferase	0.1325	0.671465
Rv0383c	Rv0383c	hypothetical protein	0.0781	0.99605
clpB	Rv0384c	chaperone protein ClpB	0.2207	0.220638
Rv0385	Rv0385	monooxygenase	-0.118	0.861224
Rv0386	Rv0386	transcriptional regulator	0.0513	0.999991
Rv0387c	Rv0387c	conserved hypothetical protein	-0.1332	0.857865
PPE9	Rv0388c	PPE family protein	-0.1995	0.481413
purT	Rv0389	phosphoribosylglycinamide formyltransferase PurT	-0.1911	0.298947
Rv0390	Rv0390	hypothetical protein	-0.2142	0.127102
metZ	Rv0391	O-succinylhomoserine sulfhydrylase	-0.0427	0.999997
ndhA	Rv0392c	NADH dehydrogenase NdhA	0.1385	0.374854
Rv0393	Rv0393	hypothetical protein	-0.2259	0.0507371
Rv0394c	Rv0394c	hypothetical protein	-0.1343	0.644869
Rv0395	Rv0395	hypothetical protein	-0.3044	0.316468
Rv0396	Rv0396	hypothetical protein	0.0716	0.999946
Rv0397	Rv0397	hypothetical protein	-0.1306	0.952994
Rv0397A	Rv0397A	hypothetical protein	0.1019	0.994388
Rv0398c	Rv0398c	hypothetical protein	0.1438	0.984989
lpqK	Rv0399c	lipoprotein LpqK	-0.0537	0.999956
fadE7	Rv0400c	acyl-CoA dehydrogenase FadE7	-0.1883	0.646722
Rv0401	Rv0401	transmembrane protein	-0.2355	0.252447
mmpL1	Rv0402c	transmembrane transport protein MmpL1	0.0291	0.999992
mmpS1	Rv0403c	membrane protein MmpS1	0.1966	0.41725
fadD30	Rv0404	long-chain-fatty-acid--AMP ligase FadD30	0.0026	1
pks6	Rv0405	membrane bound polyketide synthase	0.0158	0.999999
Rv0406c	Rv0406c	beta lactamase-like protein	-0.1467	0.704166
fgd1	Rv0407	F420-dependent glucose-6-phosphate dehydrogenase	-0.0027	1
pta	Rv0408	phosphate acetyltransferase	0.0895	0.932772
ackA	Rv0409	acetate kinase	0.036	0.99999
pknG	Rv0410c	serine/threonine-protein kinase PknG	0.1219	0.909949
glnH	Rv0411c	glutamine-binding lipoprotein GlnH	0.0044	0.999999
Rv0412c	Rv0412c	membrane protein	-0.1302	0.778074
mutT3	Rv0413	8-oxo-dGTP diphosphatase	-0.1349	0.687849
thiE	Rv0414c	thiamine-phosphate synthase	-0.0396	0.99997
thiO	Rv0415	thiamine biosynthesis oxidoreductase ThiO	-0.0566	0.996788
thiS	Rv0416	sulfur carrier protein ThiS	0.1414	0.881667
thiG	Rv0417	thiazole synthase	0.1177	0.940257
lpqL	Rv0418	lipoprotein aminopeptidase LpqL	-0.1669	0.307799
lpqM	Rv0419	lipoprotein peptidase LpqM	-0.096	0.987182
Rv0420c	Rv0420c	transmembrane protein	0.0313	0.999995
Rv0421c	Rv0421c	hypothetical protein	0.1896	0.200433
thiD	Rv0422c	hydroxymethylpyrimidine/phosphomethylpyrimidine kinase	0.1165	0.770949
thiC	Rv0423c	phosphomethylpyrimidine synthase	-0.0051	1
Rv0424c	Rv0424c	hypothetical protein	-0.0329	1
ctpH	Rv0425c	metal cation transporting ATPase H	0.0134	1
Rv0426c	Rv0426c	transmembrane protein	0.1104	0.994907
xthA	Rv0427c	exodeoxyribonuclease III protein XthA	0.0007	1
Rv0428c	Rv0428c	GCN5-like N-acetyltransferase	-0.0132	1
def	Rv0429c	polypeptide deformylase	-0.0681	0.999934
Rv0430	Rv0430	hypothetical protein	-0.2178	0.0891589
Rv0431	Rv0431	tuberculin-like peptide	-0.0147	1
sodC	Rv0432	superoxide dismutase	0.1366	0.643041
Rv0433	Rv0433	carboxylate-amine ligase	0.1546	0.483813
Rv0434	Rv0434	hypothetical protein	0.0328	0.999959
Rv0435c	Rv0435c	ATPase	0.0132	0.999999
pssA	Rv0436c	CDP-diacylglycerol--serine O-phosphatidyltransferase	0.0649	0.993348
psd	Rv0437c	phosphatidylserine decarboxylase	-0.0721	0.997727
moeA2	Rv0438c	molybdopterin molybdenumtransferase	-0.0284	0.999999
Rv0439c	Rv0439c	dehydrogenase/reductase	0.0801	0.999221
groEL2	Rv0440	molecular chaperone GroEL	0.4287	0.0122353
Rv0441c	Rv0441c	hypothetical protein	-0.1895	0.136361
PPE10	Rv0442c	PPE family protein PPE10	-0.0895	0.965854
Rv0443	Rv0443	hypothetical protein	-0.1704	0.229185
rskA	Rv0444c	anti-sigma-K factor RskA	-0.122	0.716202
sigK	Rv0445c	ECF RNA polymerase sigma factor SigK	-0.0893	0.937399
Rv0446c	Rv0446c	transmembrane protein	-0.0159	1
ufaA1	Rv0447c	cyclopropane-fatty-acyl-phospholipid synthase UfaA	-0.0818	0.983426
Rv0448c	Rv0448c	hypothetical protein	-0.2219	0.0674839
Rv0449c	Rv0449c	hypothetical protein	0.0643	0.999838
mmpL4	Rv0450c	transmembrane transport protein MmpL4	0.1178	0.862655
mmpS4	Rv0451c	membrane protein MmpS4	0.2126	0.223839
Rv0452	Rv0452	transcriptional regulator	-0.0848	0.996257
PPE11	Rv0453	PPE family protein PPE11	-0.1676	0.476756
Rv0454	Rv0454	conserved hypothetical protein	0.2634	0.0109904
Rv0455c	Rv0455c	hypothetical protein	0.0821	0.986717
mazF1	Rv0456A	toxin MazF1	0.1062	0.990053
mazE1	Rv0456B	antitoxin MazE1	-0.1075	0.986653
echA2	Rv0456c	enoyl-CoA hydratase EchA2	0.2761	0.00594035
Rv0457c	Rv0457c	peptidase	-0.1942	0.278614
Rv0458	Rv0458	aldehyde dehydrogenase	-0.1227	0.993605
Rv0459	Rv0459	hypothetical protein	-0.1292	0.984814
Rv0460	Rv0460	hypothetical protein	-0.1167	0.82645
Rv0461	Rv0461	transmembrane protein	-0.1439	0.67874
lpdC	Rv0462	dihydrolipoamide dehydrogenase	0.0012	1
Rv0463	Rv0463	membrane protein	0.0447	0.999965
Rv0464c	Rv0464c	hypothetical protein	-0.0398	0.999614
Rv0465c	Rv0465c	HTH-type transcriptional regulator	0.0065	1
Rv0466	Rv0466	hypothetical protein	0.1393	0.989309
icl1	Rv0467	isocitrate lyase	0.0901	0.999865
fadB2	Rv0468	3-hydroxybutyryl-CoA dehydrogenase	0.1394	0.987561
umaA	Rv0469	mycolic acid synthase UmaA	0.1666	0.977149
Rv0470A	Rv0470A	hypothetical protein	-0.2917	0.0121605
pcaA	Rv0470c	cyclopropane mycolic acid synthase	0.0927	0.984977
Rv0471c	Rv0471c	hypothetical protein	-0.0911	0.975259
Rv0472c	Rv0472c	HTH-type transcriptional regulator	0.0113	1
Rv0473	Rv0473	transmembrane protein	-0.0798	0.994695
Rv0474	Rv0474	HTH-type transcriptional regulator	0.2511	0.00919001
hbhA	Rv0475	heparin binding hemagglutinin HbhA	0.2103	0.0843934
Rv0476	Rv0476	transmembrane protein	-0.0468	0.998348
Rv0477	Rv0477	hypothetical protein	0.0153	1
deoC	Rv0478	deoxyribose-phosphate aldolase	-0.022	1
Rv0479c	Rv0479c	membrane protein	-0.0296	0.999998
Rv0480c	Rv0480c	amidohydrolase	-0.0415	0.999992
Rv0481c	Rv0481c	hypothetical protein	-0.0496	0.999976
murB	Rv0482	UDP-N-acetylenolpyruvoylglucosamine reductase	-0.0902	0.952207
lprQ	Rv0483	lipoprotein LprQ	-0.1191	0.941646
Rv0484c	Rv0484c	short-chain type oxidoreductase	-0.1622	0.401451
Rv0485	Rv0485	transcriptional regulator	-0.3155	0.0080533
mshA	Rv0486	D-inositol 3-phosphate glycosyltransferase	-0.1936	0.114323
Rv0487	Rv0487	hypothetical protein	-0.159	0.268149
Rv0488	Rv0488	amino acid transporter	0.2897	0.0634831
gpm1	Rv0489	2,3-bisphosphoglycerate-dependent phosphoglycerate mutase	-0.0393	0.999976
senX3	Rv0490	two component sensor histidine kinase SenX3	-0.0142	1
regX3	Rv0491	two component sensory transduction protein RegX	0.0611	0.999698
Rv0492A	Rv0492A	hypothetical protein	-0.271	0.117709
Rv0492c	Rv0492c	GMC-type oxidoreductase	0.1037	0.962406
Rv0493c	Rv0493c	hypothetical protein	-0.0104	0.999999
Rv0494	Rv0494	HTH-type transcriptional regulator	-0.1176	0.97591
Rv0495c	Rv0495c	hypothetical protein	-0.0258	1
Rv0496	Rv0496	hypothetical protein	-0.1082	0.830669
Rv0497	Rv0497	transmembrane protein	0.0138	0.999999
Rv0498	Rv0498	hypothetical protein	-0.0562	0.999111
Rv0499	Rv0499	hypothetical protein	0.0731	0.999818
proC	Rv0500	pyrroline-5-carboxylate reductase	-0.0315	1
Rv0500A	Rv0500A	DNA-binding protein	0.3551	0.000133217
Rv0500B	Rv0500B	conserved hypothetical protein	0.1123	0.765287
galE2	Rv0501	UDP-glucose 4-epimerase GalE	0.0438	0.999973
Rv0502	Rv0502	hypothetical protein	-0.0489	0.999974
cmaA2	Rv0503c	cyclopropane mycolic acid synthase	0.14	0.695324
Rv0504c	Rv0504c	hypothetical protein	-0.0916	0.965473
serB1	Rv0505c	phosphoserine phosphatase SerB	-0.0891	0.990092
mmpS2	Rv0506	membrane protein MmpS2	-0.2335	0.0216293
mmpL2	Rv0507	transmembrane transport protein MmpL2	0.1519	0.431707
Rv0508	Rv0508	hypothetical protein	0.111	0.972634
hemA	Rv0509	glutamyl-tRNA reductase	-0.0055	1
hemC	Rv0510	porphobilinogen deaminase	0.0904	0.946254
hemD	Rv0511	uroporphyrin-III C-methyltransferase	0.2206	0.0597845
hemB	Rv0512	delta-aminolevulinic acid dehydratase	0.2215	0.560731
Rv0513	Rv0513	transmembrane protein	0.1264	0.984932
Rv0514	Rv0514	transmembrane protein	0.2576	0.326929
Rv0515	Rv0515	hypothetical protein	0.0561	0.999782
Rv0516c	Rv0516c	anti-anti-sigma factor	0.1759	0.819621
Rv0517	Rv0517	acyltransferase	-0.0827	0.998157
Rv0518	Rv0518	hypothetical protein	-0.1019	0.883848
Rv0519c	Rv0519c	membrane protein	0.1166	0.905811
Rv0520	Rv0520	methyltransferase/methylase	0.1029	0.997829
Rv0521	Rv0521	methyltransferase/methylase	0.1837	0.997492
gabP	Rv0522	GABA permease GabP	-0.0277	0.999998
Rv0523c	Rv0523c	hypothetical protein	-0.0041	1
hemL	Rv0524	glutamate-1-semialdehyde 2,1-aminomutase	-0.2079	0.0424351
Rv0525	Rv0525	hypothetical protein	-0.0474	0.999982
Rv0526	Rv0526	thioredoxin	0.0782	0.994478
ccdA	Rv0527	cytochrome C-type biogenesis protein CcdA	-0.1563	0.494796
Rv0528	Rv0528	transmembrane protein	-0.0507	0.999155
ccsA	Rv0529	cytochrome C-type biogenesis protein CcsA	-0.1472	0.671897
Rv0530	Rv0530	hypothetical protein	-0.1453	0.536986
Rv0530A	Rv0530A	hypothetical protein	-0.248	0.117456
Rv0531	Rv0531	membrane protein	-0.0089	0.999999
PE_PGRS6	Rv0532	PE-PGRS family protein PE_PGRS6	-0.2474	0.082238
fabH	Rv0533c	3-oxoacyl-[acyl-carrier-protein] synthase III	-0.1392	0.582915
menA	Rv0534c	1,4-dihydroxy-2-naphthoate octaprenyltransferase	-0.0791	0.989822
pnp	Rv0535	S-methyl-5'-thioadenosine phosphorylase	-0.0157	1
galE3	Rv0536	UDP-glucose 4-epimerase GalE	-0.065	0.99885
Rv0537c	Rv0537c	integral membrane protein	-0.0753	0.986209
Rv0538	Rv0538	membrane protein	-0.122	0.942926
Rv0539	Rv0539	dolichyl-phosphate sugar synthase	-0.1883	0.0464526
Rv0540	Rv0540	hypothetical protein	-0.0705	0.999995
Rv0541c	Rv0541c	integral membrane protein	-0.2342	0.701825
menE	Rv0542c	2-succinylbenzoic acid--CoA ligase	-0.0751	0.99938
Rv0543c	Rv0543c	hypothetical protein	0.0001	1
Rv0544c	Rv0544c	transmembrane protein	0.0058	1
pitA	Rv0545c	low-affinity inorganic phosphate transporter	-0.117	0.870436
Rv0546c	Rv0546c	hypothetical protein	0.0424	0.999986
Rv0547c	Rv0547c	oxidoreductase	-0.2001	0.164552
menB	Rv0548c	1,4-dihydroxy-2-naphthoyl-CoA synthase	-0.2153	0.0540771
vapC3	Rv0549c	ribonuclease VapC3	0.1835	0.745269
vapB3	Rv0550c	antitoxin VapB3	0.2676	0.0830151
fadD8	Rv0551c	fatty-acid--CoA ligase FadD8	0.053	0.998575
Rv0552	Rv0552	hypothetical protein	-0.0348	0.999995
menC	Rv0553	muconate cycloisomerase	-0.025	1
bpoC	Rv0554	non-heme bromoperoxidase BpoC	0.024	0.999996
menD	Rv0555	bifunctional 2-succinyl-6-hydroxy-2,4-cyclohexadiene-1-carboxylate	-0.0452	0.9998
Rv0556	Rv0556	transmembrane protein	0.1341	0.755249
mgtA	Rv0557	GDP-mannose-dependent alpha-mannosyltransferase	-0.0733	0.999913
menH	Rv0558	demethylmenaquinone methyltransferase	-0.1234	0.573132
Rv0559c	Rv0559c	hypothetical protein	-0.07	0.986796
Rv0560c	Rv0560c	benzoquinone methyltransferase	0.2192	0.85821
Rv0561c	Rv0561c	oxidoreductase	-0.0993	0.988151
grcC1	Rv0562	polyprenyl-diphosphate synthase GrcC	-0.1308	0.601425
htpX	Rv0563	protease HtpX	-0.0762	0.984609
gpdA1	Rv0564c	glycerol-3-phosphate dehydrogenase	0.0092	1
Rv0565c	Rv0565c	monooxygenase	0.0146	0.999997
Rv0566c	Rv0566c	hypothetical protein	-0.0078	1
Rv0567	Rv0567	methyltransferase/methylase	-0.0309	1
cyp135B1	Rv0568	cytochrome P450 Cyp135B1	-0.0559	0.99982
Rv0569	Rv0569	hypothetical protein	-0.1481	0.997275
nrdZ	Rv0570	vitamin B12-dependent ribonucleoside-diphosphate reductase	-0.3626	0.747119
Rv0571c	Rv0571c	hypothetical protein	-0.0397	0.999987
Rv0572c	Rv0572c	hypothetical protein	0.1539	0.989321
pncB2	Rv0573c	nicotinic acid phosphoribosyltransferase PncB2	-0.0171	1
Rv0574c	Rv0574c	hypothetical protein	-0.0433	1
Rv0575c	Rv0575c	oxidoreductase	-0.1656	0.870562
Rv0576	Rv0576	transcriptional regulator	0.1089	0.841655
TB27.3	Rv0577	hypothetical protein	0.1577	0.813064
PE_PGRS7	Rv0578c	PE-PGRS family protein PE_PGRS7	-0.1512	0.720929
Rv0579	Rv0579	hypothetical protein	-0.1299	0.674007
Rv0580c	Rv0580c	hypothetical protein	-0.1567	0.964824
vapB26	Rv0581	antitoxin VapB26	-0.1799	0.773821
vapC26	Rv0582	ribonuclease VapC26	0.1921	0.226664
lpqN	Rv0583c	lipoprotein LpqN	0.0058	1
Rv0584	Rv0584	glycosidase	-0.2275	0.0114377
Rv0585c	Rv0585c	integral membrane protein	0.0784	0.974898
mce2R	Rv0586	HTH-type transcriptional regulator Mce2R	-0.1656	0.473245
yrbE2A	Rv0587	hypothetical protein	-0.0963	0.928528
yrbE2B	Rv0588	hypothetical protein	-0.1283	0.770736
mce2A	Rv0589	Mce family protein Mce2A	-0.1996	0.162671
mce2B	Rv0590	MCE-family protein mce2B	-0.4314	8.12297e-05
Rv0590A	Rv0590A	MCE-family related protein	-0.4524	0.0120426
mce2C	Rv0591	Mce family protein Mce2C	-0.2255	0.291771
mce2D	Rv0592	Mce family protein Mce2D	-0.1572	0.916411
lprL	Rv0593	Mce family lipoprotein LprL	-0.143	0.68356
mce2F	Rv0594	Mce family protein Mce2F	0.2277	0.0402472
vapC4	Rv0595c	ribonuclease VapC4	0.2119	0.464936
vapB4	Rv0596c	antitoxin VapB4	0.2542	0.823823
Rv0597c	Rv0597c	hypothetical protein	0.1368	0.521129
vapC27	Rv0598c	ribonuclease VapC27	0.3647	0.0034434
vapB27	Rv0599c	antitoxin VapB27	0.3614	0.0204819
Rv0600c	Rv0600c	two component sensor kinase HK1	0.1497	0.993396
Rv0601c	Rv0601c	two component sensor kinase HK2	-0.2079	0.899326
tcrA	Rv0602c	two component DNA binding transcriptional regulator TcrA	0.102	0.996766
Rv0603	Rv0603	hypothetical protein	-0.0347	1
lpqO	Rv0604	lipoprotein LpqO	-0.1354	0.870573
Rv0605	Rv0605	resolvase	-0.6896	1.37576e-11
Rv0606	Rv0606	transposase	-0.5283	4.38092e-08
Rv0607	Rv0607	hypothetical protein	-0.297	0.127874
vapB28	Rv0608	antitoxin VapB28	0.0695	0.990353
vapC28	Rv0609	ribonuclease VapC28	0.0897	0.944387
Rv0609A	Rv0609A	hypothetical protein	0.03	0.999999
Rv0610c	Rv0610c	hypothetical protein	-0.0285	1
Rv0611c	Rv0611c	hypothetical protein	-0.06	0.995079
Rv0612	Rv0612	hypothetical protein	-0.1634	0.750048
Rv0613c	Rv0613c	hypothetical protein	-0.2861	0.165351
Rv0614	Rv0614	hypothetical protein	-0.3277	0.00806663
Rv0615	Rv0615	integral membrane protein	-0.2087	0.091553
vapB29	Rv0616A	antitoxin VapB29	0.1156	0.967361
Rv0616c	Rv0616c	hypothetical protein	-0.0904	0.986677
vapC29	Rv0617	ribonuclease VapC29	0.1691	0.645987
galTa	Rv0618	galactose-1-phosphate uridylyltransferase galTa	0.2196	0.288822
galTb	Rv0619	galactose-1-phosphate uridylyltransferase galTb	-0.5506	0.0150062
galK	Rv0620	galactokinase	-0.3825	0.052192
Rv0621	Rv0621	membrane protein	-0.0046	1
Rv0622	Rv0622	membrane protein	0.0902	0.999881
vapB30	Rv0623	antitoxin VapB30	0.2365	0.0332754
vapC30	Rv0624	ribonuclease VapC30	0.117	0.833168
Rv0625c	Rv0625c	transmembrane protein	-0.0542	0.998004
vapB5	Rv0626	antitoxin VapB5	0.0417	0.999965
vapC5	Rv0627	ribonuclease VapC5	0.0686	0.992459
Rv0628c	Rv0628c	hypothetical protein	-0.2674	0.203259
recD	Rv0629c	exonuclease V subunit alpha RecD	-0.1679	0.300691
recB	Rv0630c	exonuclease V subunit beta RecB	-0.0078	1
recC	Rv0631c	exonuclease V subunit gamma RecC	-0.0025	1
echA3	Rv0632c	enoyl-CoA hydratase EchA3	0.0002	1
Rv0633c	Rv0633c	hypothetical protein	0.127	0.603327
Rv0634A	Rv0634A	hypothetical protein	-0.0467	0.999969
rpmG2	Rv0634B	50S ribosomal protein L33	0.2054	0.123179
Rv0634c	Rv0634c	glyoxalase II	-0.0402	0.999968
hadA	Rv0635	(3R)-hydroxyacyl-ACP dehydratase subunit HadA	0.1064	0.901878
hadB	Rv0636	(3R)-hydroxyacyl-ACP dehydratase subunit HadB	0.1285	0.930372
hadC	Rv0637	(3R)-hydroxyacyl-ACP dehydratase subunit HadC	0.193	0.253766
secE1	Rv0638	preprotein translocase SecE	0.0635	0.999903
nusG	Rv0639	transcription termination/antitermination protein NusG	0.1071	0.994605
rplK	Rv0640	50S ribosomal protein L11	0.1609	0.809158
rplA	Rv0641	50S ribosomal protein L1	0.0921	0.99837
mmaA4	Rv0642c	hydroxymycolate synthase MmaA4	0.058	0.999795
mmaA3	Rv0643c	methoxy mycolic acid synthase MmaA3	0.1705	0.603918
mmaA2	Rv0644c	cyclopropane mycolic acid synthase CmaA	0.0999	0.958059
mmaA1	Rv0645c	mycolic acid methyltransferase MmaA1	0.0167	0.999997
lipG	Rv0646c	lipase/esterase LipG	0.0661	0.999166
Rv0647c	Rv0647c	hypothetical protein	0.088	0.997308
Rv0648	Rv0648	alpha-mannosidase	-0.0456	0.999973
fabD2	Rv0649	malonyl CoA-acyl carrier protein transacylase	-0.1711	0.980996
Rv0650	Rv0650	sugar kinase	-0.1449	0.881735
rplJ	Rv0651	50S ribosomal protein L10	-0.0548	0.999673
rplL	Rv0652	50S ribosomal protein L7/L12	0.2311	0.358341
Rv0653c	Rv0653c	transcriptional regulator	-0.0004	1
Rv0654	Rv0654	carotenoid cleavage oxygenase	0.3025	0.0310053
mkl	Rv0655	ribonucleotide ABC transporter ATP-binding protein	0.0001	1
vapC6	Rv0656c	ribonuclease VapC6	0.3823	0.0314121
vapB6	Rv0657c	antitoxin VapB6	-0.0412	0.999988
Rv0658c	Rv0658c	integral membrane protein	-0.0883	0.999475
mazF2	Rv0659c	toxin MazF2	-0.105	0.869749
mazE2	Rv0660c	antitoxin MazE2	-0.1437	0.570825
vapC7	Rv0661c	ribonuclease VapC7	-0.112	0.997396
vapB7	Rv0662c	antitoxin VapB7	-0.3238	0.206314
atsD	Rv0663	arylsulfatase AtsD	0.0432	0.999897
vapB8	Rv0664	antitoxin VapB8	0.2042	0.487334
vapC8	Rv0665	ribonuclease VapC8	0.0896	0.999151
Rv0666	Rv0666	membrane protein	-0.2641	0.768119
rpoB	Rv0667	DNA-directed RNA polymerase subunit beta	0.0092	1
rpoC	Rv0668	DNA-directed RNA polymerase subunit beta'	0.1587	0.797116
Rv0669c	Rv0669c	neutral ceramidase	0.0078	1
end	Rv0670	endonuclease IV	0.0539	0.999954
lpqP	Rv0671	lipoprotein LpqP	-0.0456	0.999911
fadE8	Rv0672	acyl-CoA dehydrogenase FadE8	0.0998	0.997807
echA4	Rv0673	enoyl-CoA hydratase EchA4	0.1371	0.622056
Rv0674	Rv0674	hypothetical protein	0.0888	0.99793
echA5	Rv0675	enoyl-CoA hydratase EchA5	0.3382	0.00345117
mmpL5	Rv0676c	transmembrane transport protein MmpL5	0.1072	0.959447
mmpS5	Rv0677c	membrane protein MmpS5	-0.0073	1
Rv0678	Rv0678	hypothetical protein	0.0535	0.999882
Rv0679c	Rv0679c	hypothetical protein	0.1316	0.791262
Rv0680c	Rv0680c	transmembrane protein	-0.0453	0.998647
Rv0681	Rv0681	transcriptional regulator	-0.0976	0.920164
rpsL	Rv0682	30S ribosomal protein S12	0.1192	0.850638
rpsG	Rv0683	30S ribosomal protein S7	0.1084	0.942935
fusA1	Rv0684	elongation factor G	0.2604	0.0540943
tuf	Rv0685	elongation factor Tu	0.3493	0.000469528
Rv0686	Rv0686	membrane protein	-0.0157	1
Rv0687	Rv0687	NAD-dependent oxidoreductase	-0.1979	0.0532979
Rv0688	Rv0688	ferredoxin reductase	0.0823	0.969619
Rv0689c	Rv0689c	hypothetical protein	0.3582	0.0209964
Rv0690c	Rv0690c	hypothetical protein	-0.0384	0.999997
Rv0691A	Rv0691A	electron carrier mycofactocin	-0.3791	0.290423
mftR	Rv0691c	mycofactocin biosynthesis transcriptional regulator MftR	-0.2578	0.339671
mftB	Rv0692	mycofactocin system protein MftB	-0.4026	0.207177
mftC	Rv0693	mycofactocin radical SAM maturase MftC	-0.4312	0.177439
mftD	Rv0694	mycofactocin system heme/flavin oxidoreductase MftD	-0.4771	0.103799
Rv0695	Rv0695	mycofactocin system creatinine amidohydrolase family protein MftE	-0.2079	0.0829254
mftF	Rv0696	mycofactocin biosynthesis glycosyltransferase MftF	-0.0812	0.97433
Rv0697	Rv0697	dehydrogenase	-0.0898	0.950335
Rv0698	Rv0698	hypothetical protein	-0.2445	0.171583
Rv0699	Rv0699	hypothetical protein	-0.2981	0.84831
rpsJ	Rv0700	30S ribosomal protein S10	0.2142	0.679712
rplC	Rv0701	50S ribosomal protein L3	0.1737	0.95124
rplD	Rv0702	50S ribosomal protein L4	0.1101	0.997216
rplW	Rv0703	50S ribosomal protein L23	0.1603	0.998251
rplB	Rv0704	50S ribosomal protein L2	0.008	1
rpsS	Rv0705	30S ribosomal protein S19	0.0228	1
rplV	Rv0706	50S ribosomal protein L22	-0.0069	1
rpsC	Rv0707	30S ribosomal protein S3	0.1691	0.8156
rplP	Rv0708	50S ribosomal protein L16	0.2979	0.0228049
rpmC	Rv0709	50S ribosomal protein L29	0.3579	0.0030657
rpsQ	Rv0710	30S ribosomal protein S17	0.38	6.57239e-05
atsA	Rv0711	arylsulfatase AtsA	0.1789	0.253713
Rv0712	Rv0712	hypothetical protein	0.1721	0.217503
Rv0713	Rv0713	transmembrane protein	0.0862	0.995428
rplN	Rv0714	50S ribosomal protein L14	0.2639	0.154778
rplX	Rv0715	50S ribosomal protein L24	0.2242	0.876147
rplE	Rv0716	50S ribosomal protein L5	0.2763	0.776464
rpsN1	Rv0717	30S ribosomal protein S14	0.2638	0.847831
rpsH	Rv0718	30S ribosomal protein S8	0.1675	0.986932
rplF	Rv0719	50S ribosomal protein L6	0.0391	0.999998
rplR	Rv0720	50S ribosomal protein L18	0.1095	0.998614
rpsE	Rv0721	30S ribosomal protein S5	0.1631	0.873803
rpmD	Rv0722	50S ribosomal protein L30	0.2986	0.182687
rplO	Rv0723	50S ribosomal protein L15	0.2086	0.0711419
sppA	Rv0724	protease IV SppA	-0.0779	0.994553
Rv0724A	Rv0724A	conserved hypothetical protein	0.1351	0.688817
Rv0725c	Rv0725c	hypothetical protein	0.1373	0.487687
Rv0726c	Rv0726c	S-adenosylmethionine-dependent methyltransferase	0.009	1
fucA	Rv0727c	L-fuculose phosphate aldolase FucA	-0.22	0.0625549
serA2	Rv0728c	D-3-phosphoglycerate dehydrogenase SerA	-0.0301	1
xylB	Rv0729	D-xylulose kinase XylB	-0.1457	0.987036
Rv0730	Rv0730	GCN5-like N-acetyltransferase	0.0592	0.999844
Rv0731c	Rv0731c	S-adenosylmethionine-dependent methyltransferase	0.2296	0.0132835
secY	Rv0732	preprotein translocase SecY	0.0162	0.999999
adk	Rv0733	adenylate kinase	0.1208	0.693845
mapA	Rv0734	methionine aminopeptidase	0.1086	0.779113
sigL	Rv0735	ECF RNA polymerase sigma factor SigL	-0.0017	1
rslA	Rv0736	anti-sigma-L factor RslA	0.053	0.999987
Rv0737	Rv0737	transcriptional regulator	-0.1286	0.996164
Rv0738	Rv0738	hypothetical protein	-0.2658	0.164982
Rv0739	Rv0739	hypothetical protein	-0.0515	0.999989
Rv0740	Rv0740	hypothetical protein	-0.0379	0.999996
Rv0741	Rv0741	transposase	0.0318	0.999983
PE_PGRS8	Rv0742	hypothetical protein	-0.0688	0.998961
Rv0743c	Rv0743c	hypothetical protein	0.361	0.00446471
Rv0744c	Rv0744c	transcriptional regulator	0.2056	0.0825235
Rv0745	Rv0745	hypothetical protein	-0.2322	0.928327
PE_PGRS9	Rv0746	PE-PGRS family protein PE_PGRS9	-0.0359	0.999996
PE_PGRS10	Rv0747	PE-PGRS family protein PE_PGRS10	-0.0731	0.999957
vapB31	Rv0748	antitoxin VapB31	0.1784	0.350806
vapC31	Rv0749	ribonuclease VapC31	0.4093	8.19327e-05
Rv0749A	Rv0749A	hypothetical protein	-0.2277	0.329543
Rv0750	Rv0750	hypothetical protein	-0.2152	0.0835643
mmsB	Rv0751c	3-hydroxyisobutyrate dehydrogenase	-0.6166	2.70652e-05
fadE9	Rv0752c	acyl-CoA dehydrogenase FadE9	-0.7027	1.90969e-06
mmsA	Rv0753c	methylmalonate-semialdehyde dehydrogenase	-1.0063	8.39535e-09
PE_PGRS11	Rv0754	PE-PGRS family protein PE_PGRS11	-0.6568	2.50095e-07
Rv0755A	Rv0755A	transposase	-0.2461	0.0584743
PPE12	Rv0755c	PPE family protein PPE12	-0.0136	1
Rv0756c	Rv0756c	hypothetical protein	-0.1371	0.788617
phoP	Rv0757	two component system response transcriptional positive regulator PhoP	-0.0498	0.999981
phoR	Rv0758	two component system response sensor kinase PhoR	0.0117	0.999999
Rv0759c	Rv0759c	hypothetical protein	0.0657	0.999721
Rv0760c	Rv0760c	hypothetical protein	0.0757	0.998121
adhB	Rv0761c	alcohol dehydrogenase B	-0.0218	1
Rv0762c	Rv0762c	hypothetical protein	0.1837	0.651628
Rv0763c	Rv0763c	ferredoxin	0.0742	0.999929
cyp51	Rv0764c	lanosterol 14-alpha demethylase	0.0297	0.999976
Rv0765c	Rv0765c	oxidoreductase	0.0689	0.999598
cyp123	Rv0766c	cytochrome P450 Cyp123	0.0483	0.999835
Rv0767c	Rv0767c	HTH-type transcriptional regulator	-0.0345	0.999999
aldA	Rv0768	aldehyde dehydrogenase AldA	0.0867	0.998495
Rv0769	Rv0769	oxidoreductase	0.1938	0.288735
Rv0770	Rv0770	oxidoreductase	0.1783	0.798352
Rv0771	Rv0771	4-carboxymuconolactone decarboxylase	0.0797	0.999851
purD	Rv0772	phosphoribosylamine--glycine ligase	-0.1193	0.745673
ggtA	Rv0773c	bifunctional cephalosporin acylase/gamma-glutamyltranspeptidase	-0.0317	0.999999
Rv0774c	Rv0774c	hypothetical protein	-0.2097	0.103131
Rv0775	Rv0775	hypothetical protein	-0.0474	0.999543
Rv0776c	Rv0776c	hypothetical protein	-0.0848	0.981979
purB	Rv0777	adenylosuccinate lyase PurB	0.0741	0.999153
cyp126	Rv0778	cytochrome P450 Cyp126	0.1347	0.592188
Rv0779c	Rv0779c	transmembrane protein	-0.1035	0.943184
purC	Rv0780	phosphoribosylaminoimidazole-succinocarboxamide synthase	-0.2188	0.0478689
ptrBa	Rv0781	protease II ptrBa	0.0029	1
ptrBb	Rv0782	protease II ptrBb	-0.0381	0.999999
emrB	Rv0783c	multidrug resistance protein EmrB	-0.1744	0.155901
Rv0784	Rv0784	hypothetical protein	0.0029	0.999998
Rv0785	Rv0785	KsdD-like steroid dehydrogenase	0.0496	0.99967
Rv0786c	Rv0786c	hypothetical protein	0.1232	0.969476
Rv0787	Rv0787	hypothetical protein	-0.1999	0.0624474
Rv0787A	Rv0787A	hypothetical protein	-0.2616	0.00950412
purQ	Rv0788	phosphoribosylformylglycinamidine synthase	-0.2369	0.0111057
Rv0789c	Rv0789c	hypothetical protein	-0.2039	0.116151
Rv0790c	Rv0790c	hypothetical protein	-0.265	0.0762823
Rv0791c	Rv0791c	hypothetical protein	-0.0378	0.999171
Rv0792c	Rv0792c	transcriptional regulator	-0.149	0.563191
Rv0793	Rv0793	monooxygenase	0.0815	0.999707
Rv0794c	Rv0794c	oxidoreductase	-0.1372	0.787875
Rv0795	Rv0795	transposase	0.0217	1
Rv0796	Rv0796	transposase	-0.2621	0.114237
Rv0797	Rv0797	insertion sequence element IS1547 transposase	-0.1488	0.575252
cfp29	Rv0798c	hypothetical protein	0.0952	0.994225
Rv0799c	Rv0799c	hypothetical protein	0.06	0.998486
pepC	Rv0800	M18 family aminopeptidase	-0.0773	0.998366
Rv0801	Rv0801	hypothetical protein	-0.0029	0.999999
Rv0802c	Rv0802c	succinyl-CoA transferase	-0.0379	0.999999
purL	Rv0803	phosphoribosylformylglycinamidine synthase 2	-0.0138	1
Rv0804	Rv0804	hypothetical protein	-0.0331	0.999998
cpdA	Rv0805	3',5'-cyclic adenosine monophosphate phosphodiesterase CpdA	-0.07	0.998107
cpsY	Rv0806c	exopolysaccharide phosphotransferase CpsY	-0.0424	0.999995
Rv0807	Rv0807	hypothetical protein	-0.1654	0.375752
purF	Rv0808	amidophosphoribosyltransferase	-0.056	0.999898
purM	Rv0809	phosphoribosylformylglycinamidine cyclo-ligase PurM	-0.0346	0.999997
Rv0810c	Rv0810c	hypothetical protein	-0.21	0.0566009
Rv0811c	Rv0811c	hypothetical protein	0.0172	1
Rv0812	Rv0812	amino acid aminotransferase	-0.1563	0.818587
Rv0813c	Rv0813c	hypothetical protein	0.0513	0.999531
sseC2	Rv0814c	hypothetical protein	-0.0436	0.998017
cysA2	Rv0815c	thiosulfate sulfurtransferase CysA	0.0183	1
thiX	Rv0816c	thioredoxin ThiX	-0.0107	1
Rv0817c	Rv0817c	hypothetical protein	0.0861	0.999326
Rv0818	Rv0818	transcriptional regulator	-0.0774	0.980108
mshD	Rv0819	mycothiol acetyltransferase	0.0143	0.999998
phoT	Rv0820	phosphate ABC transporter ATP-binding protein PhoT	-0.0013	1
phoY2	Rv0821c	phosphate-transport system transcriptional regulator PhoY2	-0.0451	0.999751
Rv0822c	Rv0822c	hypothetical protein	0.1955	0.152733
Rv0823c	Rv0823c	tRNA-dihydrouridine synthase	-0.2691	0.123997
desA1	Rv0824c	acyl-ACP desaturase DesA	-0.2282	0.0269748
Rv0825c	Rv0825c	hypothetical protein	0.1153	0.806939
Rv0826	Rv0826	hypothetical protein	0.0092	1
kmtR	Rv0827c	HTH-type transcriptional regulator KmtR	0.1404	0.957509
Rv0828c	Rv0828c	deaminase	0.0351	0.999998
Rv0829	Rv0829	transposase	-0.4684	1.59677e-05
Rv0830	Rv0830	S-adenosylmethionine-dependent methyltransferase	-0.0016	1
Rv0831c	Rv0831c	hypothetical protein	0.1336	0.535924
PE_PGRS12	Rv0832	PE-PGRS family protein PE_PGRS12	-0.1722	0.313218
PE_PGRS13	Rv0833	PE-PGRS family protein PE_PGRS13	-0.1734	0.543974
PE_PGRS14	Rv0834c	PE-PGRS family protein PE_PGRS14	-0.4112	0.0298609
lpqQ	Rv0835	lipoprotein LpqQ	-0.0173	1
Rv0836c	Rv0836c	hypothetical protein	-0.2419	0.146865
Rv0837c	Rv0837c	hypothetical protein	-0.1879	0.306912
lpqR	Rv0838	lipoprotein LpqR	-0.1116	0.829522
Rv0839	Rv0839	hypothetical protein	0.3533	0.222755
pip	Rv0840c	proline iminopeptidase	0.18	0.820355
Rv0841	Rv0841	transmembrane protein	-0.3503	0.116047
Rv0842	Rv0842	integral membrane protein	-0.1867	0.149445
Rv0843	Rv0843	dehydrogenase	-0.0774	0.993894
narL	Rv0844c	nitrate/nitrite response transcriptional regulator NarL	-0.0178	1
narS	Rv0845	sensor histidine kinase NarS	-0.0261	1
Rv0846c	Rv0846c	oxidase	-0.1679	0.517457
lpqS	Rv0847	lipoprotein LpqS	0.0149	0.999999
cysK2	Rv0848	cysteine synthase CysK	-0.457	4.35515e-05
Rv0849	Rv0849	MFS-type transporter	-0.1585	0.498913
Rv0850	Rv0850	transposase	-0.19	0.812511
Rv0851c	Rv0851c	short-chain type dehydrogenase/reductase	-0.0691	0.994498
fadD16	Rv0852	hypothetical protein	0.1494	0.691166
pdc	Rv0853c	alpha-keto-acid decarboxylase	0.0061	0.999996
Rv0854	Rv0854	hypothetical protein	0.2783	0.00927366
far	Rv0855	fatty-acid-CoA racemase	0.1642	0.433488
Rv0856	Rv0856	hypothetical protein	-0.0277	1
Rv0857	Rv0857	hypothetical protein	-0.052	0.999118
dapC	Rv0858c	N-succinyldiaminopimelate aminotransferase DapC	-0.1618	0.379538
fadA	Rv0859	acyltransferase	-0.1451	0.733607
fadB	Rv0860	fatty oxidation protein FadB	-0.1543	0.702877
ercc3	Rv0861c	DNA helicase Ercc3	0.0078	1
Rv0862c	Rv0862c	hypothetical protein	-0.0458	0.999889
Rv0863	Rv0863	hypothetical protein	0.0305	0.999991
moaC2	Rv0864	cyclic pyranopterin monophosphate synthase accessory protein	0.027	0.999994
mog	Rv0865	molybdopterin biosynthesis protein	-0.0925	0.9686
moaE2	Rv0866	molybdopterin synthase catalytic subunit 2	-0.1991	0.218063
rpfA	Rv0867c	resuscitation-promoting factor RpfA	-0.4184	0.0856847
moaD2	Rv0868c	cyclic pyranopterin monophosphate synthase	-0.0748	0.994755
moaA2	Rv0869c	molybdenum cofactor biosynthesis protein MoaA	-0.1387	0.711944
Rv0870c	Rv0870c	integral membrane protein	-0.0604	0.997757
cspB	Rv0871	cold shock-like protein CspB	0.0051	1
PE_PGRS15	Rv0872c	PE-PGRS family protein PE_PGRS15	-0.2126	0.589716
fadE10	Rv0873	acyl-CoA dehydrogenase FadE10	0.2763	0.0407349
Rv0874c	Rv0874c	hypothetical protein	0.1113	0.937342
Rv0875c	Rv0875c	hypothetical protein	-0.0339	0.999995
Rv0876c	Rv0876c	transmembrane protein	-0.0424	0.999994
Rv0877	Rv0877	hypothetical protein	-0.0767	0.988084
PPE13	Rv0878c	PPE family protein PPE13	0.1702	0.378313
Rv0879c	Rv0879c	transmembrane protein	-0.279	0.0302839
Rv0880	Rv0880	HTH-type transcriptional regulator	-0.0916	0.95435
Rv0881	Rv0881	tRNA/rRNA methyltransferase	-0.0723	0.994723
Rv0882	Rv0882	transmembrane protein	0.0997	0.995943
Rv0883c	Rv0883c	hypothetical protein	0.0349	0.999998
serC	Rv0884c	phosphoserine aminotransferase	-0.092	0.969942
Rv0885	Rv0885	hypothetical protein	-1.4194	3.08266e-26
fprB	Rv0886	ferredoxin/ferredoxin--NADP reductase	-1.1407	3.83883e-17
Rv0887c	Rv0887c	hypothetical protein	-0.9019	1.48461e-17
Rv0888	Rv0888	hypothetical protein	0.4917	0.000182315
citA	Rv0889c	citrate synthase 2	0.2816	0.00584662
Rv0890c	Rv0890c	HTH-type transcriptional regulator	-0.3483	0.013988
Rv0891c	Rv0891c	hypothetical protein	-0.1231	0.990505
Rv0892	Rv0892	monooxygenase	-0.6007	6.37664e-05
Rv0893c	Rv0893c	S-adenosylmethionine-dependent methyltransferase	-0.0239	1
Rv0894	Rv0894	transcriptional regulator	-0.1678	0.810049
Rv0895	Rv0895	diacyglycerol O-acyltransferase	-0.1117	0.978654
gltA2	Rv0896	citrate synthase 1	-0.0279	1
Rv0897c	Rv0897c	oxidoreductase	-0.1487	0.589713
Rv0898c	Rv0898c	hypothetical protein	0.0525	0.999928
arfA	Rv0899	peptidoglycan-binding protein ArfA	-0.0912	0.94629
arfB	Rv0900	membrane protein	0.0974	0.999305
arfC	Rv0901	membrane protein	0.0182	0.999999
prrB	Rv0902c	two component sensor histidine kinase PrrB	0.0281	0.999997
prrA	Rv0903c	two component transcriptional regulator PrrA	0.0436	0.999972
accD3	Rv0904c	acetyl-CoAcarboxylase carboxyl transferase subunit beta	-0.1414	0.524159
echA6	Rv0905	enoyl-CoA hydratase EchA6	-0.0909	0.941391
Rv0906	Rv0906	hypothetical protein	-0.0588	0.99526
Rv0907	Rv0907	hypothetical protein	0.0675	0.991016
ctpE	Rv0908	metal cation transporter ATPase E	0.106	0.879944
Rv0909	Rv0909	antitoxin	-0.1538	0.35157
Rv0910	Rv0910	toxin	-0.0499	0.999974
Rv0911	Rv0911	hypothetical protein	0.112	0.976153
Rv0912	Rv0912	transmembrane protein	0.1254	0.758726
Rv0913c	Rv0913c	dioxygenase	0.3115	0.0025732
Rv0914c	Rv0914c	lipid carrier protein or keto acyl-CoA thiolase	0.0024	1
PPE14	Rv0915c	PPE family protein PPE14	0.1384	0.990367
PE7	Rv0916c	PE family protein PE7	-0.1476	0.788267
betP	Rv0917	glycine betaine transport integral membrane protein BetP	0.0372	0.999981
Rv0918	Rv0918	hypothetical protein	0.131	0.993553
Rv0919	Rv0919	GCN5-like N-acetyltransferase	0.0635	0.999782
Rv0920c	Rv0920c	transposase	-0.2453	0.0349255
Rv0921	Rv0921	resolvase	-0.4489	3.05309e-05
Rv0922	Rv0922	transposase	-0.3722	2.05388e-05
Rv0923c	Rv0923c	hypothetical protein	-0.1654	0.229139
mntH	Rv0924c	divalent metal cation transporter MntH	0.1271	0.719526
Rv0925c	Rv0925c	hypothetical protein	0.2068	0.085387
Rv0926c	Rv0926c	hypothetical protein	0.1498	0.56804
Rv0927c	Rv0927c	oxidoreductase	-0.0508	0.999715
pstS3	Rv0928	phosphate ABC transporter substrate-binding lipoprotein PstS	-0.2157	0.0405111
pstC2	Rv0929	phosphate ABC transporter permease PstC	-0.0005	1
pstA1	Rv0930	phosphate ABC transporter permease PstA	-0.1014	0.913366
pknD	Rv0931c	serine/threonine-protein kinase PknD	-0.1034	0.854813
pstS2	Rv0932c	phosphate ABC transporter substrate-binding lipoprotein PstS	-0.1926	0.101547
pstB	Rv0933	phosphate ABC transporter ATP-binding protein PstB	0.0451	0.999914
pstS1	Rv0934	phosphate ABC transporter substrate-binding lipoprotein PstS	0.0263	0.999982
pstC1	Rv0935	phosphate ABC transporter permease PstC	0.1124	0.9177
pstA2	Rv0936	phosphate ABC transporter permease PstA	0.0943	0.996116
mku	Rv0937c	non-homologous end joining protein Ku	0.2059	0.0271058
ligD	Rv0938	multifunctional non-homologous end joining DNA repair protein/ATP dependent DNA ligase LigD	0.0536	0.999547
Rv0939	Rv0939	bifunctional 2-hydroxyhepta-2,4-diene-1,7-dioate isomerase/cyclase/dehydrase	-0.0635	0.994342
Rv0940c	Rv0940c	oxidoreductase	0.3538	0.000109301
Rv0941c	Rv0941c	hypothetical protein	0.0743	0.994815
Rv0942	Rv0942	hypothetical protein	-0.0659	0.998073
Rv0943c	Rv0943c	monooxygenase	-0.174	0.635783
Rv0944	Rv0944	formamidopyrimidine-DNA glycosylase	-0.2431	0.322531
Rv0945	Rv0945	oxidoreductase	-0.0982	0.981928
pgi	Rv0946c	glucose-6-phosphate isomerase	0.0004	0.999998
Rv0947c	Rv0947c	mycolyl transferase	0.332	0.0350737
Rv0948c	Rv0948c	chorismate mutase	0.1312	0.935002
uvrD1	Rv0949	ATP-dependent DNA helicase UvrD	-0.1222	0.714168
Rv0950c	Rv0950c	hypothetical protein	0.069	0.999893
sucC	Rv0951	succinyl-CoA ligase subunit beta	-0.1536	0.375563
sucD	Rv0952	succinyl-CoA ligase subunit alpha	0.0641	0.998419
Rv0953c	Rv0953c	oxidoreductase	0.1945	0.411717
Rv0954	Rv0954	transmembrane protein	-0.1851	0.110667
Rv0955	Rv0955	integral membrane protein	-0.1082	0.804338
purN	Rv0956	phosphoribosylglycinamide formyltransferase PurN	-0.3903	0.000975865
purH	Rv0957	bifunctional phosphoribosylaminoimidazolecarboxamide	-0.0721	0.985766
Rv0958	Rv0958	magnesium chelatase	-0.0126	1
Rv0959	Rv0959	hypothetical protein	0.1381	0.771461
vapB9	Rv0959A	antitoxin VapB9	0.286	0.00784528
vapC9	Rv0960	ribonuclease VapC9	0.273	0.00381531
Rv0961	Rv0961	integral membrane protein	0.1124	0.954558
lprP	Rv0962c	lipoprotein LprP	0.1003	0.997286
Rv0963c	Rv0963c	hypothetical protein	0.1111	0.998315
Rv0964c	Rv0964c	hypothetical protein	0.2264	0.926496
Rv0965c	Rv0965c	hypothetical protein	0.1675	0.370532
Rv0966c	Rv0966c	hypothetical protein	-0.0571	0.995222
csoR	Rv0967	copper-sensing transcriptional repressor CsoR	0.1936	0.0974651
Rv0968	Rv0968	hypothetical protein	0.0386	0.999976
ctpV	Rv0969	copper-exporting ATPase	0.2228	0.129449
Rv0970	Rv0970	integral membrane protein	0.248	0.00467254
echA7	Rv0971c	enoyl-CoA hydratase EchA7	-0.0024	1
fadE12	Rv0972c	acyl-CoA dehydrogenase FadE12	0.2326	0.175006
accA2	Rv0973c	acetyl-/propionyl-CoA carboxylase subunit alpha	0.0442	0.99999
accD2	Rv0974c	acetyl-/propionyl-CoA carboxylase subunit beta	0.0384	0.999987
fadE13	Rv0975c	acyl-CoA dehydrogenase FadE13	0.1673	0.950184
Rv0976c	Rv0976c	hypothetical protein	0.0706	0.996374
PE_PGRS16	Rv0977	PE-PGRS family protein PE_PGRS16	-0.0628	0.994679
PE_PGRS17	Rv0978c	PE-PGRS family protein PE_PGRS17	-0.1941	0.348324
rpmF	Rv0979A	50S ribosomal protein L32	0.1758	0.92294
Rv0979c	Rv0979c	hypothetical protein	0.057	0.999991
PE_PGRS18	Rv0980c	PE-PGRS family protein PE_PGRS18	-0.0606	0.999561
mprA	Rv0981	two-component response regulator MrpA	-0.0928	0.95698
mprB	Rv0982	two component histidine-protein kinase/phosphatase MprB	-0.1058	0.88102
pepD	Rv0983	serine protease PepD	-0.0059	1
moaB2	Rv0984	pterin-4-alpha-carbinolamine dehydratase	0.0645	0.998801
mscL	Rv0985c	large-conductance ion mechanosensitive channel	-0.0152	1
Rv0986	Rv0986	adhesion component ABC transporter ATP-binding protein	0.082	0.990912
Rv0987	Rv0987	adhesion component ABC transporter permease	0.2061	0.0474875
Rv0988	Rv0988	hypothetical protein	0.1838	0.78712
grcC2	Rv0989c	polyprenyl-diphosphate synthase GrcC	-0.0398	0.99987
Rv0990c	Rv0990c	hypothetical protein	0.1948	0.216158
Rv0991c	Rv0991c	hypothetical protein	0.2336	0.282639
Rv0992c	Rv0992c	hypothetical protein	-0.0212	1
galU	Rv0993	UTP--glucose-1-phosphate uridylyltransferase	0.1328	0.717061
moeA1	Rv0994	molybdopterin molybdenumtransferase 1	0.0558	0.999971
rimJ	Rv0995	ribosomal-protein-alanine acetyltransferase RimJ	0.3056	0.00255132
Rv0996	Rv0996	transmembrane protein	0.2449	0.126786
Rv0997	Rv0997	hypothetical protein	-0.3312	0.000168926
Rv0998	Rv0998	acetyltransferase	-0.3319	0.00209037
Rv0999	Rv0999	hypothetical protein	-0.0458	0.997481
Rv1000c	Rv1000c	hypothetical protein	-0.0464	0.9991
arcA	Rv1001	arginine deiminase	-0.283	0.00172103
Rv1002c	Rv1002c	dolichyl-phosphate-mannose--protein mannosyltransferase	-0.082	0.99522
Rv1003	Rv1003	rRNA small subunit methyltransferase I	-0.0481	0.999658
Rv1004c	Rv1004c	membrane protein	-0.2279	0.152652
pabB	Rv1005c	para-aminobenzoate synthase component I	-0.0912	0.988582
Rv1006	Rv1006	hypothetical protein	-0.0766	0.999744
metS	Rv1007c	methionine--tRNA ligase	0.0496	0.999854
tatD	Rv1008	deoxyribonuclease TatD	0.107	0.997076
rpfB	Rv1009	resuscitation-promoting factor RpfB	0.0124	1
ksgA	Rv1010	rRNA small subunit methyltransferase A	-0.0344	1
ispE	Rv1011	4-diphosphocytidyl-2-C-methyl-D-erythritol kinase	0.058	0.999304
Rv1012	Rv1012	hypothetical protein	0.0235	1
pks16	Rv1013	polyketide synthase	0.4074	0.00521526
pth	Rv1014c	peptidyl-tRNA hydrolase	0.1361	0.921071
rplY	Rv1015c	50S ribosomal protein L25	0.1213	0.983556
lpqT	Rv1016c	lipoprotein LpqT	0.0234	0.999997
prsA	Rv1017c	ribose-phosphate pyrophosphokinase	0.0585	0.999702
glmU	Rv1018c	bifunctional UDP-N-acetylglucosamine pyrophosphorylase/glucosamine-1-phosphate	0.0386	0.999959
Rv1019	Rv1019	transcriptional regulator	-0.0716	0.996017
mfd	Rv1020	transcription-repair coupling factor	-0.0574	0.995338
Rv1021	Rv1021	nucleoside triphosphate pyrophosphohydrolase	-0.0068	1
lpqU	Rv1022	lipoprotein LpqU	0.1247	0.790862
eno	Rv1023	enolase	0.0787	0.962884
Rv1024	Rv1024	membrane protein	0.0267	0.999996
Rv1025	Rv1025	hypothetical protein	-0.0104	1
Rv1026	Rv1026	hypothetical protein	-0.2359	0.144339
kdpE	Rv1027c	transcriptional regulator KdpE	0.1097	0.992544
kdpF	Rv1028A	membrane protein KdpF	-0.0907	0.995377
kdpD	Rv1028c	sensor protein KdpD	-0.0832	0.999481
kdpA	Rv1029	potassium-transporting ATPase subunit A	-0.073	0.999629
kdpB	Rv1030	potassium-transporting ATPase subunit B	0.017	0.999999
kdpC	Rv1031	potassium-transporting ATPase subunit C	0.0276	0.999999
trcS	Rv1032c	two component sensor histidine kinase TrcS	-0.1536	0.421748
trcR	Rv1033c	two component transcriptional regulator TrcR	-0.527	3.77433e-06
Rv1034c	Rv1034c	transposase	-0.2736	0.589642
Rv1035c	Rv1035c	transposase	-0.3025	0.029813
Rv1036c	Rv1036c	transposase	-0.1631	0.678465
esxI	Rv1037c	ESAT-6 like protein EsxI	-0.0664	0.999732
esxJ	Rv1038c	ESAT-6 like protein EsxJ	-0.1079	0.883485
PPE15	Rv1039c	PPE family protein PPE15	-0.2072	0.189944
PE8	Rv1040c	PE family protein PE8	-0.1996	0.389943
Rv1041c	Rv1041c	IS2-like transposase	-0.2592	0.00372244
Rv1042c	Rv1042c	IS2-like transposase	-0.2605	0.00344755
Rv1043c	Rv1043c	hypothetical protein	-0.2324	0.0146415
Rv1044	Rv1044	hypothetical protein	-0.0105	1
Rv1045	Rv1045	hypothetical protein	-0.0244	1
Rv1046c	Rv1046c	hypothetical protein	-0.1942	0.0688652
Rv1047	Rv1047	transposase	-0.1036	0.979038
Rv1048c	Rv1048c	hypothetical protein	0.0965	0.980681
Rv1049	Rv1049	transcriptional repressor	0.2697	0.0211816
Rv1050	Rv1050	oxidoreductase	0.443	0.00866357
Rv1051c	Rv1051c	hypothetical protein	-0.0346	0.999996
Rv1052	Rv1052	hypothetical protein	-0.0672	0.990458
Rv1053c	Rv1053c	hypothetical protein	-0.1033	0.997303
Rv1054	Rv1054	integrase	-0.2015	0.400709
Rv1055	Rv1055	integrase	-0.1239	0.971947
Rv1056	Rv1056	hypothetical protein	-0.1399	0.720105
Rv1057	Rv1057	hypothetical protein	-0.5545	0.017058
fadD14	Rv1058	fatty-acid--CoA ligase FadD14	0.2342	0.0409272
Rv1059	Rv1059	hypothetical protein	0.2082	0.0754785
Rv1060	Rv1060	hypothetical protein	-0.1323	0.66522
Rv1061	Rv1061	hypothetical protein	-0.0026	1
Rv1062	Rv1062	hypothetical protein	-0.0485	0.999199
Rv1063c	Rv1063c	NTE family protein	-0.0762	0.999682
lpqV	Rv1064c	lipoprotein LpqV	-0.0522	0.999674
Rv1065	Rv1065	hypothetical protein	-0.1864	0.181684
Rv1066	Rv1066	hypothetical protein	-0.6407	2.54094e-05
PE_PGRS19	Rv1067c	PE-PGRS family protein PE_PGRS19	-0.7555	3.99123e-06
PE_PGRS20	Rv1068c	PE-PGRS family protein PE_PGRS20	-0.3817	0.0414843
Rv1069c	Rv1069c	hypothetical protein	0.1375	0.90184
echA8	Rv1070c	enoyl-CoA hydratase EchA8	-0.0684	0.999996
echA9	Rv1071c	enoyl-CoA hydratase EchA9	-0.1082	0.910304
Rv1072	Rv1072	transmembrane protein	0.0335	0.999986
Rv1073	Rv1073	hypothetical protein	0.1611	0.458649
fadA3	Rv1074c	beta-ketoacyl CoA thiolase FadA	0.1658	0.509897
Rv1075c	Rv1075c	hypothetical protein	0.3136	0.191384
lipU	Rv1076	lipase LipU	0.3733	0.0208051
cbs	Rv1077	cystathionine beta-synthase	0.649	8.04939e-05
pra	Rv1078	hypothetical protein	0.0747	0.980001
metB	Rv1079	cystathionine gamma-synthase	0.0979	0.91907
greA	Rv1080c	transcription elongation factor GreA	0.0989	0.996948
Rv1081c	Rv1081c	membrane protein	-0.1739	0.482924
mca	Rv1082	mycothiol S-conjugate amidase	-0.3764	0.000157666
Rv1083	Rv1083	hypothetical protein	-0.2662	0.0229235
Rv1084	Rv1084	hypothetical protein	-0.381	0.000672032
Rv1085c	Rv1085c	hemolysin-like protein	-0.0727	0.997482
Rv1086	Rv1086	(2Z,6E)-farnesyl diphosphate synthase	0.0146	0.999999
PE_PGRS21	Rv1087	PE-PGRS family protein PE_PGRS21	-0.3274	0.0797843
Rv1087A	Rv1087A	conserved hypothetical protein	-0.2256	0.312714
PE9	Rv1088	PE family protein PE9	-0.3189	0.238954
PE10	Rv1089	PE family protein	-0.3691	0.1778
celA2a	Rv1089A	cellulase celA2a	-0.0997	0.999995
celA2b	Rv1090	cellulase celA2b	-0.1875	0.980993
PE_PGRS22	Rv1091	PE-PGRS family protein PE_PGRS22	-0.2125	0.174548
coaA	Rv1092c	pantothenate kinase	-0.1399	0.702667
glyA1	Rv1093	serine hydroxymethyltransferase	0.0144	0.999999
desA2	Rv1094	acyl-ACP desaturase DesA	-0.0838	0.994508
phoH2	Rv1095	phosphate starvation-inducible protein PsiH	-0.1009	0.960427
Rv1096	Rv1096	glycosyl hydrolase	0.0549	0.998681
Rv1097c	Rv1097c	hypothetical protein	-0.0203	1
fum	Rv1098c	fumarate hydratase	0.018	0.999998
glpX	Rv1099c	fructose 1,6-bisphosphatase	-0.1586	0.304829
Rv1100	Rv1100	hypothetical protein	-0.0699	0.988654
Rv1101c	Rv1101c	hypothetical protein	0.372	4.22006e-05
mazF3	Rv1102c	mRNA interferase MazF3	0.43	5.64736e-05
mazE3	Rv1103c	antitoxin MazE3	0.4011	0.00272582
Rv1104	Rv1104	para-nitrobenzyl esterase	0.0317	0.999967
Rv1105	Rv1105	para-nitrobenzyl esterase	-0.0065	1
Rv1106c	Rv1106c	3 beta-hydroxysteroid dehydrogenase/delta 5-->4-isomerase	-0.076	0.981793
xseB	Rv1107c	exodeoxyribonuclease VII small subunit	0.0158	0.999999
xseA	Rv1108c	exodeoxyribonuclease VII large subunit	0.1541	0.230016
Rv1109c	Rv1109c	hypothetical protein	0.1166	0.931402
lytB2	Rv1110	4-hydroxy-3-methylbut-2-enyl diphosphate reductase	0.0959	0.946101
Rv1111c	Rv1111c	hypothetical protein	-0.0477	0.999533
Rv1112	Rv1112	GTP-binding protein	-0.1692	0.443805
vapB32	Rv1113	antitoxin VapB32	0.1176	0.981416
vapC32	Rv1114	ribonuclease VapC32	0.3597	0.0120556
Rv1115	Rv1115	hypothetical protein	0.1303	0.892357
Rv1116	Rv1116	hypothetical protein	-0.1936	0.658618
Rv1116A	Rv1116A	conserved hypothetical protein	-0.2279	0.213697
Rv1117	Rv1117	hypothetical protein	-0.0361	0.999971
Rv1118c	Rv1118c	hypothetical protein	-0.0462	0.999235
Rv1119c	Rv1119c	hypothetical protein	0.0721	0.99993
Rv1120c	Rv1120c	hypothetical protein	-0.036	0.999999
zwf1	Rv1121	glucose-6-phosphate 1-dehydrogenase	-0.1714	0.332429
gnd2	Rv1122	6-phosphogluconate dehydrogenase	-0.0996	0.945409
bpoB	Rv1123c	peroxidase BpoB	-0.0346	0.999922
ephC	Rv1124	epoxide hydrolase EphC	-0.0641	0.995744
Rv1125	Rv1125	hypothetical protein	0.1273	0.786161
Rv1126c	Rv1126c	hypothetical protein	0.0393	0.999968
ppdK	Rv1127c	pyruvate, phosphate dikinase PpdK	0.0278	0.999991
Rv1128c	Rv1128c	hypothetical protein	-0.1457	0.82729
Rv1129c	Rv1129c	transcriptional regulator	0.071	0.998301
prpD	Rv1130	methylcitrate dehydratase PrpD	0.299	0.0455069
prpC	Rv1131	methylcitrate synthase PrpC	0.4215	0.00588749
Rv1132	Rv1132	hypothetical protein	0.6538	9.69439e-07
metE	Rv1133c	5-methyltetrahydropteroyltriglutamate-- homocysteine methyltransferase	-0.436	0.00839133
Rv1134	Rv1134	hypothetical protein	0.0285	1
Rv1135A	Rv1135A	acetyl-CoA acetyltransferase	-0.4788	0.21161
PPE16	Rv1135c	PPE family protein PPE16	-0.1269	0.989245
Rv1136	Rv1136	enoyl-CoA hydratase	-0.4542	0.019726
Rv1137c	Rv1137c	hypothetical protein	0.2527	0.942736
Rv1138c	Rv1138c	oxidoreductase	-0.0853	0.989662
Rv1139c	Rv1139c	hypothetical protein	-0.0429	0.999976
Rv1140	Rv1140	integral membrane protein	-0.0219	1
echA11	Rv1141c	enoyl-CoA hydratase EchA11	-0.0628	0.998056
echA10	Rv1142c	enoyl-CoA hydratase EchA10	0.2237	0.0103333
mcr	Rv1143	alpha-methylacyl-CoA racemase	-0.0893	0.996666
Rv1144	Rv1144	oxidoreductase	0.0098	1
mmpL13a	Rv1145	transmembrane transport protein	0.2685	0.00965821
mmpL13b	Rv1146	transmembrane transport protein	0.126	0.641801
Rv1147	Rv1147	hypothetical protein	0.129	0.984505
Rv1148c	Rv1148c	hypothetical protein	-0.5192	9.60658e-07
Rv1149	Rv1149	transposase	-0.2622	0.00316727
Rv1150	Rv1150	transposase	-0.2054	0.132596
Rv1151c	Rv1151c	NAD-dependent protein deacylase	-0.0573	0.998551
Rv1152	Rv1152	transcriptional regulator	-0.1741	0.600599
omt	Rv1153c	O-methyltransferase	0.0095	1
Rv1154c	Rv1154c	hypothetical protein	0.0437	0.999974
Rv1155	Rv1155	pyridoxine/pyridoxamine 5'-phosphate oxidase	-0.1332	0.662929
Rv1156	Rv1156	hypothetical protein	0.2651	0.002142
Rv1157c	Rv1157c	hypothetical protein	0.3089	0.0418648
Rv1158c	Rv1158c	hypothetical protein	0.2658	0.138737
pimE	Rv1159	polyprenol-phosphate-mannose-dependent alpha-(1-2)-phosphatidylinositol pentamannoside	-0.0753	0.999688
Rv1159A	Rv1159A	pterin-4-alpha-carbinolamine dehydratase	-0.0738	0.999916
mutT2	Rv1160	8-oxo-dGTP diphosphatase	-0.0205	1
narG	Rv1161	nitrate reductase subunit alpha	0.003	1
narH	Rv1162	nitrate reductase subunit beta	0.1237	0.86203
narJ	Rv1163	nitrate reductase subunit delta	0.1319	0.803318
narI	Rv1164	nitrate reductase subunit gamma	0.2193	0.0102753
typA	Rv1165	GTP-binding translation elongation factor	0.21	0.248234
lpqW	Rv1166	monoacyl phosphatidylinositol tetramannoside-binding protein LpqW	-0.0526	0.999925
Rv1167c	Rv1167c	transcriptional regulator	0.1028	0.938997
PPE17	Rv1168c	PPE family protein PPE17	-0.0411	0.999967
lipX	Rv1169c	lipase LipX	0.1846	0.933391
mshB	Rv1170	1D-myo-inositol 2-acetamido-2-deoxy-alpha-D-glucopyranoside deacetylase	-0.2157	0.0430621
Rv1171	Rv1171	hypothetical protein	-0.0313	0.999999
PE12	Rv1172c	PE family protein PE12	0.0866	0.998186
fbiC	Rv1173	FO synthase	-0.1206	0.695627
TB8.4	Rv1174c	low molecular weight T-cell antigen	-0.0803	0.994955
fadH	Rv1175c	NADPH dependent 2,4-dienoyl-CoA reductase FadH	0.0195	0.999999
Rv1176c	Rv1176c	hypothetical protein	0.1293	0.93378
fdxC	Rv1177	ferredoxin FdxC	-0.2318	0.0121573
Rv1178	Rv1178	aminotransferase	-0.1732	0.455128
Rv1179c	Rv1179c	hypothetical protein	-0.0103	1
pks3	Rv1180	polyketide beta-ketoacyl synthase	-0.0415	0.999918
pks4	Rv1181	polyketide beta-ketoacyl synthase	0.2147	0.107341
papA3	Rv1182	acyltransferase PapA	0.1742	0.409467
mmpL10	Rv1183	transmembrane transport protein MmpL10	0.1713	0.933961
Rv1184c	Rv1184c	hypothetical protein	0.1549	0.476459
fadD21	Rv1185c	fatty-acid--CoA ligase FadD21	0.1081	0.955129
Rv1186c	Rv1186c	hypothetical protein	0.2366	0.0901241
rocA	Rv1187	pyrroline-5-carboxylate dehydrogenase RocA	-0.1144	0.99695
Rv1188	Rv1188	proline dehydrogenase	-0.0754	0.999962
sigI	Rv1189	ECF RNA polymerase sigma factor SigI	0.0339	0.999995
Rv1190	Rv1190	hypothetical protein	-0.0856	0.999701
Rv1191	Rv1191	hypothetical protein	0.0047	1
Rv1192	Rv1192	hypothetical protein	0.0291	0.999992
fadD36	Rv1193	fatty-acid--CoA ligase FadD36	0.0208	0.999995
Rv1194c	Rv1194c	hypothetical protein	-0.0351	0.999999
PE13	Rv1195	PE family protein PE13	-0.0874	0.999996
PPE18	Rv1196	PPE family protein PPE18	-0.0272	1
esxK	Rv1197	ESAT-6 like protein EsxK	-0.1228	0.754051
esxL	Rv1198	ESAT-6 like protein EsxL	-0.0777	0.995316
Rv1199c	Rv1199c	insertion sequence element IS1081 transposase	-0.105	0.976876
Rv1200	Rv1200	integral membrane transport protein	-0.0613	0.998202
dapD	Rv1201c	2,3,4,5-tetrahydropyridine-2,6-dicarboxylate N-succinyltransferase	-0.0033	1
dapE	Rv1202	succinyl-diaminopimelate desuccinylase DapE	-0.2418	0.00799698
Rv1203c	Rv1203c	hypothetical protein	-0.2029	0.355051
Rv1204c	Rv1204c	hypothetical protein	-0.2102	0.0509235
Rv1205	Rv1205	hypothetical protein	-0.0391	0.999998
fadD6	Rv1206	fatty-acid--CoA ligase FadD6	0.0631	0.998214
folP2	Rv1207	dihydropteroate synthase	0.0346	0.999951
gpgS	Rv1208	glucosyl-3-phosphoglycerate synthase	0.2265	0.0154575
Rv1209	Rv1209	hypothetical protein	-0.2909	0.0151229
tagA	Rv1210	DNA-3-methyladenine glycosylase I TagA	-0.111	0.806711
Rv1211	Rv1211	hypothetical protein	-0.0888	0.980906
glgA	Rv1212c	capsular glucan synthase	-0.0636	0.994122
glgC	Rv1213	glucose-1-phosphate adenylyltransferase	0.0153	1
PE14	Rv1214c	PE family protein PE14	-0.0913	0.975758
Rv1215c	Rv1215c	hypothetical protein	-0.1621	0.20605
Rv1216c	Rv1216c	integral membrane protein	0.1428	0.643243
Rv1217c	Rv1217c	tetronasin ABC transporter integral membrane protein	0.0862	0.99853
Rv1218c	Rv1218c	tetronasin ABC transporter ATP-binding protein	0.078	0.99959
Rv1219c	Rv1219c	transcriptional regulator	0.0336	0.999995
Rv1220c	Rv1220c	methyltransferase	-0.0884	0.972454
sigE	Rv1221	ECF RNA polymerase sigma factor SigE	-0.1007	0.947472
rseA	Rv1222	anti-sigma E factor RseA	0.1248	0.947229
htrA	Rv1223	serine protease HtrA	0.1472	0.491586
tatB	Rv1224	Sec-independent protein translocase protein TatB	0.2529	0.00679808
Rv1225c	Rv1225c	hypothetical protein	0.1526	0.45761
Rv1226c	Rv1226c	transmembrane protein	-0.3399	0.00576143
Rv1227c	Rv1227c	transmembrane protein	-0.3331	0.0546039
lpqX	Rv1228	lipoprotein LpqX	-0.1823	0.0906386
mrp	Rv1229c	multiple resistance/pH adaptation protein	-0.1853	0.0882843
Rv1230c	Rv1230c	membrane protein	-0.1286	0.759798
Rv1231c	Rv1231c	membrane protein	-0.1959	0.224544
Rv1232c	Rv1232c	hypothetical protein	-0.134	0.596292
Rv1233c	Rv1233c	hypothetical protein	-0.2157	0.0403176
Rv1234	Rv1234	transmembrane protein	0.0256	0.999999
lpqY	Rv1235	trehalose ABC transporter substrate-binding lipoprotein LpqY	0.2406	0.0079503
sugA	Rv1236	sugar ABC transporter permease SugA	0.4206	0.000220723
sugB	Rv1237	sugar ABC transporter permease SugB	0.4255	1.1419e-05
sugC	Rv1238	sugar ABC transporter ATP-binding protein SugC	0.1665	0.13113
corA	Rv1239c	magnesium and cobalt transport transmembrane protein CorA	0.1935	0.137709
mdh	Rv1240	malate dehydrogenase	-0.1772	0.108814
vapB33	Rv1241	antitoxin VapB33	0.2311	0.184872
vapC33	Rv1242	ribonuclease VapC33	0.1535	0.964752
PE_PGRS23	Rv1243c	PE-PGRS family protein PE_PGRS23	-0.214	0.287209
lpqZ	Rv1244	lipoprotein LpqZ	-0.1107	0.888133
Rv1245c	Rv1245c	short-chain type dehydrogenase/reductase	-0.2656	0.00709942
relE	Rv1246c	toxin RelE	0.0161	0.999999
relB	Rv1247c	antitoxin RelB	0.3966	0.00450455
Rv1248c	Rv1248c	multifunctional 2-oxoglutarate dehydrogenase E1 component /2-oxoglutarate dehydrogenase	0.1888	0.393838
Rv1249c	Rv1249c	membrane protein	0.0122	1
Rv1250	Rv1250	MFS-type drug transporter	-0.0763	0.994817
Rv1251c	Rv1251c	hypothetical protein	0.0029	0.999999
lprE	Rv1252c	lipoprotein LprE	0.1332	0.984576
deaD	Rv1253	ATP-dependent RNA helicase DeaD	-0.1525	0.555621
Rv1254	Rv1254	acyltransferase	0.2068	0.120139
Rv1255c	Rv1255c	HTH-type transcriptional regulator	0.0865	0.985568
cyp130	Rv1256c	cytochrome P450 Cyp130	-0.064	0.994559
Rv1257c	Rv1257c	oxidoreductase	-0.0507	0.999888
Rv1258c	Rv1258c	multidrug-efflux transporter	0.0474	0.999946
udgB	Rv1259	uracil DNA glycosylase	0.0166	1
Rv1260	Rv1260	oxidoreductase	0.117	0.816605
Rv1261c	Rv1261c	hypothetical protein	0.3462	0.00167721
Rv1262c	Rv1262c	hypothetical protein	0.1348	0.937705
amiB2	Rv1263	amidase AmiB	0.0246	0.999999
Rv1264	Rv1264	adenylyl cyclase	-0.2377	0.0191664
Rv1265	Rv1265	hypothetical protein	-0.5424	7.19978e-06
pknH	Rv1266c	serine/threonine-protein kinase PknH	-0.2399	0.00578408
embR	Rv1267c	transcriptional regulator EmbR	0.1426	0.837629
Rv1268c	Rv1268c	hypothetical protein	0.2787	0.342456
Rv1269c	Rv1269c	hypothetical protein	0.1647	0.766268
lprA	Rv1270c	lipoprotein LprA	0.1187	0.890964
Rv1271c	Rv1271c	hypothetical protein	-0.0707	0.995113
Rv1272c	Rv1272c	drug ABC transporter ATP-binding protein	0.0494	0.999832
Rv1273c	Rv1273c	drug ABC transporter ATP-binding protein	0.0341	0.999979
lprB	Rv1274	lipoprotein LprB	0.0107	0.999998
lprC	Rv1275	lipoprotein LprC	0.1382	0.518255
Rv1276c	Rv1276c	hypothetical protein	-0.0061	1
Rv1277	Rv1277	hypothetical protein	-0.157	0.8189
Rv1278	Rv1278	hypothetical protein	-0.0507	0.999994
Rv1279	Rv1279	GMC-type oxidoreductase	-0.0316	0.999999
oppA	Rv1280c	oligopeptide ABC transporter substrate-binding lipoprotein OppA	-0.024	1
oppD	Rv1281c	oligopeptide ABC transporter ATP-binding protein OppD	-0.016	1
oppC	Rv1282c	oligopeptide ABC transporter permease OppC	-0.0358	0.999849
oppB	Rv1283c	oligopeptide ABC transporter permease OppB	-0.1069	0.861735
canA	Rv1284	beta-carbonic anhydrase	0.0276	0.999997
cysD	Rv1285	sulfate adenylyltransferase subunit 2	-0.0607	0.999895
cysN	Rv1286	bifunctional sulfate adenyltransferase subunit 1 CysN/adenylylsulfate kinase CysC	-0.0454	0.99999
Rv1287	Rv1287	HTH-type transcriptional regulator	-0.0548	0.999964
Rv1288	Rv1288	hypothetical protein	-0.0469	0.999301
Rv1289	Rv1289	hypothetical protein	-0.0834	0.984786
Rv1290A	Rv1290A	hypothetical protein	-0.1061	0.997901
Rv1290c	Rv1290c	hypothetical protein	0.1202	0.994683
Rv1291c	Rv1291c	hypothetical protein	-0.3556	0.0966635
argS	Rv1292	arginine--tRNA ligase	0.0543	0.999845
lysA	Rv1293	diaminopimelate decarboxylase	0.293	0.000365217
thrA	Rv1294	homoserine dehydrogenase	0.2844	0.00762538
thrC	Rv1295	threonine synthase	0.2546	0.00620188
thrB	Rv1296	homoserine kinase	0.082	0.99151
rho	Rv1297	transcription termination factor Rho	0.1646	0.988246
rpmE	Rv1298	50S ribosomal protein L31	0.0476	0.999966
prfA	Rv1299	peptide chain release factor PrfA	0.3182	0.000534607
hemK	Rv1300	release factor glutamine methyltransferase	0.3205	0.00222836
Rv1301	Rv1301	threonylcarbamoyl-AMP synthase	0.2773	0.000904051
rfe	Rv1302	decaprenyl-phosphate N-acetylglucosaminephosphotransferase	-0.2154	0.194023
Rv1303	Rv1303	hypothetical protein	-0.0202	1
atpB	Rv1304	ATP synthase subunit A	0.1771	0.137223
atpE	Rv1305	ATP synthase subunit C	0.1991	0.155056
atpF	Rv1306	ATP synthase subunit B	0.1385	0.641606
atpH	Rv1307	ATP synthase subunit b/delta	0.1665	0.502846
atpA	Rv1308	ATP synthase subunit alpha	0.2211	0.124238
atpG	Rv1309	ATP synthase subunit gamma	0.2423	0.0411468
atpD	Rv1310	ATP synthase subunit beta	0.2042	0.092035
atpC	Rv1311	ATP synthase subunit epsilon	0.2153	0.076757
Rv1312	Rv1312	hypothetical protein	0.0998	0.999033
Rv1313c	Rv1313c	insertion sequence element IS1557 transposase	0.0828	0.999159
Rv1314c	Rv1314c	cob(I)yrinic acid a,c-diamide adenosyltransferase	-0.0555	0.999896
murA	Rv1315	UDP-N-acetylglucosamine 1-carboxyvinyltransferase	0.0014	0.999999
ogt	Rv1316c	methylated-DNA--protein-cysteine methyltransferase	-0.2494	0.158385
alkA	Rv1317c	bifunctional regulatory protein/DNA repair enzyme AlkA	-0.5178	0.000135406
Rv1318c	Rv1318c	adenylate cyclase	-0.1763	0.216768
Rv1319c	Rv1319c	adenylate cyclase	-0.0349	0.999924
Rv1320c	Rv1320c	adenylate cyclase	-0.0385	0.999999
nucS	Rv1321	endonuclease NucS	-0.1675	0.334021
Rv1322	Rv1322	hypothetical protein	-0.2327	0.0506668
Rv1322A	Rv1322A	hypothetical protein	-0.1746	0.461866
fadA4	Rv1323	acetyl-CoA acetyltransferase	-0.1722	0.37785
Rv1324	Rv1324	thioredoxin	-0.2074	0.110018
PE_PGRS24	Rv1325c	PE-PGRS family protein PE_PGRS24	-0.329	0.0137084
glgB	Rv1326c	1,4-alpha-glucan branching protein	-0.0932	0.932102
glgE	Rv1327c	alpha-1,4-glucan:maltose-1-phosphate maltosyltransferase	-0.2227	0.14012
glgP	Rv1328	glycogen phosphorylase	0.0974	0.910148
dinG	Rv1329c	ATP-dependent helicase DinG	-0.0359	0.999986
pncB1	Rv1330c	nicotinic acid phosphoribosyltransferase PncB1	-0.0701	0.994357
clpS	Rv1331	ATP-dependent Clp protease adapter protein ClpS	-0.1711	0.463155
Rv1332	Rv1332	transcriptional regulator	-0.2227	0.106051
Rv1333	Rv1333	hydrolase	-0.1126	0.829119
mec	Rv1334	CysO-cysteine peptidase	0.0237	0.999989
cysO	Rv1335	sulfur carrier protein CysO	-0.0363	0.999998
cysM	Rv1336	O-phosphoserine sulfhydrylase	0.0298	0.999979
Rv1337	Rv1337	integral membrane protein	-0.0843	0.968602
murI	Rv1338	glutamate racemase	-0.0214	1
Rv1339	Rv1339	hypothetical protein	0.0519	0.999873
rphA	Rv1340	ribonuclease PH	-0.0145	1
Rv1341	Rv1341	non-canonical purine NTP pyrophosphatase	-0.0118	1
Rv1342c	Rv1342c	hypothetical protein	0.0146	0.999999
lprD	Rv1343c	lipoprotein LprD	0.0399	0.999983
mbtL	Rv1344	acyl carrier protein MbtL	-0.3671	0.00404741
mbtM	Rv1345	long-chain-fatty-acid--ACP ligase MbtM	-0.1585	0.349434
mbtN	Rv1346	acyl-ACP dehydrogenase MbtN	0.0264	0.999997
mbtK	Rv1347c	lysine N-acetyltransferase MbtK	0.0747	0.999845
irtA	Rv1348	iron ABC transporter ATP-binding protein/permease IrtA	-0.231	0.0203925
irtB	Rv1349	iron ABC transporter ATP-binding protein/permease IrtB	0.1393	0.816538
fabG2	Rv1350	3-oxoacyl-ACP reductase FabG	0.0505	0.999948
Rv1351	Rv1351	hypothetical protein	0.1799	0.782104
Rv1352	Rv1352	hypothetical protein	0.1316	0.816042
Rv1353c	Rv1353c	HTH-type transcriptional regulator	0.0902	0.998953
Rv1354c	Rv1354c	hypothetical protein	0.0755	0.998704
moeY	Rv1355c	molybdopterin biosynthesis protein MoeY	-0.5457	1.26899e-07
Rv1356c	Rv1356c	hypothetical protein	0.5196	6.19996e-05
Rv1357c	Rv1357c	hypothetical protein	0.0773	0.996218
Rv1358	Rv1358	transcriptional regulator	-0.0393	0.999993
Rv1359	Rv1359	transcriptional regulator	-0.0269	1
Rv1360	Rv1360	oxidoreductase	0.0445	0.999939
PPE19	Rv1361c	PPE family protein PPE19	0.01	1
Rv1362c	Rv1362c	membrane protein	0.1896	0.0619255
Rv1363c	Rv1363c	membrane protein	0.1985	0.210801
Rv1364c	Rv1364c	sigma factor regulatory protein	0.0194	0.999998
rsfA	Rv1365c	anti-sigma-F factor antagonist RsfA	0.0635	0.995908
Rv1366	Rv1366	hypothetical protein	-0.1203	0.878939
Rv1366A	Rv1366A	hypothetical protein	-0.1715	0.448561
Rv1367c	Rv1367c	hypothetical protein	-0.0637	0.993638
lprF	Rv1368	lipoprotein LprF	0.3757	3.46004e-05
Rv1369c	Rv1369c	transposase	-0.2978	0.101076
Rv1370c	Rv1370c	transposase	-0.0229	1
Rv1371	Rv1371	membrane protein	-0.0224	1
Rv1372	Rv1372	alpha-pyrone synthesis polyketide synthase-like protein	-0.3175	0.0103213
Rv1373	Rv1373	glycolipid sulfotransferase	-0.0456	0.999998
Rv1374c	Rv1374c	hypothetical protein	0.0746	0.974195
Rv1375	Rv1375	hypothetical protein	-0.0694	0.997984
Rv1376	Rv1376	hypothetical protein	-0.0267	1
Rv1377c	Rv1377c	transferase	0.0179	0.999996
Rv1378c	Rv1378c	hypothetical protein	-0.3135	0.0066033
pyrR	Rv1379	bifunctional pyrimidine operon regulatory protein/uracil phosphoribosyltransferase	-0.4393	0.000289491
pyrB	Rv1380	aspartate carbamoyltransferase	-0.2921	0.0671762
pyrC	Rv1381	dihydroorotase	-0.0038	1
Rv1382	Rv1382	hypothetical protein	0.0205	0.999988
carA	Rv1383	carbamoyl-phosphate synthase small subunit	-0.0876	0.992409
carB	Rv1384	carbamoyl-phosphate synthase large subunit	-0.1396	0.614218
pyrF	Rv1385	orotidine 5'-phosphate decarboxylase	-0.1612	0.598963
PE15	Rv1386	PE family protein PE15	0.2726	0.0447716
PPE20	Rv1387	PPE family protein PPE20	0.2112	0.836074
mihF	Rv1388	integration host factor MihF	0.1371	0.581591
gmk	Rv1389	guanylate kinase	0.1145	0.690403
rpoZ	Rv1390	DNA-directed RNA polymerase subunit omega	0.1011	0.889166
dfp	Rv1391	bifunctional phosphopantothenoylcysteine decarboxylase/phosphopantothenate--cysteine ligase	0.1134	0.812839
metK	Rv1392	S-adenosylmethionine synthetase	0.1749	0.93024
Rv1393c	Rv1393c	monoxygenase	-0.8427	2.53395e-12
cyp132	Rv1394c	cytochrome P450 Cyp132	-0.7451	1.9441e-11
Rv1395	Rv1395	HTH-type transcriptional regulator	-0.0459	0.999975
PE_PGRS25	Rv1396c	PE-PGRS family protein PE_PGRS25	-0.0583	0.999988
vapC10	Rv1397c	ribonuclease VapC10	0.1305	0.782927
vapB10	Rv1398c	antitoxin VapB10	-0.0009	1
nlhH	Rv1399c	carboxylesterase NlhH	0.0703	0.997851
lipI	Rv1400c	lipase	-0.0029	1
Rv1401	Rv1401	membrane protein	0.0122	1
priA	Rv1402	primosomal protein N'	-0.094	0.988462
Rv1403c	Rv1403c	methyltransferase	-0.0766	0.999807
Rv1404	Rv1404	transcriptional regulator	0.1206	0.734257
Rv1405c	Rv1405c	methyltransferase	0.2251	0.199142
fmt	Rv1406	methionyl-tRNA formyltransferase	-0.1812	0.320519
fmu	Rv1407	methyltransferase	-0.0665	0.999583
rpe	Rv1408	ribulose-phosphate 3-epimerase	-0.2167	0.0284511
ribG	Rv1409	bifunctional riboflavin biosynthesis diaminohydroxyphosphoribosylaminopyrimidine	-0.05	0.999769
Rv1410c	Rv1410c	aminoglycosides/tetracycline-transport integral membrane protein	0.0564	0.998993
lprG	Rv1411c	lipoprotein LprG	0.0681	0.995162
ribC	Rv1412	riboflavin synthase	0.157	0.868136
Rv1413	Rv1413	hypothetical protein	-0.1475	0.743146
Rv1414	Rv1414	hypothetical protein	-0.2331	0.62235
ribA2	Rv1415	bifunctional riboflavin biosynthesis GTP cyclohydrolase II/3,4-dihydroxy-2-butanone 4-phosphate	0.0285	0.999984
ribH	Rv1416	6,7-dimethyl-8-ribityllumazine synthase	0.0815	0.959866
Rv1417	Rv1417	membrane protein	0.1072	0.949344
lprH	Rv1418	lipoprotein LprH	-0.0082	1
Rv1419	Rv1419	hypothetical protein	-0.1676	0.241891
uvrC	Rv1420	excinuclease ABC subunit UvrC	-0.0332	0.999811
Rv1421	Rv1421	hypothetical protein	0.0468	0.999872
Rv1422	Rv1422	hypothetical protein	0.0035	0.999999
whiA	Rv1423	transcriptional regulator WhiA	0.04	0.999859
Rv1424c	Rv1424c	membrane protein	-0.0433	0.999996
Rv1425	Rv1425	diacyglycerol O-acyltransferase	0.037	0.999998
lipO	Rv1426c	esterase LipO	0.0766	0.997768
fadD12	Rv1427c	long-chain-fatty-acid--CoA ligase FadD12	0.0005	1
Rv1428c	Rv1428c	hypothetical protein	-0.0726	0.987336
Rv1429	Rv1429	hypothetical protein	0.0271	0.999996
PE16	Rv1430	PE family protein PE16	-0.1521	0.411352
Rv1431	Rv1431	hypothetical protein	0.0347	0.999988
Rv1432	Rv1432	dehydrogenase	0.0686	0.999771
Rv1433	Rv1433	hypothetical protein	0.2376	0.100949
Rv1434	Rv1434	hypothetical protein	0.1207	0.954995
Rv1435c	Rv1435c	hypothetical protein	0.2977	0.0184798
gap	Rv1436	glyceraldehyde 3-phosphate dehydrogenase	-0.1042	0.897032
pgk	Rv1437	phosphoglycerate kinase	0.0387	0.999887
tpi	Rv1438	triosephosphate isomerase	0.1172	0.876286
Rv1439c	Rv1439c	hypothetical protein	-0.1231	0.971611
secG	Rv1440	protein-export membrane protein SecG	-0.0751	0.997865
PE_PGRS26	Rv1441c	PE-PGRS family protein PE_PGRS26	0.0545	0.999995
bisC	Rv1442	biotin sulfoxide reductase BisC	0.0538	0.999706
Rv1443c	Rv1443c	hypothetical protein	0.0489	0.999895
Rv1444c	Rv1444c	hypothetical protein	0.1495	0.444571
devB	Rv1445c	6-phosphogluconolactonase	0.0432	0.999861
opcA	Rv1446c	OXPP cycle protein OpcA	-0.0414	0.999968
zwf2	Rv1447c	glucose-6-phosphate 1-dehydrogenase	0.0949	0.922407
tal	Rv1448c	transaldolase	0.0171	0.999998
tkt	Rv1449c	transketolase	-0.0658	0.990176
PE_PGRS27	Rv1450c	PE-PGRS family protein PE_PGRS27	-0.2371	0.141448
ctaB	Rv1451	protoheme IX farnesyltransferase	-0.0936	0.922399
PE_PGRS28	Rv1452c	PE-PGRS family protein PE_PGRS28	-0.2726	0.0769886
Rv1453	Rv1453	transcriptional activator protein	-0.057	0.993395
qor	Rv1454c	quinone reductase	-0.0707	0.992574
Rv1455	Rv1455	hypothetical protein	0.114	0.94514
Rv1456c	Rv1456c	antibiotic ABC transporter permease	-0.023	1
Rv1457c	Rv1457c	antibiotic ABC transporter permease	-0.0808	0.99783
Rv1458c	Rv1458c	antibiotic ABC transporter ATP-binding protein	-0.0197	1
Rv1459c	Rv1459c	alpha-(1->6)-mannopyranosyltransferase	-0.0244	1
Rv1460	Rv1460	transcriptional regulator	-0.2563	0.75863
Rv1461	Rv1461	hypothetical protein	0.0594	0.999949
Rv1462	Rv1462	hypothetical protein	0.0328	0.999999
Rv1463	Rv1463	ABC transporter ATP-binding protein	0.2346	0.027055
csd	Rv1464	cysteine desulfurase	0.0172	0.999999
Rv1465	Rv1465	nitrogen fixation related protein	0.0563	0.999583
Rv1466	Rv1466	hypothetical protein	0.1388	0.664606
fadE15	Rv1467c	acyl-CoA dehydrogenase FadE15	0.3985	0.00460629
PE_PGRS29	Rv1468c	PE-PGRS family protein PE_PGRS29	-0.2342	0.84949
ctpD	Rv1469	cobalt/nickel-exporting P-type ATPase	0.2143	0.654676
trxA	Rv1470	thioredoxin TrxA	0.1268	0.949298
trxB1	Rv1471	thioredoxin	0.386	0.000321223
echA12	Rv1472	enoyl-CoA hydratase EchA12	-0.0563	0.993121
Rv1473	Rv1473	macrolide ABC transporter ATP-binding protein	0.0281	0.999994
Rv1473A	Rv1473A	transcriptional regulator	0.0191	1
Rv1474c	Rv1474c	transcriptional regulator	0.0765	0.998952
acn	Rv1475c	iron-regulated aconitate hydratase	0.0761	0.995041
Rv1476	Rv1476	membrane protein	-0.0511	0.999949
ripA	Rv1477	peptidoglycan endopeptidase RipA	0.6733	1.74211e-08
ripB	Rv1478	peptidoglycan endopeptidase RipB	0.6536	6.72301e-07
moxR1	Rv1479	transcriptional regulator MoxR1	0.2044	0.0636962
Rv1480	Rv1480	hypothetical protein	0.167	0.420006
Rv1481	Rv1481	membrane protein	0.2055	0.268606
Rv1482c	Rv1482c	hypothetical protein	-0.0867	0.999661
fabG1	Rv1483	3-oxoacyl-ACP reductase FabG	-0.0503	0.99697
inhA	Rv1484	NADH-dependent enoyl-[ACP] reductase	0.0124	0.999999
hemZ	Rv1485	ferrochelatase	0.1168	0.734224
Rv1486c	Rv1486c	hypothetical protein	0.0109	1
Rv1487	Rv1487	hypothetical protein	-0.1557	0.456491
Rv1488	Rv1488	hypothetical protein	0.0515	0.999993
Rv1489	Rv1489	hypothetical protein	0.1074	0.98371
Rv1489A	Rv1489A	hypothetical protein	0.1793	0.860429
Rv1490	Rv1490	membrane protein	0.0578	0.999239
Rv1491c	Rv1491c	TVP38/TMEM64 family membrane protein	0.0339	0.999955
mutA	Rv1492	methylmalonyl-CoA mutase small subunit	-0.094	0.931619
mutB	Rv1493	methylmalonyl-CoA mutase large subunit	-0.0724	0.99504
mazE4	Rv1494	antitoxin MazE4	0.0956	0.998365
mazF4	Rv1495	mRNA interferase MazF4	0.2836	0.0629331
Rv1496	Rv1496	transport system kinase	0.1248	0.813861
lipL	Rv1497	esterase LipL	0.2342	0.133563
Rv1498A	Rv1498A	hypothetical protein	-0.0228	1
Rv1498c	Rv1498c	methyltransferase	0.1275	0.869222
Rv1499	Rv1499	hypothetical protein	-0.1005	0.993704
Rv1500	Rv1500	glycosyltransferase	-0.1165	0.737078
Rv1501	Rv1501	hypothetical protein	0.1071	0.877158
Rv1502	Rv1502	hypothetical protein	0.059	0.999828
Rv1503c	Rv1503c	conserved hypothetical protein	-0.0472	0.999995
Rv1504c	Rv1504c	conserved hypothetical protein	0.0813	0.999009
Rv1505c	Rv1505c	hypothetical protein	0.1027	0.998698
Rv1506c	Rv1506c	hypothetical protein	-0.0494	0.999997
Rv1507A	Rv1507A	hypothetical protein	-0.0623	0.999977
Rv1507c	Rv1507c	hypothetical protein	-0.0129	1
Rv1508A	Rv1508A	hypothetical protein	-0.0244	1
Rv1508c	Rv1508c	membrane protein	-0.0448	0.999724
Rv1509	Rv1509	hypothetical protein	0.2746	0.0647345
Rv1510	Rv1510	hypothetical protein	0.0727	0.989722
gmdA	Rv1511	GDP-D-mannose dehydratase GmdA	-0.0072	1
epiA	Rv1512	nucleotide-sugar epimerase EpiA	0.1056	0.822707
Rv1513	Rv1513	hypothetical protein	0.1377	0.599687
Rv1514c	Rv1514c	glycosyltransferase	0.493	0.00139939
Rv1515c	Rv1515c	hypothetical protein	0.2903	0.02224
Rv1516c	Rv1516c	sugar transferase	0.113	0.898103
Rv1517	Rv1517	hypothetical protein	0.0073	1
Rv1518	Rv1518	hypothetical protein	-0.149	0.872343
Rv1519	Rv1519	hypothetical protein	0.1113	0.981889
Rv1520	Rv1520	sugar transferase	-0.1539	0.402366
fadD25	Rv1521	fatty-acid--CoA ligase FadD25	0.2235	0.0160736
mmpL12	Rv1522c	transmembrane transport protein MmpL12	-0.0001	1
Rv1523	Rv1523	methyltransferase	0.042	0.999995
Rv1524	Rv1524	glycosyltransferase	0.2154	0.433371
wbbL2	Rv1525	rhamnosyl transferase WbbL	0.1717	0.410375
Rv1526c	Rv1526c	glycosyltransferase	-0.0671	0.999331
pks5	Rv1527c	polyketide synthase	-0.0039	1
papA4	Rv1528c	polyketide synthase associated protein PapA	-0.2027	0.210629
fadD24	Rv1529	fatty-acid--CoA ligase FadD24	0.2476	0.0108446
adh	Rv1530	alcohol dehydrogenase	0.1379	0.965312
Rv1531	Rv1531	hypothetical protein	0.2911	0.00756963
Rv1532c	Rv1532c	hypothetical protein	0.1774	0.444177
Rv1533	Rv1533	monooxygenase	0.2033	0.656247
Rv1534	Rv1534	transcriptional regulator	0.0729	0.999592
Rv1535	Rv1535	hypothetical protein	0.2352	0.0556568
ileS	Rv1536	isoleucine--tRNA ligase	0.38	0.0118391
dinX	Rv1537	DNA polymerase IV	-0.2774	0.0407143
ansA	Rv1538c	L-aparaginase	-0.2353	0.0667602
lspA	Rv1539	lipoprotein signal peptidase	0.0798	0.997212
Rv1540	Rv1540	RNA pseudouridine synthase	0.0114	0.999999
lprI	Rv1541c	lipoprotein LprI	0.0925	0.985829
glbN	Rv1542c	hemoglobin GlbN	-0.1131	0.999741
Rv1543	Rv1543	oxidoreductase	-0.0652	0.998435
Rv1544	Rv1544	ketoacyl reductase	-0.08	0.997373
Rv1545	Rv1545	hypothetical protein	-0.0513	0.999613
Rv1546	Rv1546	hypothetical protein	-0.1452	0.616828
dnaE1	Rv1547	DNA polymerase III subunit alpha	-0.2423	0.00725105
PPE21	Rv1548c	PPE family protein PPE21	0.0245	0.999998
fadD11.1	Rv1549	fatty-acid-CoA ligase fadD11_1	0.2237	0.106
fadD11	Rv1550	fatty-acid--CoA ligase FadD11	0.2753	0.00791065
plsB1	Rv1551	acyltransferase PlsB	0.0367	0.999987
frdA	Rv1552	fumarate reductase flavoprotein subunit	0.3993	0.00929287
frdB	Rv1553	fumarate reductase iron-sulfur subunit	0.5292	0.000417037
frdC	Rv1554	fumarate reductase membrane anchor subunit	0.3619	0.010126
frdD	Rv1555	fumarate reductase membrane anchor subunit	0.2905	0.0119785
Rv1556	Rv1556	HTH-type transcriptional regulator	0.1528	0.430657
mmpL6	Rv1557	transmembrane transport protein MmpL6	-0.1256	0.998294
Rv1558	Rv1558	hypothetical protein	-0.021	1
ilvA	Rv1559	threonine dehydratase IlvA	-0.1544	0.406777
vapB11	Rv1560	antitoxin VapB11	-0.1442	0.802546
vapC11	Rv1561	ribonuclease VapC11	-0.0876	0.998598
treZ	Rv1562c	malto-oligosyltrehalose trehalohydrolase	-0.059	0.999176
treY	Rv1563c	maltooligosyl trehalose synthase	-0.0395	0.999892
treX	Rv1564c	maltooligosyl trehalose synthase	0.0668	0.999094
Rv1565c	Rv1565c	hypothetical protein	0.3249	0.000271433
Rv1566c	Rv1566c	hypothetical protein	0.5951	7.5048e-06
Rv1567c	Rv1567c	membrane protein	-0.0999	0.990563
bioA	Rv1568	adenosylmethionine-8-amino-7-oxononanoate aminotransferase	-0.0817	0.984019
bioF1	Rv1569	8-amino-7-oxononanoate synthase	-0.1507	0.694451
bioD	Rv1570	ATP-dependent dethiobiotin synthetase BioD	-0.0942	0.969657
Rv1571	Rv1571	hypothetical protein	0.0529	0.999969
Rv1572c	Rv1572c	conserved hypothetical protein	-0.0947	0.999936
Rv1573	Rv1573	phage protein	0.0367	0.999999
Rv1574	Rv1574	phage protein	-0.2353	0.605497
Rv1575	Rv1575	phage protein	-0.2361	0.390001
Rv1576c	Rv1576c	phage capsid protein	-0.1882	0.207696
Rv1577c	Rv1577c	phage prohead protease	-0.2735	0.0253255
Rv1578c	Rv1578c	phage protein	-0.1299	0.898929
Rv1579c	Rv1579c	phage protein	0.3126	0.181163
Rv1580c	Rv1580c	phage protein	-0.3981	0.00794471
Rv1581c	Rv1581c	phage protein	-0.3542	0.0799052
Rv1582c	Rv1582c	phage protein	-0.1854	0.247814
Rv1583c	Rv1583c	phage protein	-0.1631	0.471556
Rv1584c	Rv1584c	phage protein	-0.123	0.729872
Rv1585c	Rv1585c	phage protein	0.2319	0.176344
Rv1586c	Rv1586c	phage integrase	0.2261	0.0330378
Rv1587c	Rv1587c	hypothetical protein	-0.0609	0.998158
Rv1588c	Rv1588c	hypothetical protein	-0.3572	0.00650123
bioB	Rv1589	biotin synthetase	-0.1074	0.87287
Rv1590	Rv1590	hypothetical protein	0.016	0.999999
Rv1591	Rv1591	transmembrane protein	0.1486	0.678407
Rv1592c	Rv1592c	hypothetical protein	0.0337	0.999991
Rv1593c	Rv1593c	hypothetical protein	-0.0456	1
nadA	Rv1594	quinolinate synthetase A	0.0818	0.999749
nadB	Rv1595	L-aspartate oxidase	0.0867	0.997601
nadC	Rv1596	nicotinate-nucleotide pyrophosphatase	0.2502	0.30333
Rv1597	Rv1597	hypothetical protein	0.0741	0.997753
Rv1598c	Rv1598c	hypothetical protein	0.0104	0.999999
hisD	Rv1599	histidinol dehydrogenase	-0.1677	0.404287
hisC1	Rv1600	histidinol-phosphate aminotransferase	0.112	0.930544
hisB	Rv1601	imidazole glycerol-phosphate dehydratase	0.0709	0.996611
hisH	Rv1602	imidazole glycerol phosphate synthase subunit HisH	0.0967	0.926475
hisA	Rv1603	phosphoribosyl isomerase A	0.0352	0.999956
impA	Rv1604	inositol-monophosphatase ImpA	0.0828	0.987506
hisF	Rv1605	imidazole glycerol phosphate synthase subunit HisF	-0.0414	0.999908
hisI	Rv1606	phosphoribosyl-AMP cyclohydrolase	-0.0395	0.999975
chaA	Rv1607	ionic transporter integral membrane protein ChaA	0.1485	0.391142
bcpB	Rv1608c	peroxiredoxin	0.1828	0.164905
trpE	Rv1609	anthranilate synthase component I	-0.0482	0.997186
Rv1610	Rv1610	membrane protein	0.0148	0.999998
trpC	Rv1611	indole-3-glycerol phosphate synthase	-0.1807	0.219438
trpB	Rv1612	tryptophan synthase subunit beta	-0.194	0.483087
trpA	Rv1613	tryptophan synthase subunit alpha	-0.2144	0.191899
lgt	Rv1614	prolipoprotein diacylglyceryl transferase	-0.2789	0.0110516
Rv1615	Rv1615	membrane protein	-0.0054	1
Rv1616	Rv1616	hypothetical protein	-0.0575	0.993953
pykA	Rv1617	pyruvate kinase	-0.1475	0.368157
tesB1	Rv1618	acyl-CoA thioesterase TesB	0.103	0.847739
Rv1619	Rv1619	hypothetical protein	-0.0019	1
cydC	Rv1620c	cytochrome biosyntheisis ABC transporter ATP-binding protein/permease CydC	0.1459	0.60456
cydD	Rv1621c	cytochrome biosyntheisis ABC transporter ATP-binding protein/permease CydD	0.2005	0.673062
cydB	Rv1622c	cytochrome D ubiquinol oxidase subunit II CydB	0.3648	0.00859779
cydA	Rv1623c	cytochrome D ubiquinol oxidase subunit I CydA	0.0675	0.998414
Rv1624c	Rv1624c	membrane protein	0.2037	0.0789925
cya	Rv1625c	adenylyl cyclase	0.1192	0.955158
Rv1626	Rv1626	two-component system transcriptional regulator	0.1653	0.409752
Rv1627c	Rv1627c	nonspecific lipid-transfer protein	0.0238	0.999997
Rv1628c	Rv1628c	hypothetical protein	0.0619	0.992854
polA	Rv1629	DNA polymerase I	-0.164	0.232094
rpsA	Rv1630	30S ribosomal protein S1	0.246	0.077289
coaE	Rv1631	dephospho-CoA kinase CoaE	0.1016	0.994775
Rv1632c	Rv1632c	hypothetical protein	-0.2337	0.0195746
uvrB	Rv1633	excinuclease ABC subunit UvrB	-0.1394	0.47626
Rv1634	Rv1634	multidrug-efflux transporter	-0.0569	0.993396
Rv1635c	Rv1635c	mannosyltransferase	0.0889	0.952467
TB15.3	Rv1636	iron-regulated universal stress protein	0.0675	0.999813
Rv1637c	Rv1637c	hypothetical protein	0.1591	0.244145
uvrA	Rv1638	excinuclease ABC subunit UvrA	-0.0565	0.999876
Rv1638A	Rv1638A	hypothetical protein	-0.0266	1
Rv1639c	Rv1639c	hypothetical protein	-0.1299	0.83242
lysX	Rv1640c	bifunctional lysine--tRNA ligase/phosphatidylglycerol lysyltransferase	0.0288	0.999999
infC	Rv1641	initiation factor IF-3	0.0285	0.999997
rpmI	Rv1642	50S ribosomal protein L35	0.0057	1
rplT	Rv1643	50S ribosomal protein L20	-0.006	1
tsnR	Rv1644	23S rRNA methyltransferase TsnR	-0.1194	0.994134
Rv1645c	Rv1645c	hypothetical protein	0.2464	0.0111861
PE17	Rv1646	PE family protein PE17	0.1149	0.967528
Rv1647	Rv1647	adenylate cyclase	0.2707	0.0107648
Rv1648	Rv1648	transmembrane protein	0.2223	0.118181
pheS	Rv1649	phenylalanine--tRNA ligase subunit alpha	0.0519	0.999781
pheT	Rv1650	phenylalanine--tRNA ligase subunit beta	-0.0003	1
PE_PGRS30	Rv1651c	PE-PGRS family protein PE_PGRS30	-0.246	0.0774602
argC	Rv1652	N-acetyl-gamma-glutamyl-phoshate reductase	-0.0393	0.999984
argJ	Rv1653	bifunctional glutamate N-acetyltransferase/amino-acid acetyltransferase	0.3556	0.000503002
argB	Rv1654	acetylglutamate kinase	0.525	2.18207e-05
argD	Rv1655	acetylornithine aminotransferase	0.4823	3.26014e-05
argF	Rv1656	ornithine carbamoyltransferase	0.4102	0.00204844
argR	Rv1657	arginine repressor	0.5041	2.24006e-05
argG	Rv1658	argininosuccinate synthase	0.3267	0.00452712
argH	Rv1659	argininosuccinate lyase	0.2552	0.062803
pks10	Rv1660	chalcone synthase	-0.1137	0.86467
pks7	Rv1661	polyketide synthase	-0.1886	0.076031
pks8	Rv1662	polyketide synthase	-0.1474	0.560277
pks17	Rv1663	polyketide synthase	-0.2576	0.0446772
pks9	Rv1664	polyketide synthase	-0.206	0.236455
pks11	Rv1665	chalcone synthase	-0.1491	0.866303
cyp139	Rv1666c	cytochrome P450 Cyp139	-0.2232	0.0338105
Rv1667c	Rv1667c	macrolide-transport ATP-binding protein ABC transporter	-0.0264	1
Rv1668c	Rv1668c	macrolide-transport ATP-binding protein ABC transporter	-0.1231	0.821135
Rv1669	Rv1669	hypothetical protein	-0.1908	0.697024
Rv1670	Rv1670	hypothetical protein	0.1881	0.747332
Rv1671	Rv1671	membrane protein	0.1791	0.87346
Rv1672c	Rv1672c	integral membrane transport protein	0.0577	0.999778
Rv1673c	Rv1673c	hypothetical protein	0.2339	0.196243
Rv1674c	Rv1674c	transcriptional regulator	-0.059	0.999999
cmr	Rv1675c	HTH-type transcriptional regulator Cmr	-0.0394	0.999999
Rv1676	Rv1676	hypothetical protein	0.3146	0.000964743
dsbF	Rv1677	lipoprotein DsbF	0.1122	0.840564
Rv1678	Rv1678	integral membrane protein	0.2486	0.00199082
fadE16	Rv1679	acyl-CoA dehydrogenase FadE16	0.35	0.00153645
Rv1680	Rv1680	hypothetical protein	0.463	7.44814e-05
moeX	Rv1681	molybdopterin biosynthesis protein MoeX	0.4179	0.000145042
Rv1682	Rv1682	hypothetical protein	0.2985	0.00857542
Rv1683	Rv1683	bifunctional long-chain acyl-CoA synthase/lipase	0.0807	0.991386
Rv1684	Rv1684	hypothetical protein	0.2603	0.257665
Rv1685c	Rv1685c	hypothetical protein	0.2599	0.0466515
Rv1686c	Rv1686c	ABC transporter permease	0.1258	0.996126
Rv1687c	Rv1687c	ABC transporter ATP-binding protein	0.2537	0.108534
mpg	Rv1688	3-methyladenine DNA glycosylase	-0.0092	1
tyrS	Rv1689	tyrosine--tRNA ligase	-0.0668	0.997035
lprJ	Rv1690	lipoprotein LprJ	0.1604	0.901132
Rv1691	Rv1691	hypothetical protein	0.2114	0.113114
Rv1692	Rv1692	phosphatase	-0.0306	0.999999
Rv1693	Rv1693	hypothetical protein	-0.0723	0.998923
tlyA	Rv1694	16S/23S rRNA (cytidine-2'-O)-methyltransferase TlyA	-0.0417	0.997921
ppnK	Rv1695	inorganic polyphosphate/ATP-NAD kinase	-0.0616	0.999768
recN	Rv1696	DNA repair protein RecN	-0.0506	0.995851
Rv1697	Rv1697	hypothetical protein	0.2544	0.0889691
mctB	Rv1698	copper transporter MctB	0.2641	0.0424998
pyrG	Rv1699	CTP synthase	0.1093	0.865614
Rv1700	Rv1700	NUDIX hydrolase	0.2068	0.084623
xerD	Rv1701	tyrosine recombinase XerD	0.0472	0.999864
Rv1702c	Rv1702c	hypothetical protein	-0.247	0.196269
Rv1703c	Rv1703c	methyltransferase	-0.1489	0.330701
cycA	Rv1704c	D-serine/alanine/glycine transporter protein CycA	-0.183	0.121231
PPE22	Rv1705c	PPE family protein PPE22	-0.1635	0.557346
Rv1706A	Rv1706A	hypothetical protein	0.2055	0.996576
PPE23	Rv1706c	PPE family protein PPE23	-0.2364	0.0146719
Rv1707	Rv1707	transmembrane protein	-0.0865	0.981476
Rv1708	Rv1708	initiation inhibitor protein	-0.0076	1
scpA	Rv1709	segregation and condensation protein ScpA	-0.0765	0.998604
scpB	Rv1710	segregation and condensation protein ScpB	-0.0392	0.999902
Rv1711	Rv1711	RNA pseudouridine synthase	-0.0657	0.998263
cmk	Rv1712	cytidylate kinase	-0.2165	0.093377
engA	Rv1713	GTPase Der	-0.2201	0.136301
Rv1714	Rv1714	oxidoreductase	-0.3443	0.0855317
fadB3	Rv1715	3-hydroxybutyryl-CoA dehydrogenase FadB	-0.2915	0.0469135
Rv1716	Rv1716	hypothetical protein	-0.2632	0.187081
Rv1717	Rv1717	hypothetical protein	-0.0288	1
Rv1718	Rv1718	hypothetical protein	-0.1595	0.733053
Rv1719	Rv1719	transcriptional regulator	0.113	0.988123
vapC12	Rv1720c	ribonuclease VapC12	0.2711	0.471185
vapB12	Rv1721c	antitoxin VapB12	0.3406	0.042133
Rv1722	Rv1722	carboxylase	0.0355	0.999991
Rv1723	Rv1723	hydrolase	-0.0983	0.974612
Rv1724c	Rv1724c	hypothetical protein	-0.1704	0.598581
Rv1725c	Rv1725c	hypothetical protein	-0.2355	0.177828
Rv1726	Rv1726	oxidoreductase	-0.494	0.00213124
Rv1727	Rv1727	hypothetical protein	0.0651	0.999313
Rv1728c	Rv1728c	hypothetical protein	0.0763	0.999082
Rv1729c	Rv1729c	S-adenosylmethionine-dependent methyltransferase	0.1348	0.657911
Rv1730c	Rv1730c	penicillin-binding protein	0.0558	0.999654
gabD2	Rv1731	succinate-semialdehyde dehydrogenase	0.2302	0.0305538
Rv1732c	Rv1732c	hypothetical protein	0.1569	0.271962
Rv1733c	Rv1733c	transmembrane protein	-0.0451	1
Rv1734c	Rv1734c	hypothetical protein	-0.14	0.99864
Rv1735c	Rv1735c	membrane protein	-0.3061	0.122986
narX	Rv1736c	nitrate reductase-like protein NarX	-0.0946	0.998337
narK2	Rv1737c	nitrate/nitrite transporter	-0.0187	0.999999
Rv1738	Rv1738	hypothetical protein	0.0259	1
Rv1739c	Rv1739c	sulfate ABC transporter permease	-0.103	0.999986
vapB34	Rv1740	antitoxin VapB34	0.0259	0.999992
vapC34	Rv1741	ribonuclease VapC34	0.2025	0.164941
Rv1742	Rv1742	hypothetical protein	0.2498	0.0194558
pknE	Rv1743	serine/threonine-protein kinase PknE	-0.0023	1
Rv1744c	Rv1744c	membrane protein	-0.1683	0.435319
idi	Rv1745c	isopentenyl-diphosphate delta-isomerase	-0.2632	0.0207512
pknF	Rv1746	serine/threonine-protein kinase PknF	0.0607	0.997424
Rv1747	Rv1747	ABC transporter ATP-binding protein/permease	0.011	1
Rv1748	Rv1748	hypothetical protein	-0.0486	0.999919
Rv1749c	Rv1749c	integral membrane protein	0.0681	0.993987
fadD1	Rv1750c	fatty-acid--CoA ligase FadD1	0.0581	0.999633
Rv1751	Rv1751	oxidoreductase	0.0157	0.999998
Rv1752	Rv1752	hypothetical protein	0.0065	0.999995
PPE24	Rv1753c	PPE family protein PPE24	0.6211	3.08365e-10
Rv1754c	Rv1754c	hypothetical protein	0.8716	1.31973e-14
plcD	Rv1755c	phospholipase C 4 plcD	-0.1975	0.65497
Rv1756c	Rv1756c	transposase	-0.3023	0.0743065
Rv1757c	Rv1757c	transposase	-0.0313	1
cut1	Rv1758	cutinase	-0.1933	0.744339
wag22	Rv1759c	PE-PGRS family protein Wag22	-0.2427	0.158402
Rv1760	Rv1760	diacylglycerol acyltransferase	-0.1791	0.083912
Rv1761c	Rv1761c	hypothetical protein	-0.0242	1
Rv1762c	Rv1762c	hypothetical protein	0.1708	0.515563
Rv1763	Rv1763	transposase	0.0149	0.999999
Rv1764	Rv1764	transposase	-0.2854	0.0643417
Rv1765A	Rv1765A	transposase	-0.0789	0.999779
Rv1765c	Rv1765c	hypothetical protein	-0.4678	2.11113e-06
Rv1766	Rv1766	hypothetical protein	-0.1954	0.131244
Rv1767	Rv1767	hypothetical protein	-0.0355	0.999999
PE_PGRS31	Rv1768	PE-PGRS family protein PE_PGRS31	0.0618	0.999964
Rv1769	Rv1769	hypothetical protein	0.1867	0.59885
Rv1770	Rv1770	hypothetical protein	0.1771	0.299114
Rv1771	Rv1771	L-gulono-1,4-lactone dehydrogenase	0.3599	4.06025e-05
Rv1772	Rv1772	hypothetical protein	0.0639	0.997038
Rv1773c	Rv1773c	transcriptional regulator	0.2568	0.0579337
Rv1774	Rv1774	oxidoreductase	0.332	0.000257728
Rv1775	Rv1775	hypothetical protein	0.2832	0.00548603
Rv1776c	Rv1776c	transcriptional regulator	0.1701	0.527679
cyp144	Rv1777	cytochrome P450 Cyp144	-0.1146	0.966258
Rv1778c	Rv1778c	hypothetical protein	-0.2528	0.174968
Rv1779c	Rv1779c	integral membrane protein	-0.2977	0.00140846
Rv1780	Rv1780	hypothetical protein	-0.0243	0.999999
malQ	Rv1781c	4-alpha-glucanotransferase	-0.0945	0.908982
eccB5	Rv1782	ESX-5 type VII secretion system protein EccB5	-0.027	1
eccC5	Rv1783	ESX-5 type VII secretion system protein EccC5	0.1337	0.77507
cyp143	Rv1785c	cytochrome P450 Cyp143	0.0692	0.996492
Rv1786	Rv1786	ferredoxin	0.0589	0.999922
PPE25	Rv1787	PPE family protein PPE25	-0.2883	0.0126486
PE18	Rv1788	PE family protein PE18	-0.1724	0.317571
PPE26	Rv1789	PPE family protein PPE26	-0.0632	0.994811
PPE27	Rv1790	PPE family protein PPE27	-0.3461	0.00155937
PE19	Rv1791	PE family protein PE19	-0.1008	0.879411
esxM	Rv1792	esat-6 like protein esxM	-0.1171	0.811288
esxN	Rv1793	ESAT-6 like protein EsxN	-0.1145	0.909942
Rv1794	Rv1794	hypothetical protein	0.035	0.999997
eccD5	Rv1795	ESX-5 type VII secretion system protein EccD	0.119	0.888104
mycP5	Rv1796	membrane-anchored mycosin MycP	0.0563	0.997672
eccE5	Rv1797	ESX-5 type VII secretion system protein EccE	0.0627	0.998855
eccA5	Rv1798	ESX-5 type VII secretion system protein EccA	0.0939	0.99609
lppT	Rv1799	lipoprotein LppT	-0.2699	0.339953
PPE28	Rv1800	PPE family protein PPE28	-0.1313	0.728063
PPE29	Rv1801	PPE family protein PPE29	-0.2264	0.493291
PPE30	Rv1802	PPE family protein PPE30	-0.1835	0.815257
PE_PGRS32	Rv1803c	PE-PGRS family protein PE_PGRS32	-0.0046	0.999999
Rv1804c	Rv1804c	hypothetical protein	-0.2212	0.605814
Rv1805c	Rv1805c	hypothetical protein	0.185	0.493828
PE20	Rv1806	PE family protein PE20	0.4791	0.000102426
PPE31	Rv1807	PPE family protein	0.5086	0.00117773
PPE32	Rv1808	PPE family protein PPE32	0.5114	4.33493e-07
PPE33	Rv1809	PPE family protein PPE33	0.7926	1.72062e-05
Rv1810	Rv1810	hypothetical protein	0.529	0.00573137
mgtC	Rv1811	Mg2+ transport P-type ATPase MgtC	0.1513	0.988383
Rv1812c	Rv1812c	dehydrogenase	-0.2035	0.179153
Rv1813c	Rv1813c	hypothetical protein	-0.016	1
erg3	Rv1814	membrane-bound C-5 sterol desaturase	0.0581	0.999883
Rv1815	Rv1815	hypothetical protein	0.7492	3.92663e-10
Rv1816	Rv1816	HTH-type transcriptional regulator	0.6379	2.74523e-09
Rv1817	Rv1817	flavoprotein	-0.091	0.978065
PE_PGRS33	Rv1818c	PE-PGRS family protein PE_PGRS33	-0.3528	0.0110387
bacA	Rv1819c	vitamin B12 transport ATP-binding protein BacA	0.0811	0.993986
ilvG	Rv1820	acetolactate synthase large subunit IlvG	-0.0276	1
secA2	Rv1821	protein translocase subunit SecA	-0.0619	0.994568
pgsA2	Rv1822	CDP-diacylglycerol--glycerol-3-phosphate 3-phosphatidyltransferase	-0.0456	0.999923
Rv1823	Rv1823	hypothetical protein	0.0375	0.999954
Rv1824	Rv1824	hypothetical protein	0.2297	0.0492926
Rv1825	Rv1825	hypothetical protein	0.1169	0.879112
gcvH	Rv1826	glycine cleavage system protein H	-0.0287	1
garA	Rv1827	glycogen accumulation regulator GarA	-0.0741	0.98707
Rv1828	Rv1828	HTH-type transcriptional regulator	0.0305	0.999969
Rv1829	Rv1829	hypothetical protein	-0.1568	0.562987
Rv1830	Rv1830	HTH-type transcriptional regulator	0.0345	0.999998
Rv1831	Rv1831	hypothetical protein	-0.147	0.447183
gcvB	Rv1832	glycine dehydrogenase	-0.1436	0.581548
Rv1833c	Rv1833c	haloalkane dehalogenase	-0.354	0.00132131
lipZ	Rv1834	hydrolase	-0.0323	1
Rv1835c	Rv1835c	serine esterase	-0.0804	0.990371
Rv1836c	Rv1836c	hypothetical protein	0.1335	0.643451
glcB	Rv1837c	malate synthase	0.1231	0.781709
vapC13	Rv1838c	ribonuclease VapC13	-0.0364	1
vapB13	Rv1839c	antitoxin VapB13	0.186	0.523597
PE_PGRS34	Rv1840c	PE-PGRS family protein PE_PGRS34	-0.2259	0.166343
Rv1841c	Rv1841c	hypothetical protein	0.0454	0.99974
Rv1842c	Rv1842c	hypothetical protein	0.0533	0.999407
guaB1	Rv1843c	inosine-5'-monophosphate dehydrogenase	0.0655	0.998368
gnd1	Rv1844c	6-phosphogluconate dehydrogenase	-0.0159	1
blaR	Rv1845c	sensor-transducer protein BlaR	-0.0264	1
blaI	Rv1846c	transcriptional repressor BlaI	0.047	0.999961
Rv1847	Rv1847	esterase	-0.1214	0.980368
ureA	Rv1848	urease subunit gamma	0.0088	1
ureB	Rv1849	urease subunit beta	-0.0519	0.999996
ureC	Rv1850	urease subunit alpha	-0.0666	0.999948
ureF	Rv1851	urease accessory protein UreF	-0.309	0.319681
ureG	Rv1852	urease accessory protein UreG	-0.301	0.0909747
ureD	Rv1853	urease accessory protein UreD	-0.1611	0.579986
ndh	Rv1854c	NADH dehydrogenase	-0.1413	0.641063
Rv1855c	Rv1855c	oxidoreductase	0.0473	0.999788
Rv1856c	Rv1856c	oxidoreductase	0.1117	0.87648
modA	Rv1857	molybdate ABC transporter substrate-binding lipoprotein ModA	-0.0627	0.999994
modB	Rv1858	molybdenum ABC transporter permease ModB	-0.1299	0.966898
modC	Rv1859	molybdenum ABC transporter ATP-binding protein ModC	-0.1719	0.439208
apa	Rv1860	hypothetical protein	-0.004	1
Rv1861	Rv1861	transmembrane protein	-0.1444	0.977225
adhA	Rv1862	alcohol dehydrogenase A	-0.1293	0.921227
Rv1863c	Rv1863c	integral membrane protein	0.0751	0.993551
Rv1864c	Rv1864c	hypothetical protein	0.0976	0.920836
Rv1865c	Rv1865c	short-chain type dehydrogenase	-0.0443	0.999998
Rv1866	Rv1866	hypothetical protein	0.0748	0.993283
Rv1867	Rv1867	hypothetical protein	-0.1304	0.824253
Rv1868	Rv1868	hypothetical protein	0.1507	0.510009
Rv1869c	Rv1869c	reductase	0.21	0.304249
Rv1870c	Rv1870c	hypothetical protein	0.1675	0.969122
Rv1871c	Rv1871c	hypothetical protein	0.0049	1
lldD2	Rv1872c	L-lactate dehydrogenase	-0.0415	0.999904
Rv1873	Rv1873	hypothetical protein	-0.1351	0.997773
Rv1874	Rv1874	hypothetical protein	-0.1295	0.691951
Rv1875	Rv1875	hypothetical protein	0.0958	0.935999
bfrA	Rv1876	bacterioferritin BfrA	0.1441	0.690819
Rv1877	Rv1877	MFS-type transporter	-0.0247	1
glnA3	Rv1878	glutamine synthetase GlnA	-0.0904	0.948715
Rv1879	Rv1879	hypothetical protein	0.137	0.498389
cyp140	Rv1880c	cytochrome P450 Cyp140	0.0542	0.999972
lppE	Rv1881c	lipoprotein LppE	0.2509	0.0429658
Rv1882c	Rv1882c	short-chain type dehydrogenase/reductase	0.6319	1.74416e-08
Rv1883c	Rv1883c	hypothetical protein	0.9706	6.01735e-16
rpfC	Rv1884c	resuscitation-promoting factor RpfC	1.0872	4.052e-18
Rv1885c	Rv1885c	chorismate mutase	0.3694	0.0039788
fbpB	Rv1886c	diacylglycerol acyltransferase/mycolyltransferase Ag85B	0.2459	0.334602
Rv1887	Rv1887	hypothetical protein	0.0268	0.999995
Rv1888A	Rv1888A	conserved hypothetical protein	-0.1933	0.758188
Rv1888c	Rv1888c	transmembrane protein	0.0636	0.999676
Rv1889c	Rv1889c	conserved hypothetical protein	-0.1148	0.993586
Rv1890c	Rv1890c	hypothetical protein	-0.0285	1
Rv1891	Rv1891	hypothetical protein	-0.0963	0.907947
Rv1892	Rv1892	membrane protein	0.0894	0.936848
Rv1893	Rv1893	hypothetical protein	0.1788	0.637779
Rv1894c	Rv1894c	hypothetical protein	0.2813	0.0154791
Rv1895	Rv1895	zinc-binding alcohol dehydrogenase	-0.0482	0.997763
Rv1896c	Rv1896c	S-adenosyl-L-methionine-dependent methyltransferase	-0.1535	0.476492
Rv1897c	Rv1897c	D-tyrosyl-tRNA(Tyr) deacylase	-0.0921	0.976041
Rv1898	Rv1898	hypothetical protein	-0.2609	0.0103961
lppD	Rv1899c	lipoprotein LppD	-0.2102	0.213536
lipJ	Rv1900c	lignin peroxidase LipJ	-0.1108	0.770213
cinA	Rv1901	competence damage-inducible protein CinA	-0.1266	0.672017
nanT	Rv1902c	sialic acid-transport integral membrane protein NanT	-0.2454	0.0470936
Rv1903	Rv1903	membrane protein	0.0957	0.997973
Rv1904	Rv1904	hypothetical protein	0.0422	0.999959
aao	Rv1905c	D-amino acid oxidase	0.0002	1
Rv1906c	Rv1906c	hypothetical protein	-0.1677	0.152974
Rv1907c	Rv1907c	hypothetical protein	-0.1278	0.608263
katG	Rv1908c	catalase-peroxidase	-0.0386	0.999999
furA	Rv1909c	ferric uptake regulation protein FurA	-0.047	0.999676
Rv1910c	Rv1910c	hypothetical protein	-0.0787	0.998888
lppC	Rv1911c	lipoprotein LppC	-0.2371	0.0271542
fadB5	Rv1912c	oxidoreductase FadB	0.2728	0.0509682
Rv1913	Rv1913	hypothetical protein	-0.113	0.855877
Rv1914c	Rv1914c	hypothetical protein	-0.0344	0.999997
aceAa	Rv1915	isocitrate lyase AceAa	0.1305	0.918243
aceAb	Rv1916	isocitrate lyase AceAb	0.3118	0.0208613
PPE34	Rv1917c	PPE family protein PPE34	0.1467	0.51099
PPE35	Rv1918c	PPE family protein PPE35	-0.0611	0.992077
Rv1919c	Rv1919c	hypothetical protein	-0.1162	0.746028
Rv1920	Rv1920	membrane protein	0.0886	0.995624
lppF	Rv1921c	lipoprotein LppF	0.0907	0.951671
Rv1922	Rv1922	lipoprotein	-0.3669	0.00354466
lipD	Rv1923	lipase LipD	-0.0381	0.999988
Rv1924c	Rv1924c	hypothetical protein	0.0424	0.999903
fadD31	Rv1925	fatty-acid--CoA ligase FadD31	-0.0069	1
mpt63	Rv1926c	immunogenic protein Mpt63	0.0835	0.997796
Rv1927	Rv1927	hypothetical protein	0.0456	0.999974
Rv1928c	Rv1928c	short-chain type dehydrogenase/reductase	0.0005	1
Rv1929c	Rv1929c	hypothetical protein	-0.2263	0.0228571
Rv1930c	Rv1930c	hypothetical protein	0.3843	0.0233322
Rv1931c	Rv1931c	transcriptional regulator	-0.1684	0.891046
tpx	Rv1932	thiol peroxidase	-0.1362	0.622133
fadE18	Rv1933c	acyl-CoA dehydrogenase FadE18	-0.2894	0.00284296
fadE17	Rv1934c	acyl-CoA dehydrogenase FadE17	-0.1334	0.959949
echA13	Rv1935c	enoyl-CoA hydratase EchA13	-0.0121	1
Rv1936	Rv1936	monooxygenase	0.1409	0.802275
Rv1937	Rv1937	oxygenase	-0.0783	0.985933
ephB	Rv1938	epoxide hydrolase EphB	0.0607	0.999898
Rv1939	Rv1939	oxidoreductase	-0.0999	0.99887
ribA1	Rv1940	riboflavin biosynthesis protein RibA	-0.0545	0.99998
Rv1941	Rv1941	short-chain type dehydrogenase/reductase	-0.0374	0.999998
mazF5	Rv1942c	toxin MazF5	-0.0013	1
mazE5	Rv1943c	antitoxin MazE5	0.0802	0.994051
Rv1944c	Rv1944c	hypothetical protein	-0.0711	0.995159
Rv1945	Rv1945	hypothetical protein	-0.6524	9.60027e-09
lppG	Rv1946c	lipoprotein	-0.6048	1.49803e-09
Rv1947	Rv1947	hypothetical protein	-0.2233	0.156258
Rv1948c	Rv1948c	hypothetical protein	-0.15	0.801301
Rv1949c	Rv1949c	conserved hypothetical protein	-0.1116	0.981219
Rv1950c	Rv1950c	hypothetical protein	-0.1634	0.870497
Rv1951c	Rv1951c	hypothetical protein	-0.0984	0.989048
vapB14	Rv1952	antitoxin VapB14	-0.1242	0.994828
vapC14	Rv1953	ribonuclease VapC14	0.0199	0.999999
Rv1954c	Rv1954c	hypothetical protein	0.2498	0.113255
[truncated: 2,031 more rows]

## Sheet: PPE51 vs WT RNA seq
GENE_NAME	GENE_ID	PRODUCT	LOG2FC	AVG_PVALUE
dnaA	Rv0001	chromosomal replication initiator protein DnaA	0.0235	1
dnaN	Rv0002	DNA polymerase III subunit beta	0.0685	0.999997
recF	Rv0003	DNA replication/repair protein RecF	0.3292	0.483241
Rv0004	Rv0004	hypothetical protein	0.1876	0.999589
gyrB	Rv0005	DNA gyrase subunit B	-0.3027	0.832328
gyrA	Rv0006	DNA gyrase subunit A	-0.0344	1
Rv0007	Rv0007	membrane protein	0.091	0.999983
cwsA	Rv0008c	cell wall synthesis protein CwsA	0.0444	1
ppiA	Rv0009	iron-regulated peptidyl-prolyl cis-trans isomerase PpiA	0.2566	0.691219
Rv0010c	Rv0010c	membrane protein	0.2165	0.996057
crgA	Rv0011c	cell division protein CrgA	-0.0944	0.999968
Rv0012	Rv0012	membrane protein	0.186	0.99437
trpG	Rv0013	anthranilate synthase component II	0.071	0.999999
pknB	Rv0014c	serine/threonine-protein kinase PknB	0.1345	0.998091
pknA	Rv0015c	serine/threonine-protein kinase PknA	-0.2062	0.984629
pbpA	Rv0016c	penicillin-binding protein PbpA	-0.2565	0.855588
rodA	Rv0017c	cell division protein RodA	0.0351	1
pstP	Rv0018c	phosphoserine/threonine phosphatase PstP	0.3099	0.438107
fhaB	Rv0019c	FHA domain-containing protein FhaB	0.5772	0.0357938
fhaA	Rv0020c	FHA domain-containing protein FhaA	0.4666	0.0119078
Rv0021c	Rv0021c	hypothetical protein	-0.1882	0.954976
whiB5	Rv0022c	transcriptional regulator WhiB5	0.1397	0.999999
Rv0023	Rv0023	transcriptional regulator	0.0458	1
Rv0024	Rv0024	NLP/P60 family protein	-0.1146	0.999914
Rv0025	Rv0025	hypothetical protein	-0.1551	0.995568
Rv0026	Rv0026	hypothetical protein	-0.083	0.999961
Rv0027	Rv0027	hypothetical protein	0.2689	0.678743
Rv0028	Rv0028	hypothetical protein	0.1678	0.982294
Rv0029	Rv0029	hypothetical protein	-0.2839	0.317591
Rv0030	Rv0030	hypothetical protein	0.1196	0.997597
Rv0031	Rv0031	transposase	-0.1787	0.999609
bioF2	Rv0032	8-amino-7-oxononanoate synthase	0.0669	1
acpA	Rv0033	acyl carrier protein AcpA	-0.9377	0.52746
Rv0034	Rv0034	hypothetical protein	0.0162	1
fadD34	Rv0035	fatty-acid--CoA ligase FadD34	0.0524	1
Rv0036c	Rv0036c	hypothetical protein	0.3108	0.478851
Rv0037c	Rv0037c	MFS-type transporter	0.3652	0.313984
Rv0038	Rv0038	hypothetical protein	0.0794	0.999891
Rv0039c	Rv0039c	transmembrane protein	0.5164	0.0149081
mtc28	Rv0040c	hypothetical protein	-0.4946	0.0256529
leuS	Rv0041	leucine--tRNA ligase	-0.2511	0.481919
Rv0042c	Rv0042c	transcriptional regulator	0.5298	0.0191026
Rv0043c	Rv0043c	HTH-type transcriptional regulator	0.2102	0.981493
Rv0044c	Rv0044c	oxidoreductase	0.5707	0.0370298
Rv0045c	Rv0045c	hydrolase	-0.0409	1
ino1	Rv0046c	inositol-3-phosphate synthase	0.1101	0.997858
Rv0047c	Rv0047c	hypothetical protein	0.3241	0.188926
Rv0048c	Rv0048c	membrane protein	0.0445	1
Rv0049	Rv0049	hypothetical protein	-0.0253	1
ponA1	Rv0050	bifunctional penicillin-insensitive transglycosylase/penicillin-sensitive transpeptidase	0.2361	0.799082
Rv0051	Rv0051	transmembrane protein	0.2164	0.982831
Rv0052	Rv0052	hypothetical protein	0.4165	0.950581
rpsF	Rv0053	30S ribosomal protein S6	0.3235	0.478455
ssb	Rv0054	single-strand DNA-binding protein	0.1088	0.999736
rpsR1	Rv0055	30S ribosomal protein S18	0.1046	0.999966
rplI	Rv0056	50S ribosomal protein L9	0.1922	0.873309
Rv0057	Rv0057	hypothetical protein	-0.4887	0.0285511
dnaB	Rv0058	replicative DNA helicase	-0.5252	0.00262938
Rv0059	Rv0059	hypothetical protein	-0.0859	0.999985
Rv0060	Rv0060	hypothetical protein	0.0778	0.999997
Rv0061c	Rv0061c	hypothetical protein	-0.1191	0.999723
celA1	Rv0062	cellulase CelA	0.2147	0.988971
Rv0063	Rv0063	oxidoreductase	-0.5111	0.10821
Rv0064	Rv0064	transmembrane protein	0.1121	0.997443
vapB1	Rv0064A	antitoxin VapB1	0.1927	0.990141
vapC1	Rv0065	ribonuclease VapC1	0.1884	0.952431
icd2	Rv0066c	isocitrate dehydrogenase	0.2458	0.881522
Rv0067c	Rv0067c	transcriptional regulator	-0.0651	0.999998
Rv0068	Rv0068	oxidoreductase	0.2507	0.886609
sdaA	Rv0069c	L-serine dehydratase	0.0799	0.999984
glyA2	Rv0070c	serine hydroxymethyltransferase	0.0256	1
Rv0071	Rv0071	maturase	0.2461	0.984633
Rv0072	Rv0072	glutamine ABC transporter permease	0.1301	0.99545
Rv0073	Rv0073	glutamine ABC transporter ATP-binding protein	0.1977	0.850716
Rv0074	Rv0074	hypothetical protein	0.2689	0.822951
Rv0075	Rv0075	aminotransferase	0.0718	0.999997
Rv0076c	Rv0076c	membrane protein	0.3352	0.372637
Rv0077c	Rv0077c	oxidoreductase	0.2695	0.958648
Rv0078	Rv0078	transcriptional regulator	-0.034	1
Rv0078A	Rv0078A	hypothetical protein	0.118	0.994429
Rv0078B	Rv0078B	hypothetical protein	0.2096	0.875459
Rv0079	Rv0079	hypothetical protein	0.2353	0.982873
Rv0080	Rv0080	hypothetical protein	0.3545	0.843848
Rv0081	Rv0081	HTH-type transcriptional regulator	0.0902	1
Rv0082	Rv0082	oxidoreductase	-0.109	1
Rv0083	Rv0083	oxidoreductase	0.3881	0.780333
hycD	Rv0084	formate hydrogenlyase HycD	-0.2758	0.943166
hycP	Rv0085	hydrogenase HycP	-0.1657	0.999986
hycQ	Rv0086	hydrogenase HycQ	0.155	0.99967
hycE	Rv0087	formate hydrogenase HycE	-0.3039	0.75412
Rv0088	Rv0088	polyketide cyclase/dehydrase	-0.4319	0.313305
Rv0089	Rv0089	methyltransferase	-0.4523	0.163583
Rv0090	Rv0090	membrane protein	0.0183	1
mtn	Rv0091	bifunctional 5'-methylthioadenosine nucleosidase	-0.3537	0.759765
ctpA	Rv0092	cation transporter ATPase A	0.3425	0.147376
Rv0093c	Rv0093c	membrane protein	0.3287	0.342521
Rv0094c	Rv0094c	hypothetical protein	0.0078	0.989425
Rv0095c	Rv0095c	hypothetical protein	-0.2273	0.999903
PPE1	Rv0096	PPE family protein PPE1	-0.1947	0.990908
Rv0097	Rv0097	oxidoreductase	0.0156	1
fcoT	Rv0098	fatty acyl CoA thioesterase FcoT	-0.2474	0.938543
fadD10	Rv0099	fatty-acid--CoA ligase FadD10	-0.3524	0.558351
Rv0100	Rv0100	hypothetical protein	-1.0507	0.00017765
nrp	Rv0101	peptide synthetase Nrp	-0.7993	0.000394592
Rv0102	Rv0102	integral membrane protein	-0.0725	0.999975
ctpB	Rv0103c	cation-transporter P-type ATPase B	0.0345	1
Rv0104	Rv0104	hypothetical protein	-0.0605	0.999996
rpmB1	Rv0105c	50S ribosomal protein L28	0.1424	0.999995
Rv0106	Rv0106	hypothetical protein	-0.0489	0.999999
ctpI	Rv0107c	cation-transporter ATPase I	0.0827	0.999985
Rv0108c	Rv0108c	hypothetical protein	0.5683	0.0148076
PE_PGRS1	Rv0109	PE-PGRS family protein PE_PGRS1	0.4799	0.108269
Rv0110	Rv0110	integral membrane protein	0.3401	0.622198
Rv0111	Rv0111	transmembrane acyltransferase	-0.1391	0.996828
gca	Rv0112	GDP-mannose 4,6-dehydratase	-0.2557	0.789655
gmhA	Rv0113	phosphoheptose isomerase	-0.1512	0.999472
gmhB	Rv0114	D-glycero-alpha-D-manno-heptose-1,7-bisphosphate 7-phosphatase	-0.2737	0.989672
hddA	Rv0115	D-alpha-D-heptose-7-phosphate kinase HddA	0.0456	1
ldtA	Rv0116c	L,D-transpeptidase LdtA	0.8775	0.000312152
oxyS	Rv0117	oxidative stress response regulatory protein OxyS	0.1373	0.998055
oxcA	Rv0118c	oxalyl-CoA decarboxylase OxcA	0.4491	0.0425919
fadD7	Rv0119	fatty-acid--CoA ligase FadD7	0.0438	1
fusA2	Rv0120c	elongation factor G	0.074	0.999996
Rv0121c	Rv0121c	hypothetical protein	0.1685	0.998024
Rv0122	Rv0122	hypothetical protein	-0.0666	0.999995
Rv0123	Rv0123	hypothetical protein	0.5702	0.0220576
PE_PGRS2	Rv0124	PE-PGRS family protein PE_PGRS2	-0.2266	0.993231
pepA	Rv0125	serine protease PepA	0.7538	0.000513462
treS	Rv0126	trehalose synthase/amylase TreS	0.405	0.0580721
mak	Rv0127	maltokinase	0.2025	0.920043
Rv0128	Rv0128	transmembrane protein	-0.346	0.101423
fbpC	Rv0129c	diacylglycerol acyltransferase/mycolyltransferase Ag85C	-0.6918	0.0375302
htdZ	Rv0130	3-hydroxyl-thioester dehydratase	0.0685	0.999999
fadE1	Rv0131c	acyl-CoA dehydrogenase FadE1	0.0816	0.999997
fgd2	Rv0132c	F420-dependent glucose-6-phosphate dehydrogenase	-0.1321	0.998335
Rv0133	Rv0133	GCN5-like N-acetyltransferase	0.0344	1
ephF	Rv0134	epoxide hydrolase EphF	-0.1608	0.993013
Rv0135c	Rv0135c	transcriptional regulator	-0.353	0.246875
cyp138	Rv0136	cytochrome P450 Cyp138	0.1485	0.999618
msrA	Rv0137c	peptide methionine sulfoxide reductase MsrA	0.0698	0.999995
Rv0138	Rv0138	hypothetical protein	-0.1969	0.998217
Rv0139	Rv0139	oxidoreductase	-0.1515	0.999617
Rv0140	Rv0140	hypothetical protein	0.1478	0.999299
Rv0141c	Rv0141c	hypothetical protein	0.0768	0.999998
Rv0142	Rv0142	hypothetical protein	0.0577	1
Rv0143c	Rv0143c	transmembrane protein	-0.0836	0.999984
Rv0144	Rv0144	transcriptional regulator	-0.1403	0.998675
Rv0145	Rv0145	S-adenosylmethionine-dependent methyltransferase	0.2924	0.660896
Rv0146	Rv0146	S-adenosylmethionine-dependent methyltransferase	0.2933	0.947291
Rv0147	Rv0147	aldehyde dehydrogenase	0.6611	0.00756173
Rv0148	Rv0148	short-chain type dehydrogenase/reductase	0.0534	1
Rv0149	Rv0149	quinone oxidoreductase	-0.1236	0.99985
Rv0150c	Rv0150c	hypothetical protein	0.0201	1
PE1	Rv0151c	PE family protein PE1	-0.0486	0.999997
PE2	Rv0152c	PE family protein PE2	-0.2308	0.808913
ptbB	Rv0153c	phosphotyrosine protein phosphatase	0.1873	0.878425
fadE2	Rv0154c	acyl-CoA dehydrogenase FadE2	0.2556	0.715906
pntAa	Rv0155	NAD(P) transhydrogenase subunit alpha PntAa	0.5359	0.133616
pntAb	Rv0156	NAD(P) transhydrogenase subunit alpha PntAb	1.0873	0.000573744
pntB	Rv0157	NAD(P) transhydrogenase subunit beta PntB	0.7395	0.00081915
Rv0157A	Rv0157A	hypothetical protein	0.7434	0.00836477
Rv0158	Rv0158	transcriptional regulator	-0.1207	0.99988
PE3	Rv0159c	PE family protein PE3	-0.2563	0.704869
PE4	Rv0160c	PE family protein PE4	-0.1978	0.994466
Rv0161	Rv0161	oxidoreductase	-0.1979	0.9988
adhE1	Rv0162c	zinc-type alcohol dehydrogenase subunit E	-0.3279	0.650921
Rv0163	Rv0163	hypothetical protein	0.2255	0.972981
TB18.5	Rv0164	hypothetical protein	0.2329	0.649502
mce1R	Rv0165c	transcriptional regulator Mce1R	-0.0384	0.999999
fadD5	Rv0166	fatty-acid--CoA ligase FadD5	0.1611	0.989284
yrbE1A	Rv0167	membrane protein	0.3028	0.280556
yrbE1B	Rv0168	membrane protein	0.3051	0.327737
mce1A	Rv0169	Mce family protein Mce1A	0.2863	0.351719
mce1B	Rv0170	Mce family protein Mce1B	0.2639	0.500719
mce1C	Rv0171	Mce family protein Mce1C	0.3043	0.321714
mce1D	Rv0172	Mce family protein Mce1D	0.5544	0.00864643
lprK	Rv0173	Mce family lipoprotein LprK	0.5578	0.00625055
mce1F	Rv0174	Mce family protein Mce1F	0.2173	0.67993
Rv0175	Rv0175	Mce associated membrane protein	0.1104	0.999869
Rv0176	Rv0176	Mce associated transmembrane protein	0.1049	0.999939
Rv0177	Rv0177	Mce associated protein	0.0252	1
Rv0178	Rv0178	Mce associated membrane protein	-0.1472	0.973128
lprO	Rv0179c	lipoprotein LprO	-0.4383	0.00796967
Rv0180c	Rv0180c	transmembrane protein	-0.2383	0.569586
Rv0181c	Rv0181c	hypothetical protein	-0.0232	1
sigG	Rv0182c	ECF RNA polymerase sigma factor SigG	-0.0696	0.999979
Rv0183	Rv0183	lysophospholipase	-0.5081	0.0216799
Rv0184	Rv0184	hypothetical protein	-0.1399	0.998854
Rv0185	Rv0185	hypothetical protein	0.1144	0.999989
bglS	Rv0186	beta-glucosidase BglS	-0.4884	0.0106094
mymT	Rv0186A	metallothionein	-0.4649	0.0406511
Rv0187	Rv0187	O-methyltransferase	0.5749	0.0100973
Rv0188	Rv0188	transmembrane protein	0.2989	0.673248
ilvD	Rv0189c	dihydroxy-acid dehydratase	0.1465	0.969434
Rv0190	Rv0190	hypothetical protein	-0.1322	0.987884
Rv0191	Rv0191	MFS-type transporter	-0.2119	0.994957
Rv0192	Rv0192	hypothetical protein	0.1319	0.993287
Rv0192A	Rv0192A	conserved secreted protein	0.1958	0.906505
Rv0193c	Rv0193c	hypothetical protein	0.1363	0.999718
Rv0194	Rv0194	multidrug ABC transporter ATPase/permease	0.1415	0.995103
Rv0195	Rv0195	two component transcriptional regulator	0.1912	0.999962
Rv0196	Rv0196	HTH-type transcriptional regulator	0.1932	0.999979
Rv0197	Rv0197	oxidoreductase	-0.1828	0.989098
zmp1	Rv0198c	zinc metalloprotease	-0.0858	0.999956
Rv0199	Rv0199	membrane protein	0.1861	0.998618
Rv0200	Rv0200	transmembrane protein	-0.0801	0.999996
Rv0201c	Rv0201c	hypothetical protein	0.0921	0.999991
mmpL11	Rv0202c	transmembrane transport protein MmpL11	-0.0837	0.999937
Rv0203	Rv0203	hypothetical protein	-0.043	1
Rv0204c	Rv0204c	transmembrane protein	-0.283	0.374731
Rv0205	Rv0205	transmembrane protein	-0.0102	1
mmpL3	Rv0206c	transmembrane transport protein MmpL3	0.3436	0.325191
Rv0207c	Rv0207c	hypothetical protein	0.0833	0.999998
Rv0208c	Rv0208c	tRNA (guanine-N(7)-)-methyltransferase	-0.0646	0.999997
Rv0209	Rv0209	hypothetical protein	0.1671	0.996371
Rv0210	Rv0210	hypothetical protein	0.2252	0.879591
pckA	Rv0211	phosphoenolpyruvate carboxykinase	0.0506	1
nadR	Rv0212c	transcriptional regulator NadR	-0.2111	0.966696
Rv0213c	Rv0213c	methyltransferase	-0.3714	0.0945701
fadD4	Rv0214	fatty-acid--CoA ligase FadD4	-0.2017	0.944404
fadE3	Rv0215c	acyl-CoA dehydrogenase fadE3	-0.007	1
Rv0216	Rv0216	hydratase	0.1142	0.999702
lipW	Rv0217c	esterase LipW	-0.0053	1
Rv0218	Rv0218	transmembrane protein	-0.3895	0.149108
Rv0219	Rv0219	transmembrane protein	-0.1579	0.999987
lipC	Rv0220	esterase LipC	-0.3401	0.182257
Rv0221	Rv0221	diacyglycerol O-acyltransferase	-0.0841	0.99994
echA1	Rv0222	enoyl-CoA hydratase EchA1	-0.0824	0.999961
Rv0223c	Rv0223c	aldehyde dehydrogenase	0.0291	1
Rv0224c	Rv0224c	methyltransferase	0.0079	1
Rv0225	Rv0225	hypothetical protein	0.1219	0.999964
Rv0226c	Rv0226c	transmembrane protein	-0.1587	0.999942
Rv0227c	Rv0227c	membrane protein	0.2046	0.956185
Rv0228	Rv0228	acyltransferase	-0.0936	0.99999
Rv0229c	Rv0229c	hypothetical protein	0.0243	1
php	Rv0230c	phosphotriesterase	-0.2405	0.949285
fadE4	Rv0231	acyl-CoA dehydrogenase FadE4	0.1862	0.987688
Rv0232	Rv0232	transcriptional regulator	-0.0566	0.999997
nrdB	Rv0233	ribonucleoside-diphosphate reductase subunit beta NrdB	0.0966	0.999992
gabD1	Rv0234c	succinate-semialdehyde dehydrogenase	-0.118	0.999968
Rv0235c	Rv0235c	transmembrane protein	0.0363	1
Rv0236A	Rv0236A	hypothetical protein	-0.0332	1
aftD	Rv0236c	alpha-(1->3)-arabinofuranosyltransferase	-0.2981	0.782361
lpqI	Rv0237	lipoprotein LpqI	-0.3142	0.992526
Rv0238	Rv0238	transcriptional regulator	0.1244	0.999708
vapB24	Rv0239	antitoxin VapB24	-0.2038	0.7959
vapC24	Rv0240	ribonuclease VapC24	0.0352	1
htdX	Rv0241c	3-hydroxyacyl-thioester dehydratase HtdX	0.3688	0.317021
fabG4	Rv0242c	3-oxoacyl-ACP reductase FabG	0.3965	0.147713
fadA2	Rv0243	acetyl-CoA acetyltransferase FadA	0.2602	0.644512
fadE5	Rv0244c	acyl-CoA dehydrogenase FadE5	0.3518	0.146285
Rv0245	Rv0245	oxidoreductase	0.2204	0.919917
Rv0246	Rv0246	integral membrane protein	0.0704	0.999999
Rv0247c	Rv0247c	succinate dehydrogenase iron-sulfur subunit	-0.0458	0.999999
Rv0248c	Rv0248c	succinate dehydrogenase flavoprotein subunit	-0.2586	0.64401
Rv0249c	Rv0249c	succinate dehydrogenase membrane anchor subunit	0.0118	1
Rv0250c	Rv0250c	hypothetical protein	1.3484	5.3129e-09
hsp	Rv0251c	heat shock protein	3.0191	2.42002e-29
nirB	Rv0252	nitrite reductase large subunit NirB	-0.8343	0.160617
nirD	Rv0253	nitrite reductase small subunit NirD	-0.7694	0.222325
cobU	Rv0254c	bifunctional cobinamide kinase/cobinamide phosphate guanylyltransferase	-0.1099	0.999989
cobQ1	Rv0255c	cobyric acid synthase	0.208	0.951528
PPE2	Rv0256c	PPE family protein PPE2	0.1061	0.999831
Rv0257	Rv0257	hypothetical protein	0.0581	1
Rv0258c	Rv0258c	hypothetical protein	-0.1036	0.999936
Rv0259c	Rv0259c	hypothetical protein	-1.0864	6.89354e-06
Rv0260c	Rv0260c	transcriptional regulator	-0.7454	0.0176614
narK3	Rv0261c	nitrate/nitrite transporter	-0.3478	0.740991
aac	Rv0262c	aminoglycoside 2'-N-acetyltransferase	0.2575	0.55025
Rv0263c	Rv0263c	hypothetical protein	0.2506	0.582163
Rv0264c	Rv0264c	hypothetical protein	0.3929	0.199447
Rv0265c	Rv0265c	iron ABC transporter substrate-binding lipoprotein	0.4281	0.321091
oplA	Rv0266c	5-oxoprolinase OplA	-0.1204	0.9996
narU	Rv0267	nitrite extrusion protein NarU	0.0647	0.999997
Rv0268c	Rv0268c	hypothetical protein	-0.1296	0.99945
Rv0269c	Rv0269c	hypothetical protein	-0.1134	0.998863
fadD2	Rv0270	fatty-acid--CoA ligase FadD2	0.9244	3.91845e-06
fadE6	Rv0271c	acyl-CoA dehydrogenase FadE6	0.5495	0.00324798
Rv0272c	Rv0272c	hypothetical protein	-0.2798	0.45756
Rv0273c	Rv0273c	transcriptional regulator	-0.1563	0.998002
Rv0274	Rv0274	hypothetical protein	0.307	0.636891
Rv0275c	Rv0275c	transcriptional regulator	0.1772	0.989686
Rv0276	Rv0276	hypothetical protein	0.234	0.908128
vapB25	Rv0277A	hypothetical protein	0.4344	0.0323429
vapC25	Rv0277c	ribonuclease VapC25	0.1883	0.98618
PE_PGRS3	Rv0278c	PE-PGRS family protein PE_PGRS3	-0.3217	0.73817
PE_PGRS4	Rv0279c	PE-PGRS family protein PE_PGRS4	-0.4139	0.10836
PPE3	Rv0280	PPE family protein PPE3	0.258	0.933844
Rv0281	Rv0281	S-adenosylmethionine-dependent methyltransferase	0.1446	0.999753
eccA3	Rv0282	ESX-3 secretion system protein EccA	0.3032	0.34027
eccB3	Rv0283	ESX-3 secretion system protein EccB3	0.1992	0.969743
eccC3	Rv0284	ESX-3 secretion system protein EccC3	0.3629	0.109549
PE5	Rv0285	PE family protein PE5	0.8416	0.00275785
PPE4	Rv0286	PPE family protein PPE4	0.4032	0.0646969
esxG	Rv0287	ESAT-6 like protein EsxG	0.9225	0.00105884
esxH	Rv0288	ESAT-6-like protein EsxH	1.0132	6.15784e-05
espG3	Rv0289	ESX-3 secretion-associated protein EspG3	0.1209	0.999661
eccD3	Rv0290	ESX-3 secretion system protein EccD	0.3868	0.242264
mycP3	Rv0291	membrane-anchored mycosin MycP	0.2267	0.913608
eccE3	Rv0292	ESX-3 secretion system protein EccE	0.351	0.217885
Rv0293c	Rv0293c	hypothetical protein	0.4207	0.0283819
tam	Rv0294	trans-aconitate methyltransferase	-0.0797	0.999992
Rv0295c	Rv0295c	hypothetical protein	-0.1305	0.999456
Rv0296c	Rv0296c	sulfatase	-0.0401	0.999999
PE_PGRS5	Rv0297	PE-PGRS family protein PE_PGRS5	-0.231	0.627211
Rv0298	Rv0298	antitoxin	0.3794	0.0991478
Rv0299	Rv0299	toxin	0.3888	0.256027
vapB2	Rv0300	antitoxin VapB2	0.4375	0.0312559
vapC2	Rv0301	ribonuclease VapC2	0.2224	0.691839
Rv0302	Rv0302	transcriptional regulator	0.0982	0.999942
Rv0303	Rv0303	dehydrogenase/reductase	-0.0474	1
PPE5	Rv0304c	PPE family protein PPE5	0.0096	1
PPE6	Rv0305c	PPE family protein PPE6	0.15	0.994917
Rv0306	Rv0306	oxidoreductase	0.8221	0.000169018
Rv0307c	Rv0307c	hypothetical protein	0.9895	1.21833e-05
Rv0308	Rv0308	integral membrane protein	0.25	0.988432
Rv0309	Rv0309	hypothetical protein	-0.0897	0.999981
Rv0310c	Rv0310c	hypothetical protein	-0.2826	0.303695
Rv0311	Rv0311	hypothetical protein	0.9032	3.20133e-05
Rv0312	Rv0312	hypothetical protein	-0.6554	0.0391398
Rv0313	Rv0313	hypothetical protein	0.3572	0.140759
Rv0314c	Rv0314c	membrane protein	0.0848	0.999781
Rv0315	Rv0315	beta-1,3-glucanase	-0.0245	1
Rv0316	Rv0316	muconolactone isomerase	-0.2813	0.694425
glpQ2	Rv0317c	glycerophosphoryl diester phosphodiesterase GlpQ	-0.0237	1
Rv0318c	Rv0318c	integral membrane protein	0.0156	1
pcp	Rv0319	pyrrolidone-carboxylate peptidase	0.2532	0.99541
Rv0320	Rv0320	hypothetical protein	0.0427	1
dcd	Rv0321	deoxycytidine triphosphate deaminase	0.294	0.901197
udgA	Rv0322	UDP-glucose 6-dehydrogenase UdgA	-0.2941	0.961527
Rv0323c	Rv0323c	hypothetical protein	-0.3703	0.237509
Rv0324	Rv0324	transcriptional regulator	0.6955	0.00916136
Rv0325	Rv0325	hypothetical protein	0.2192	0.995093
Rv0326	Rv0326	hypothetical protein	-0.2595	0.99073
cyp135A1	Rv0327c	cytochrome P450 Cyp135A1	-0.307	0.945251
Rv0328	Rv0328	transcriptional regulator	0.4237	0.206474
Rv0329c	Rv0329c	hypothetical protein	0.4865	0.30982
Rv0330c	Rv0330c	hypothetical protein	-0.165	0.999958
Rv0331	Rv0331	dehydrogenase/reductase	0.2915	0.461312
Rv0332	Rv0332	hypothetical protein	0.1647	0.995069
Rv0333	Rv0333	hypothetical protein	0.5551	0.0577101
rmlA	Rv0334	glucose-1-phosphate thymidylyltransferase	0.5523	0.0364339
PE6	Rv0335c	PE family protein PE6	0.3685	0.241696
Rv0336	Rv0336	hypothetical protein	0.1462	0.999992
aspC	Rv0337c	aspartate aminotransferase	0.1615	0.948267
Rv0338c	Rv0338c	iron-sulfur-binding reductase	0.1962	0.826312
Rv0339c	Rv0339c	transcriptional regulator	-0.3323	0.320444
Rv0340	Rv0340	hypothetical protein	1.0604	6.08024e-06
iniB	Rv0341	isoniazid inducible protein IniB	1.4761	3.20915e-12
iniA	Rv0342	isoniazid inductible protein IniA	0.2554	0.571485
iniC	Rv0343	iIsoniazid inductible protein IniC	-0.0414	0.999999
lpqJ	Rv0344c	lipoprotein LpqJ	-0.3346	0.710807
Rv0345	Rv0345	hypothetical protein	0.2501	0.651391
ansP2	Rv0346c	L-asparagine permease	-0.0709	0.999996
Rv0347	Rv0347	membrane protein	-0.1777	0.994709
Rv0348	Rv0348	transcriptional regulator	0.1957	0.983671
Rv0349	Rv0349	hypothetical protein	-0.376	0.140653
dnaK	Rv0350	chaperone protein DnaK	0.771	0.000552026
grpE	Rv0351	stress response protein GrpE	0.5095	0.0234409
dnaJ1	Rv0352	chaperone protein DnaJ	0.4226	0.0509386
hspR	Rv0353	heat shock protein transcriptional repressor HspR	0.2077	0.846033
PPE7	Rv0354c	PPE family protein PPE7	-0.1307	0.999968
PPE8	Rv0355c	PPE family protein PPE8	-0.1538	0.949548
Rv0356c	Rv0356c	hypothetical protein	0.1576	0.999889
purA	Rv0357c	adenylosuccinate synthetase	0.1215	0.999901
Rv0358	Rv0358	hypothetical protein	-0.11	0.999996
Rv0359	Rv0359	zinc metalloprotease	0.1783	0.989958
Rv0360c	Rv0360c	hypothetical protein	0.146	0.99997
Rv0361	Rv0361	membrane protein	0.0064	1
mgtE	Rv0362	Mg2+ transport transmembrane protein MgtE	0.4802	0.047139
fba	Rv0363c	fructose-bisphosphate aldolase	0.7183	0.00312611
Rv0364	Rv0364	transmembrane protein	0.3256	0.405021
Rv0365c	Rv0365c	hypothetical protein	0.4036	0.128279
Rv0366c	Rv0366c	hypothetical protein	0.1996	0.999873
Rv0367c	Rv0367c	hypothetical protein	0.0316	1
Rv0368c	Rv0368c	hypothetical protein	-0.3123	0.987666
Rv0369c	Rv0369c	membrane oxidoreductase	-0.0191	1
Rv0370c	Rv0370c	oxidoreductase	-0.3818	0.741234
Rv0371c	Rv0371c	hypothetical protein	0.1829	0.999979
Rv0372c	Rv0372c	hypothetical protein	0.063	1
Rv0373c	Rv0373c	carbon monoxyde dehydrogenase large subunit	0.0363	1
Rv0374c	Rv0374c	carbon monoxyde dehydrogenase small subunit	0.2701	0.990047
Rv0375c	Rv0375c	carbon monoxyde dehydrogenase medium subunit	0.3826	0.858021
Rv0376c	Rv0376c	hypothetical protein	0.2471	0.762359
Rv0377	Rv0377	HTH-type transcriptional regulator	0.0842	0.999993
Rv0378	Rv0378	hypothetical protein	0.4968	0.984163
secE2	Rv0379	protein translocase subunit SecE	0.682	0.0124968
Rv0380c	Rv0380c	RNA methyltransferase	0.7053	0.0097148
Rv0381c	Rv0381c	hypothetical protein	0.1947	0.994006
pyrE	Rv0382c	orotate phosphoribosyltransferase	0.0247	1
Rv0383c	Rv0383c	hypothetical protein	-0.0767	0.99996
clpB	Rv0384c	chaperone protein ClpB	0.9973	1.51388e-06
Rv0385	Rv0385	monooxygenase	0.1133	0.999744
Rv0386	Rv0386	transcriptional regulator	0.2563	0.567724
Rv0387c	Rv0387c	conserved hypothetical protein	-0.193	0.997416
PPE9	Rv0388c	PPE family protein	0.2837	0.989028
purT	Rv0389	phosphoribosylglycinamide formyltransferase PurT	0.3158	0.325522
Rv0390	Rv0390	hypothetical protein	0.1771	0.999302
metZ	Rv0391	O-succinylhomoserine sulfhydrylase	0.1056	0.9998
ndhA	Rv0392c	NADH dehydrogenase NdhA	0.2276	0.882167
Rv0393	Rv0393	hypothetical protein	0.202	0.99503
Rv0394c	Rv0394c	hypothetical protein	-0.2092	0.965087
Rv0395	Rv0395	hypothetical protein	0.1446	0.999999
Rv0396	Rv0396	hypothetical protein	-0.3022	0.999823
Rv0397	Rv0397	hypothetical protein	-0.2924	0.998626
Rv0397A	Rv0397A	hypothetical protein	0.2943	0.882
Rv0398c	Rv0398c	hypothetical protein	-0.0308	1
lpqK	Rv0399c	lipoprotein LpqK	-0.0305	1
fadE7	Rv0400c	acyl-CoA dehydrogenase FadE7	0.7248	0.000960708
Rv0401	Rv0401	transmembrane protein	0.4264	0.909503
mmpL1	Rv0402c	transmembrane transport protein MmpL1	-0.2443	0.725251
mmpS1	Rv0403c	membrane protein MmpS1	0.0372	1
fadD30	Rv0404	long-chain-fatty-acid--AMP ligase FadD30	-0.4297	0.0414888
pks6	Rv0405	membrane bound polyketide synthase	-0.1942	0.92079
Rv0406c	Rv0406c	beta lactamase-like protein	0.3773	0.314224
fgd1	Rv0407	F420-dependent glucose-6-phosphate dehydrogenase	0.1223	0.999928
pta	Rv0408	phosphate acetyltransferase	-0.01	1
ackA	Rv0409	acetate kinase	-0.0135	1
pknG	Rv0410c	serine/threonine-protein kinase PknG	0.1357	0.980695
glnH	Rv0411c	glutamine-binding lipoprotein GlnH	0.2564	0.577257
Rv0412c	Rv0412c	membrane protein	0.2654	0.54353
mutT3	Rv0413	8-oxo-dGTP diphosphatase	0.325	0.375899
thiE	Rv0414c	thiamine-phosphate synthase	0.1662	0.999649
thiO	Rv0415	thiamine biosynthesis oxidoreductase ThiO	0.0621	0.999999
thiS	Rv0416	sulfur carrier protein ThiS	0.1492	0.99917
thiG	Rv0417	thiazole synthase	0.3334	0.242067
lpqL	Rv0418	lipoprotein aminopeptidase LpqL	0.1287	0.998351
lpqM	Rv0419	lipoprotein peptidase LpqM	0.2809	0.407686
Rv0420c	Rv0420c	transmembrane protein	0.0628	0.999983
Rv0421c	Rv0421c	hypothetical protein	-0.2891	0.999704
thiD	Rv0422c	hydroxymethylpyrimidine/phosphomethylpyrimidine kinase	-0.0976	0.999956
thiC	Rv0423c	phosphomethylpyrimidine synthase	0.1728	0.974336
Rv0424c	Rv0424c	hypothetical protein	0.2816	0.869637
ctpH	Rv0425c	metal cation transporting ATPase H	0.3809	0.091919
Rv0426c	Rv0426c	transmembrane protein	0.6463	0.0076122
xthA	Rv0427c	exodeoxyribonuclease III protein XthA	-0.0862	0.999995
Rv0428c	Rv0428c	GCN5-like N-acetyltransferase	0.3168	0.981289
def	Rv0429c	polypeptide deformylase	0.076	1
Rv0430	Rv0430	hypothetical protein	-0.7044	0.0410096
Rv0431	Rv0431	tuberculin-like peptide	-0.1329	0.999551
sodC	Rv0432	superoxide dismutase	0.5348	0.0216671
Rv0433	Rv0433	carboxylate-amine ligase	0.5649	0.00878269
Rv0434	Rv0434	hypothetical protein	0.3281	0.391718
Rv0435c	Rv0435c	ATPase	-0.0018	1
pssA	Rv0436c	CDP-diacylglycerol--serine O-phosphatidyltransferase	0.1304	0.997267
psd	Rv0437c	phosphatidylserine decarboxylase	0.2135	0.924719
moeA2	Rv0438c	molybdopterin molybdenumtransferase	0.3697	0.275769
Rv0439c	Rv0439c	dehydrogenase/reductase	0.7492	0.0258075
groEL2	Rv0440	molecular chaperone GroEL	0.3649	0.187291
Rv0441c	Rv0441c	hypothetical protein	0.1506	0.995203
PPE10	Rv0442c	PPE family protein PPE10	-0.1857	0.924138
Rv0443	Rv0443	hypothetical protein	0.3946	0.101137
rskA	Rv0444c	anti-sigma-K factor RskA	0.1375	0.997303
sigK	Rv0445c	ECF RNA polymerase sigma factor SigK	0.0241	1
Rv0446c	Rv0446c	transmembrane protein	0.1594	0.998178
ufaA1	Rv0447c	cyclopropane-fatty-acyl-phospholipid synthase UfaA	-0.115	0.999796
Rv0448c	Rv0448c	hypothetical protein	-0.2823	0.725477
Rv0449c	Rv0449c	hypothetical protein	0.2705	0.492443
mmpL4	Rv0450c	transmembrane transport protein MmpL4	0.3217	0.209289
mmpS4	Rv0451c	membrane protein MmpS4	0.3867	0.212633
Rv0452	Rv0452	transcriptional regulator	0.5084	0.0688427
PPE11	Rv0453	PPE family protein PPE11	0.2339	0.992571
Rv0454	Rv0454	conserved hypothetical protein	0.1767	0.930272
Rv0455c	Rv0455c	hypothetical protein	0.2011	0.974047
mazF1	Rv0456A	toxin MazF1	0.1274	0.999889
mazE1	Rv0456B	antitoxin MazE1	-0.0012	1
echA2	Rv0456c	enoyl-CoA hydratase EchA2	0.5928	0.027331
Rv0457c	Rv0457c	peptidase	-0.1267	0.999473
Rv0458	Rv0458	aldehyde dehydrogenase	0.0752	0.999984
Rv0459	Rv0459	hypothetical protein	-0.0723	0.999978
Rv0460	Rv0460	hypothetical protein	-0.3234	0.323411
Rv0461	Rv0461	transmembrane protein	-0.3116	0.240688
lpdC	Rv0462	dihydrolipoamide dehydrogenase	0.1493	0.986254
Rv0463	Rv0463	membrane protein	0.2093	0.99878
Rv0464c	Rv0464c	hypothetical protein	-0.0966	0.99971
Rv0465c	Rv0465c	HTH-type transcriptional regulator	0.1267	0.998358
Rv0466	Rv0466	hypothetical protein	0.2236	0.977561
icl1	Rv0467	isocitrate lyase	-0.2684	0.993526
fadB2	Rv0468	3-hydroxybutyryl-CoA dehydrogenase	-0.0392	1
umaA	Rv0469	mycolic acid synthase UmaA	0.0932	0.999801
Rv0470A	Rv0470A	hypothetical protein	-0.0608	1
pcaA	Rv0470c	cyclopropane mycolic acid synthase	0.1515	0.978167
Rv0471c	Rv0471c	hypothetical protein	0.0478	1
Rv0472c	Rv0472c	HTH-type transcriptional regulator	0.1524	0.977124
Rv0473	Rv0473	transmembrane protein	-0.235	0.696884
Rv0474	Rv0474	HTH-type transcriptional regulator	-0.3065	0.927243
hbhA	Rv0475	heparin binding hemagglutinin HbhA	0.3442	0.269432
Rv0476	Rv0476	transmembrane protein	0.6906	0.000370283
Rv0477	Rv0477	hypothetical protein	0.5252	0.00649119
deoC	Rv0478	deoxyribose-phosphate aldolase	0.2189	0.983001
Rv0479c	Rv0479c	membrane protein	0.4294	0.0328957
Rv0480c	Rv0480c	amidohydrolase	0.2406	0.929863
Rv0481c	Rv0481c	hypothetical protein	-0.2906	0.618629
murB	Rv0482	UDP-N-acetylenolpyruvoylglucosamine reductase	-0.3408	0.460557
lprQ	Rv0483	lipoprotein LprQ	0.3517	0.15137
Rv0484c	Rv0484c	short-chain type oxidoreductase	0.2361	0.770692
Rv0485	Rv0485	transcriptional regulator	-0.1198	0.999165
mshA	Rv0486	D-inositol 3-phosphate glycosyltransferase	0.2827	0.413657
Rv0487	Rv0487	hypothetical protein	0.1638	0.999309
Rv0488	Rv0488	amino acid transporter	0.03	1
gpm1	Rv0489	2,3-bisphosphoglycerate-dependent phosphoglycerate mutase	0.5097	0.0275258
senX3	Rv0490	two component sensor histidine kinase SenX3	0.3266	0.208758
regX3	Rv0491	two component sensory transduction protein RegX	0.0851	0.999997
Rv0492A	Rv0492A	hypothetical protein	0.2595	0.914011
Rv0492c	Rv0492c	GMC-type oxidoreductase	0.2417	0.873087
Rv0493c	Rv0493c	hypothetical protein	0.7813	0.00159163
Rv0494	Rv0494	HTH-type transcriptional regulator	-0.177	0.998236
Rv0495c	Rv0495c	hypothetical protein	0.12	0.999965
Rv0496	Rv0496	hypothetical protein	0.0124	1
Rv0497	Rv0497	transmembrane protein	0.0438	1
Rv0498	Rv0498	hypothetical protein	0.2882	0.954587
Rv0499	Rv0499	hypothetical protein	0.0837	1
proC	Rv0500	pyrroline-5-carboxylate reductase	-0.0523	0.999999
Rv0500A	Rv0500A	DNA-binding protein	0.1832	0.976793
Rv0500B	Rv0500B	conserved hypothetical protein	0.0564	1
galE2	Rv0501	UDP-glucose 4-epimerase GalE	-0.6835	0.212972
Rv0502	Rv0502	hypothetical protein	-0.306	0.923119
cmaA2	Rv0503c	cyclopropane mycolic acid synthase	0.1766	0.956318
Rv0504c	Rv0504c	hypothetical protein	0.1453	0.999666
serB1	Rv0505c	phosphoserine phosphatase SerB	0.3747	0.168605
mmpS2	Rv0506	membrane protein MmpS2	-0.1248	0.99931
mmpL2	Rv0507	transmembrane transport protein MmpL2	0.14	0.999506
Rv0508	Rv0508	hypothetical protein	0.0858	0.999999
hemA	Rv0509	glutamyl-tRNA reductase	0.5315	0.00790349
hemC	Rv0510	porphobilinogen deaminase	0.2594	0.791987
hemD	Rv0511	uroporphyrin-III C-methyltransferase	0.2674	0.892247
hemB	Rv0512	delta-aminolevulinic acid dehydratase	-0.041	1
Rv0513	Rv0513	transmembrane protein	0.2879	0.741789
Rv0514	Rv0514	transmembrane protein	0.4782	0.402645
Rv0515	Rv0515	hypothetical protein	0.5274	0.0472997
Rv0516c	Rv0516c	anti-anti-sigma factor	0.7802	0.00145161
Rv0517	Rv0517	acyltransferase	-0.0961	0.999957
Rv0518	Rv0518	hypothetical protein	-0.3138	0.646222
Rv0519c	Rv0519c	membrane protein	-0.7766	0.00402513
Rv0520	Rv0520	methyltransferase/methylase	0.1663	0.999955
Rv0521	Rv0521	methyltransferase/methylase	-0.1387	0.999998
gabP	Rv0522	GABA permease GabP	0.2194	0.932465
Rv0523c	Rv0523c	hypothetical protein	0.5205	0.089365
hemL	Rv0524	glutamate-1-semialdehyde 2,1-aminomutase	0.2941	0.430694
Rv0525	Rv0525	hypothetical protein	0.1475	0.999938
Rv0526	Rv0526	thioredoxin	-0.3573	0.76813
ccdA	Rv0527	cytochrome C-type biogenesis protein CcdA	-0.2106	0.999248
Rv0528	Rv0528	transmembrane protein	-0.0506	1
ccsA	Rv0529	cytochrome C-type biogenesis protein CcsA	0.5995	0.13646
Rv0530	Rv0530	hypothetical protein	0.49	0.00973044
Rv0530A	Rv0530A	hypothetical protein	0.5579	0.00396246
Rv0531	Rv0531	membrane protein	0.2998	0.628458
PE_PGRS6	Rv0532	PE-PGRS family protein PE_PGRS6	0.1224	0.999934
fabH	Rv0533c	3-oxoacyl-[acyl-carrier-protein] synthase III	-0.0092	1
menA	Rv0534c	1,4-dihydroxy-2-naphthoate octaprenyltransferase	0.4812	0.287544
pnp	Rv0535	S-methyl-5'-thioadenosine phosphorylase	0.3116	0.837158
galE3	Rv0536	UDP-glucose 4-epimerase GalE	0.1295	0.999853
Rv0537c	Rv0537c	integral membrane protein	0.2493	0.823651
Rv0538	Rv0538	membrane protein	0.124	0.99963
Rv0539	Rv0539	dolichyl-phosphate sugar synthase	-0.0478	0.999997
Rv0540	Rv0540	hypothetical protein	0.436	0.704631
Rv0541c	Rv0541c	integral membrane protein	0.0751	1
menE	Rv0542c	2-succinylbenzoic acid--CoA ligase	0.2396	0.979743
Rv0543c	Rv0543c	hypothetical protein	0.3871	0.0962245
Rv0544c	Rv0544c	transmembrane protein	0.0713	0.999999
pitA	Rv0545c	low-affinity inorganic phosphate transporter	0.1511	0.99495
Rv0546c	Rv0546c	hypothetical protein	0.531	0.221639
Rv0547c	Rv0547c	oxidoreductase	-0.0844	0.999993
menB	Rv0548c	1,4-dihydroxy-2-naphthoyl-CoA synthase	0.4203	0.0887652
vapC3	Rv0549c	ribonuclease VapC3	1.2115	1.36801e-07
vapB3	Rv0550c	antitoxin VapB3	1.7501	7.51976e-10
fadD8	Rv0551c	fatty-acid--CoA ligase FadD8	0.3426	0.419606
Rv0552	Rv0552	hypothetical protein	0.2295	0.727295
menC	Rv0553	muconate cycloisomerase	0.5752	0.0294412
bpoC	Rv0554	non-heme bromoperoxidase BpoC	0.3965	0.655958
menD	Rv0555	bifunctional 2-succinyl-6-hydroxy-2,4-cyclohexadiene-1-carboxylate	0.4211	0.0436917
Rv0556	Rv0556	transmembrane protein	0.1736	0.999729
mgtA	Rv0557	GDP-mannose-dependent alpha-mannosyltransferase	-0.2002	0.993753
menH	Rv0558	demethylmenaquinone methyltransferase	0.6983	0.000450468
Rv0559c	Rv0559c	hypothetical protein	0.4005	0.0453544
Rv0560c	Rv0560c	benzoquinone methyltransferase	0.8509	0.00486917
Rv0561c	Rv0561c	oxidoreductase	1.0255	2.1354e-05
grcC1	Rv0562	polyprenyl-diphosphate synthase GrcC	0.8911	7.09592e-05
htpX	Rv0563	protease HtpX	1.4074	6.69563e-11
gpdA1	Rv0564c	glycerol-3-phosphate dehydrogenase	0.4548	0.0263821
Rv0565c	Rv0565c	monooxygenase	0.0099	1
Rv0566c	Rv0566c	hypothetical protein	0.3254	0.980694
Rv0567	Rv0567	methyltransferase/methylase	0.0956	0.999993
cyp135B1	Rv0568	cytochrome P450 Cyp135B1	0.0471	1
Rv0569	Rv0569	hypothetical protein	0.0279	1
nrdZ	Rv0570	vitamin B12-dependent ribonucleoside-diphosphate reductase	-0.0626	0.999997
Rv0571c	Rv0571c	hypothetical protein	-0.416	0.0453709
Rv0572c	Rv0572c	hypothetical protein	-0.0288	1
pncB2	Rv0573c	nicotinic acid phosphoribosyltransferase PncB2	-0.2817	0.811842
Rv0574c	Rv0574c	hypothetical protein	0.0585	1
Rv0575c	Rv0575c	oxidoreductase	-0.0264	1
Rv0576	Rv0576	transcriptional regulator	-0.1099	0.999875
TB27.3	Rv0577	hypothetical protein	-0.0346	1
PE_PGRS7	Rv0578c	PE-PGRS family protein PE_PGRS7	0.0042	1
Rv0579	Rv0579	hypothetical protein	0.1481	0.969302
Rv0580c	Rv0580c	hypothetical protein	0.4442	0.0550017
vapB26	Rv0581	antitoxin VapB26	-0.6277	0.120257
vapC26	Rv0582	ribonuclease VapC26	-0.1168	0.999873
lpqN	Rv0583c	lipoprotein LpqN	-0.1514	0.999048
Rv0584	Rv0584	glycosidase	-0.3567	0.420452
Rv0585c	Rv0585c	integral membrane protein	-0.4798	0.0263664
mce2R	Rv0586	HTH-type transcriptional regulator Mce2R	-0.3443	0.173399
yrbE2A	Rv0587	hypothetical protein	-0.3781	0.0649906
yrbE2B	Rv0588	hypothetical protein	-0.3403	0.160626
mce2A	Rv0589	Mce family protein Mce2A	-0.4432	0.0507726
mce2B	Rv0590	MCE-family protein mce2B	-0.2209	0.995447
Rv0590A	Rv0590A	MCE-family related protein	-0.3619	0.888244
mce2C	Rv0591	Mce family protein Mce2C	-0.4566	0.581361
mce2D	Rv0592	Mce family protein Mce2D	-0.2858	0.927063
lprL	Rv0593	Mce family lipoprotein LprL	-0.2862	0.797263
mce2F	Rv0594	Mce family protein Mce2F	-0.1167	0.999817
vapC4	Rv0595c	ribonuclease VapC4	0.3707	0.632185
vapB4	Rv0596c	antitoxin VapB4	0.8077	0.015596
Rv0597c	Rv0597c	hypothetical protein	-0.1996	0.99085
vapC27	Rv0598c	ribonuclease VapC27	-0.3992	0.406034
vapB27	Rv0599c	antitoxin VapB27	-0.3965	0.0919158
Rv0600c	Rv0600c	two component sensor kinase HK1	-0.806	0.025285
Rv0601c	Rv0601c	two component sensor kinase HK2	-0.3244	0.992262
tcrA	Rv0602c	two component DNA binding transcriptional regulator TcrA	0.0804	1
Rv0603	Rv0603	hypothetical protein	-0.193	0.999995
lpqO	Rv0604	lipoprotein LpqO	0.2405	0.978699
Rv0605	Rv0605	resolvase	-0.4974	0.27462
Rv0606	Rv0606	transposase	-0.4475	0.356876
Rv0607	Rv0607	hypothetical protein	-0.3365	0.771132
vapB28	Rv0608	antitoxin VapB28	0.3591	0.147074
vapC28	Rv0609	ribonuclease VapC28	0.175	0.932332
Rv0609A	Rv0609A	hypothetical protein	-0.1513	0.999793
Rv0610c	Rv0610c	hypothetical protein	0.2156	0.849249
Rv0611c	Rv0611c	hypothetical protein	-0.2477	0.913998
Rv0612	Rv0612	hypothetical protein	-0.2675	0.97031
Rv0613c	Rv0613c	hypothetical protein	0.0623	0.999998
Rv0614	Rv0614	hypothetical protein	-0.0963	0.999995
Rv0615	Rv0615	integral membrane protein	-0.0865	0.999969
vapB29	Rv0616A	antitoxin VapB29	-0.1825	0.996765
Rv0616c	Rv0616c	hypothetical protein	0.1974	0.91727
vapC29	Rv0617	ribonuclease VapC29	-0.2568	0.974121
galTa	Rv0618	galactose-1-phosphate uridylyltransferase galTa	-0.438	0.432356
galTb	Rv0619	galactose-1-phosphate uridylyltransferase galTb	0.0627	1
galK	Rv0620	galactokinase	-0.1239	0.999999
Rv0621	Rv0621	membrane protein	0.0544	1
Rv0622	Rv0622	membrane protein	0.1869	0.985371
vapB30	Rv0623	antitoxin VapB30	-0.1062	0.999928
vapC30	Rv0624	ribonuclease VapC30	0.1741	0.99756
Rv0625c	Rv0625c	transmembrane protein	-0.0944	0.999992
vapB5	Rv0626	antitoxin VapB5	0.2601	0.886057
vapC5	Rv0627	ribonuclease VapC5	0.101	0.999949
Rv0628c	Rv0628c	hypothetical protein	0.0006	1
recD	Rv0629c	exonuclease V subunit alpha RecD	-0.2999	0.920308
recB	Rv0630c	exonuclease V subunit beta RecB	-0.1498	0.999723
recC	Rv0631c	exonuclease V subunit gamma RecC	0.0162	1
echA3	Rv0632c	enoyl-CoA hydratase EchA3	0.1855	0.932836
Rv0633c	Rv0633c	hypothetical protein	0.1695	0.995317
Rv0634A	Rv0634A	hypothetical protein	-0.0758	0.999993
rpmG2	Rv0634B	50S ribosomal protein L33	-0.0047	1
Rv0634c	Rv0634c	glyoxalase II	0.5479	0.0253467
hadA	Rv0635	(3R)-hydroxyacyl-ACP dehydratase subunit HadA	0.0728	0.999995
hadB	Rv0636	(3R)-hydroxyacyl-ACP dehydratase subunit HadB	0.1029	0.999828
hadC	Rv0637	(3R)-hydroxyacyl-ACP dehydratase subunit HadC	0.3387	0.240129
secE1	Rv0638	preprotein translocase SecE	0.0819	0.999992
nusG	Rv0639	transcription termination/antitermination protein NusG	0.4574	0.0190508
rplK	Rv0640	50S ribosomal protein L11	0.6837	0.00118593
rplA	Rv0641	50S ribosomal protein L1	0.6244	0.0012514
mmaA4	Rv0642c	hydroxymycolate synthase MmaA4	0.3318	0.261461
mmaA3	Rv0643c	methoxy mycolic acid synthase MmaA3	-0.2018	0.98631
mmaA2	Rv0644c	cyclopropane mycolic acid synthase CmaA	0.1605	0.996964
mmaA1	Rv0645c	mycolic acid methyltransferase MmaA1	-0.0583	0.999998
lipG	Rv0646c	lipase/esterase LipG	0.2915	0.606144
Rv0647c	Rv0647c	hypothetical protein	0.3107	0.761609
Rv0648	Rv0648	alpha-mannosidase	-0.0344	1
fabD2	Rv0649	malonyl CoA-acyl carrier protein transacylase	-0.3764	0.996079
Rv0650	Rv0650	sugar kinase	-0.0862	1
rplJ	Rv0651	50S ribosomal protein L10	0.3075	0.969591
rplL	Rv0652	50S ribosomal protein L7/L12	1.082	0.0098888
Rv0653c	Rv0653c	transcriptional regulator	0.3917	0.280323
Rv0654	Rv0654	carotenoid cleavage oxygenase	0.0678	0.999999
mkl	Rv0655	ribonucleotide ABC transporter ATP-binding protein	-0.1103	0.999348
vapC6	Rv0656c	ribonuclease VapC6	0.0379	1
vapB6	Rv0657c	antitoxin VapB6	-0.0454	1
Rv0658c	Rv0658c	integral membrane protein	-0.0681	0.999998
mazF2	Rv0659c	toxin MazF2	-0.0325	0.999999
mazE2	Rv0660c	antitoxin MazE2	-0.0625	0.999989
vapC7	Rv0661c	ribonuclease VapC7	-0.154	0.999878
vapB7	Rv0662c	antitoxin VapB7	-0.04	1
atsD	Rv0663	arylsulfatase AtsD	-0.3098	0.196643
vapB8	Rv0664	antitoxin VapB8	-0.2881	0.870481
vapC8	Rv0665	ribonuclease VapC8	-0.3167	0.998274
Rv0666	Rv0666	membrane protein	-0.5269	0.996139
rpoB	Rv0667	DNA-directed RNA polymerase subunit beta	-0.4742	0.645807
rpoC	Rv0668	DNA-directed RNA polymerase subunit beta'	-0.0498	1
Rv0669c	Rv0669c	neutral ceramidase	-0.3268	0.228971
end	Rv0670	endonuclease IV	0.5426	0.0135653
lpqP	Rv0671	lipoprotein LpqP	-0.056	0.999994
fadE8	Rv0672	acyl-CoA dehydrogenase FadE8	0.2166	0.834677
echA4	Rv0673	enoyl-CoA hydratase EchA4	-0.3362	0.289587
Rv0674	Rv0674	hypothetical protein	-0.0277	1
echA5	Rv0675	enoyl-CoA hydratase EchA5	0.3268	0.302861
mmpL5	Rv0676c	transmembrane transport protein MmpL5	1.1369	7.74092e-10
mmpS5	Rv0677c	membrane protein MmpS5	1.4023	3.07762e-13
Rv0678	Rv0678	hypothetical protein	1.3177	3.88316e-10
Rv0679c	Rv0679c	hypothetical protein	1.296	9.43177e-09
Rv0680c	Rv0680c	transmembrane protein	0.135	0.987299
Rv0681	Rv0681	transcriptional regulator	-0.1782	0.996002
rpsL	Rv0682	30S ribosomal protein S12	0.0364	1
rpsG	Rv0683	30S ribosomal protein S7	0.0045	1
fusA1	Rv0684	elongation factor G	0.1837	0.904656
tuf	Rv0685	elongation factor Tu	0.3734	0.0982609
Rv0686	Rv0686	membrane protein	0.4172	0.0508839
Rv0687	Rv0687	NAD-dependent oxidoreductase	0.0732	0.999994
Rv0688	Rv0688	ferredoxin reductase	0.2776	0.519416
Rv0689c	Rv0689c	hypothetical protein	0.3201	0.975008
Rv0690c	Rv0690c	hypothetical protein	-0.3386	0.653907
Rv0691A	Rv0691A	electron carrier mycofactocin	-0.0482	1
mftR	Rv0691c	mycofactocin biosynthesis transcriptional regulator MftR	-0.304	0.658326
mftB	Rv0692	mycofactocin system protein MftB	-0.1076	0.999997
mftC	Rv0693	mycofactocin radical SAM maturase MftC	-0.1618	0.999836
mftD	Rv0694	mycofactocin system heme/flavin oxidoreductase MftD	-0.2861	0.769316
Rv0695	Rv0695	mycofactocin system creatinine amidohydrolase family protein MftE	0.0006	1
mftF	Rv0696	mycofactocin biosynthesis glycosyltransferase MftF	0.318	0.25534
Rv0697	Rv0697	dehydrogenase	0.0733	0.999996
Rv0698	Rv0698	hypothetical protein	-0.723	0.103935
Rv0699	Rv0699	hypothetical protein	-0.0179	1
rpsJ	Rv0700	30S ribosomal protein S10	-0.324	0.891744
rplC	Rv0701	50S ribosomal protein L3	-0.5095	0.699554
rplD	Rv0702	50S ribosomal protein L4	-0.3503	0.877084
rplW	Rv0703	50S ribosomal protein L23	-0.2689	0.962882
rplB	Rv0704	50S ribosomal protein L2	-0.1296	0.99992
rpsS	Rv0705	30S ribosomal protein S19	-0.288	0.738423
rplV	Rv0706	50S ribosomal protein L22	-0.3067	0.873465
rpsC	Rv0707	30S ribosomal protein S3	0.174	0.999364
rplP	Rv0708	50S ribosomal protein L16	-0.143	0.99983
rpmC	Rv0709	50S ribosomal protein L29	-0.0268	1
rpsQ	Rv0710	30S ribosomal protein S17	0.1254	0.997266
atsA	Rv0711	arylsulfatase AtsA	0.178	0.97363
Rv0712	Rv0712	hypothetical protein	-0.0747	0.999978
Rv0713	Rv0713	transmembrane protein	0.1049	0.999778
rplN	Rv0714	50S ribosomal protein L14	-0.2882	0.910155
rplX	Rv0715	50S ribosomal protein L24	-0.3188	0.976759
rplE	Rv0716	50S ribosomal protein L5	-0.2309	0.995945
rpsN1	Rv0717	30S ribosomal protein S14	-0.3663	0.986223
rpsH	Rv0718	30S ribosomal protein S8	0.017	1
rplF	Rv0719	50S ribosomal protein L6	0.0851	0.999982
rplR	Rv0720	50S ribosomal protein L18	0.0069	1
rpsE	Rv0721	30S ribosomal protein S5	0.2419	0.909563
rpmD	Rv0722	50S ribosomal protein L30	0.1756	0.997305
rplO	Rv0723	50S ribosomal protein L15	0.0271	1
sppA	Rv0724	protease IV SppA	0.4202	0.0239689
Rv0724A	Rv0724A	conserved hypothetical protein	0.3051	0.819519
Rv0725c	Rv0725c	hypothetical protein	0.1366	0.998911
Rv0726c	Rv0726c	S-adenosylmethionine-dependent methyltransferase	0.1878	0.969562
fucA	Rv0727c	L-fuculose phosphate aldolase FucA	-0.254	0.830426
serA2	Rv0728c	D-3-phosphoglycerate dehydrogenase SerA	-0.3394	0.810049
xylB	Rv0729	D-xylulose kinase XylB	0.0148	1
Rv0730	Rv0730	GCN5-like N-acetyltransferase	0.1633	0.954181
Rv0731c	Rv0731c	S-adenosylmethionine-dependent methyltransferase	0.0686	0.999996
secY	Rv0732	preprotein translocase SecY	0.243	0.822764
adk	Rv0733	adenylate kinase	0.3498	0.482292
mapA	Rv0734	methionine aminopeptidase	0.3797	0.338795
sigL	Rv0735	ECF RNA polymerase sigma factor SigL	0.2362	0.905185
rslA	Rv0736	anti-sigma-L factor RslA	0.1823	0.979166
Rv0737	Rv0737	transcriptional regulator	0.1911	0.999782
Rv0738	Rv0738	hypothetical protein	-0.4992	0.0577352
Rv0739	Rv0739	hypothetical protein	-0.1212	0.99995
Rv0740	Rv0740	hypothetical protein	0.1793	0.978667
Rv0741	Rv0741	transposase	-0.0195	1
PE_PGRS8	Rv0742	hypothetical protein	-0.0019	1
Rv0743c	Rv0743c	hypothetical protein	0.9473	0.000205639
Rv0744c	Rv0744c	transcriptional regulator	1.2044	8.39552e-07
Rv0745	Rv0745	hypothetical protein	0.2951	0.997342
PE_PGRS9	Rv0746	PE-PGRS family protein PE_PGRS9	-0.2508	0.992739
PE_PGRS10	Rv0747	PE-PGRS family protein PE_PGRS10	-0.1918	0.964849
vapB31	Rv0748	antitoxin VapB31	0.1244	0.99999
vapC31	Rv0749	ribonuclease VapC31	0.2038	0.998945
Rv0749A	Rv0749A	hypothetical protein	0.1555	0.998096
Rv0750	Rv0750	hypothetical protein	-0.0051	1
mmsB	Rv0751c	3-hydroxyisobutyrate dehydrogenase	-0.0902	0.999947
fadE9	Rv0752c	acyl-CoA dehydrogenase FadE9	0.0666	0.999981
mmsA	Rv0753c	methylmalonate-semialdehyde dehydrogenase	-0.1211	0.999805
PE_PGRS11	Rv0754	PE-PGRS family protein PE_PGRS11	0.1799	0.931681
Rv0755A	Rv0755A	transposase	0.0849	0.999993
PPE12	Rv0755c	PPE family protein PPE12	0.2947	0.324916
Rv0756c	Rv0756c	hypothetical protein	0.1962	0.817995
phoP	Rv0757	two component system response transcriptional positive regulator PhoP	0.8934	3.53839e-05
phoR	Rv0758	two component system response sensor kinase PhoR	0.4851	0.0128215
Rv0759c	Rv0759c	hypothetical protein	0.2112	0.819808
Rv0760c	Rv0760c	hypothetical protein	0.3553	0.36005
adhB	Rv0761c	alcohol dehydrogenase B	0.3213	0.371801
Rv0762c	Rv0762c	hypothetical protein	0.4285	0.225969
Rv0763c	Rv0763c	ferredoxin	0.6546	0.218594
cyp51	Rv0764c	lanosterol 14-alpha demethylase	-0.2707	0.527825
Rv0765c	Rv0765c	oxidoreductase	0.0966	0.999994
cyp123	Rv0766c	cytochrome P450 Cyp123	-0.2259	0.739926
Rv0767c	Rv0767c	HTH-type transcriptional regulator	0.607	0.0197791
aldA	Rv0768	aldehyde dehydrogenase AldA	-0.122	0.999912
Rv0769	Rv0769	oxidoreductase	-0.2989	0.423164
Rv0770	Rv0770	oxidoreductase	-0.4437	0.470757
Rv0771	Rv0771	4-carboxymuconolactone decarboxylase	-0.3818	0.62933
purD	Rv0772	phosphoribosylamine--glycine ligase	-0.3842	0.147028
ggtA	Rv0773c	bifunctional cephalosporin acylase/gamma-glutamyltranspeptidase	-0.2576	0.689132
Rv0774c	Rv0774c	hypothetical protein	-0.0805	0.999983
Rv0775	Rv0775	hypothetical protein	-0.2634	0.965187
Rv0776c	Rv0776c	hypothetical protein	0.115	0.999984
purB	Rv0777	adenylosuccinate lyase PurB	0.127	0.99575
cyp126	Rv0778	cytochrome P450 Cyp126	-0.4251	0.0270539
Rv0779c	Rv0779c	transmembrane protein	-0.0978	0.999985
purC	Rv0780	phosphoribosylaminoimidazole-succinocarboxamide synthase	-0.5137	0.305138
ptrBa	Rv0781	protease II ptrBa	-0.3773	0.505215
ptrBb	Rv0782	protease II ptrBb	-0.592	0.147379
emrB	Rv0783c	multidrug resistance protein EmrB	-0.0915	0.999953
Rv0784	Rv0784	hypothetical protein	-0.4566	0.0300144
Rv0785	Rv0785	KsdD-like steroid dehydrogenase	-0.2722	0.473993
Rv0786c	Rv0786c	hypothetical protein	0.1376	0.999747
Rv0787	Rv0787	hypothetical protein	-0.1352	0.996049
Rv0787A	Rv0787A	hypothetical protein	-0.0887	0.999987
purQ	Rv0788	phosphoribosylformylglycinamidine synthase	0.2335	0.641287
Rv0789c	Rv0789c	hypothetical protein	0.9264	1.74276e-05
Rv0790c	Rv0790c	hypothetical protein	0.0967	0.999998
Rv0791c	Rv0791c	hypothetical protein	0.1028	0.999923
Rv0792c	Rv0792c	transcriptional regulator	0.2092	0.969022
Rv0793	Rv0793	monooxygenase	0.1499	0.999989
Rv0794c	Rv0794c	oxidoreductase	-0.0338	1
Rv0795	Rv0795	transposase	0	0.99999
Rv0796	Rv0796	transposase	0	0.99999
Rv0797	Rv0797	insertion sequence element IS1547 transposase	0.4437	0.98747
cfp29	Rv0798c	hypothetical protein	0.0768	0.999999
Rv0799c	Rv0799c	hypothetical protein	0.0757	0.999999
pepC	Rv0800	M18 family aminopeptidase	0.3634	0.357962
Rv0801	Rv0801	hypothetical protein	0.4105	0.220151
Rv0802c	Rv0802c	succinyl-CoA transferase	0.197	0.927571
purL	Rv0803	phosphoribosylformylglycinamidine synthase 2	0.0221	1
Rv0804	Rv0804	hypothetical protein	-0.3855	0.786515
cpdA	Rv0805	3',5'-cyclic adenosine monophosphate phosphodiesterase CpdA	-0.1508	0.999984
cpsY	Rv0806c	exopolysaccharide phosphotransferase CpsY	0.0562	1
Rv0807	Rv0807	hypothetical protein	0.4841	0.0320932
purF	Rv0808	amidophosphoribosyltransferase	0.1484	0.980636
purM	Rv0809	phosphoribosylformylglycinamidine cyclo-ligase PurM	0.1026	0.997885
Rv0810c	Rv0810c	hypothetical protein	0.3635	0.128948
Rv0811c	Rv0811c	hypothetical protein	0.5686	0.00816586
Rv0812	Rv0812	amino acid aminotransferase	0.0158	1
Rv0813c	Rv0813c	hypothetical protein	0.1073	0.998953
sseC2	Rv0814c	hypothetical protein	-0.0685	0.999998
cysA2	Rv0815c	thiosulfate sulfurtransferase CysA	0.2873	0.999858
thiX	Rv0816c	thioredoxin ThiX	0.1715	0.998436
Rv0817c	Rv0817c	hypothetical protein	0.7366	0.00854598
Rv0818	Rv0818	transcriptional regulator	0.0078	1
mshD	Rv0819	mycothiol acetyltransferase	0.0683	0.999994
phoT	Rv0820	phosphate ABC transporter ATP-binding protein PhoT	0.0834	0.999983
phoY2	Rv0821c	phosphate-transport system transcriptional regulator PhoY2	0.0634	0.999998
Rv0822c	Rv0822c	hypothetical protein	-0.0004	1
Rv0823c	Rv0823c	tRNA-dihydrouridine synthase	0.2826	0.872682
desA1	Rv0824c	acyl-ACP desaturase DesA	0.0213	1
Rv0825c	Rv0825c	hypothetical protein	-0.0624	0.999994
Rv0826	Rv0826	hypothetical protein	0.3997	0.160499
kmtR	Rv0827c	HTH-type transcriptional regulator KmtR	1.0101	0.000237452
Rv0828c	Rv0828c	deaminase	0.3421	0.997398
Rv0829	Rv0829	transposase	0.0491	1
Rv0830	Rv0830	S-adenosylmethionine-dependent methyltransferase	0.2999	0.586984
Rv0831c	Rv0831c	hypothetical protein	0.2452	0.741821
PE_PGRS12	Rv0832	PE-PGRS family protein PE_PGRS12	-0.2304	0.883412
PE_PGRS13	Rv0833	PE-PGRS family protein PE_PGRS13	-0.1198	0.999958
PE_PGRS14	Rv0834c	PE-PGRS family protein PE_PGRS14	-0.4127	0.210032
lpqQ	Rv0835	lipoprotein LpqQ	0.2126	0.873857
Rv0836c	Rv0836c	hypothetical protein	0.1936	0.943122
Rv0837c	Rv0837c	hypothetical protein	0.3038	0.557947
lpqR	Rv0838	lipoprotein LpqR	-0.2425	0.825557
Rv0839	Rv0839	hypothetical protein	0.0715	0.999998
pip	Rv0840c	proline iminopeptidase	-0.2663	0.992306
Rv0841	Rv0841	transmembrane protein	-0.4776	0.495491
Rv0842	Rv0842	integral membrane protein	-0.602	0.315117
Rv0843	Rv0843	dehydrogenase	-0.1628	0.996634
narL	Rv0844c	nitrate/nitrite response transcriptional regulator NarL	0.6332	0.00738546
narS	Rv0845	sensor histidine kinase NarS	-0.4445	0.0228468
Rv0846c	Rv0846c	oxidase	-0.262	0.607483
lpqS	Rv0847	lipoprotein LpqS	-0.4266	0.0348954
cysK2	Rv0848	cysteine synthase CysK	-0.5969	0.0534936
Rv0849	Rv0849	MFS-type transporter	-0.5463	0.0983437
Rv0850	Rv0850	transposase	-0.4585	0.15522
Rv0851c	Rv0851c	short-chain type dehydrogenase/reductase	-0.2232	0.938749
fadD16	Rv0852	hypothetical protein	0.314	0.4398
pdc	Rv0853c	alpha-keto-acid decarboxylase	0.2361	0.740543
Rv0854	Rv0854	hypothetical protein	0.5709	0.042035
far	Rv0855	fatty-acid-CoA racemase	0.3614	0.217111
Rv0856	Rv0856	hypothetical protein	0.1341	0.999857
Rv0857	Rv0857	hypothetical protein	0.0794	0.999989
dapC	Rv0858c	N-succinyldiaminopimelate aminotransferase DapC	0.3057	0.502498
fadA	Rv0859	acyltransferase	0.3891	0.0924817
fadB	Rv0860	fatty oxidation protein FadB	0.2338	0.592622
ercc3	Rv0861c	DNA helicase Ercc3	-0.0393	0.999999
Rv0862c	Rv0862c	hypothetical protein	0.215	0.92439
Rv0863	Rv0863	hypothetical protein	1.0465	6.1654e-06
moaC2	Rv0864	cyclic pyranopterin monophosphate synthase accessory protein	0.7893	9.94308e-05
mog	Rv0865	molybdopterin biosynthesis protein	0.2168	0.963685
moaE2	Rv0866	molybdopterin synthase catalytic subunit 2	0.5197	0.179285
rpfA	Rv0867c	resuscitation-promoting factor RpfA	-0.0604	0.999999
moaD2	Rv0868c	cyclic pyranopterin monophosphate synthase	0.4297	0.277661
moaA2	Rv0869c	molybdenum cofactor biosynthesis protein MoaA	0.2325	0.880433
Rv0870c	Rv0870c	integral membrane protein	-0.0733	0.999984
cspB	Rv0871	cold shock-like protein CspB	0.1806	0.888101
PE_PGRS15	Rv0872c	PE-PGRS family protein PE_PGRS15	0.0244	1
fadE10	Rv0873	acyl-CoA dehydrogenase FadE10	0.5799	0.0127343
Rv0874c	Rv0874c	hypothetical protein	0.3822	0.0602922
Rv0875c	Rv0875c	hypothetical protein	-0.3255	0.535785
Rv0876c	Rv0876c	transmembrane protein	-0.3051	0.202847
Rv0877	Rv0877	hypothetical protein	0.4955	0.0177204
PPE13	Rv0878c	PPE family protein PPE13	0.1954	0.993051
Rv0879c	Rv0879c	transmembrane protein	0.0134	1
Rv0880	Rv0880	HTH-type transcriptional regulator	-0.1026	0.999973
Rv0881	Rv0881	tRNA/rRNA methyltransferase	-0.0647	0.999994
Rv0882	Rv0882	transmembrane protein	-0.3486	0.520693
Rv0883c	Rv0883c	hypothetical protein	-0.5011	0.189246
serC	Rv0884c	phosphoserine aminotransferase	1.0306	2.67157e-05
Rv0885	Rv0885	hypothetical protein	0.0091	1
fprB	Rv0886	ferredoxin/ferredoxin--NADP reductase	-0.0037	1
Rv0887c	Rv0887c	hypothetical protein	-0.2809	0.34842
Rv0888	Rv0888	hypothetical protein	-0.216	0.989006
citA	Rv0889c	citrate synthase 2	0.138	0.996826
Rv0890c	Rv0890c	HTH-type transcriptional regulator	-0.3717	0.213944
Rv0891c	Rv0891c	hypothetical protein	-0.5528	0.247132
Rv0892	Rv0892	monooxygenase	-0.2948	0.742572
Rv0893c	Rv0893c	S-adenosylmethionine-dependent methyltransferase	-0.0528	1
Rv0894	Rv0894	transcriptional regulator	-0.2505	0.988975
Rv0895	Rv0895	diacyglycerol O-acyltransferase	-0.1076	0.999996
gltA2	Rv0896	citrate synthase 1	0.5182	0.0200922
Rv0897c	Rv0897c	oxidoreductase	0.4549	0.0382546
Rv0898c	Rv0898c	hypothetical protein	1.1796	6.25323e-08
arfA	Rv0899	peptidoglycan-binding protein ArfA	-0.4356	0.0785701
arfB	Rv0900	membrane protein	-0.3185	0.824721
arfC	Rv0901	membrane protein	-0.0238	1
prrB	Rv0902c	two component sensor histidine kinase PrrB	0.2475	0.531243
prrA	Rv0903c	two component transcriptional regulator PrrA	0.3679	0.168568
accD3	Rv0904c	acetyl-CoAcarboxylase carboxyl transferase subunit beta	0.1175	0.999687
echA6	Rv0905	enoyl-CoA hydratase EchA6	0.6018	0.00909297
Rv0906	Rv0906	hypothetical protein	0.228	0.752666
Rv0907	Rv0907	hypothetical protein	0.0273	1
ctpE	Rv0908	metal cation transporter ATPase E	-0.1252	0.999963
Rv0909	Rv0909	antitoxin	-0.2951	0.366438
Rv0910	Rv0910	toxin	-0.0235	1
Rv0911	Rv0911	hypothetical protein	-0.0807	0.999991
Rv0912	Rv0912	transmembrane protein	-0.6916	0.0383575
Rv0913c	Rv0913c	dioxygenase	0.3723	0.143894
Rv0914c	Rv0914c	lipid carrier protein or keto acyl-CoA thiolase	0.3281	0.223662
PPE14	Rv0915c	PPE family protein PPE14	0.2801	0.898505
PE7	Rv0916c	PE family protein PE7	-0.0766	0.999998
betP	Rv0917	glycine betaine transport integral membrane protein BetP	0.3097	0.441794
Rv0918	Rv0918	hypothetical protein	0.7834	0.00473737
Rv0919	Rv0919	GCN5-like N-acetyltransferase	0.191	0.953514
Rv0920c	Rv0920c	transposase	-0.3256	0.554344
Rv0921	Rv0921	resolvase	-0.4863	0.0296724
Rv0922	Rv0922	transposase	-0.3947	0.0219155
Rv0923c	Rv0923c	hypothetical protein	-0.0296	1
mntH	Rv0924c	divalent metal cation transporter MntH	-0.3717	0.50551
Rv0925c	Rv0925c	hypothetical protein	-0.5748	0.129964
Rv0926c	Rv0926c	hypothetical protein	-0.432	0.340721
Rv0927c	Rv0927c	oxidoreductase	-0.6138	0.126624
pstS3	Rv0928	phosphate ABC transporter substrate-binding lipoprotein PstS	-0.0738	0.999994
pstC2	Rv0929	phosphate ABC transporter permease PstC	0.1414	0.997372
pstA1	Rv0930	phosphate ABC transporter permease PstA	0.1051	0.999939
pknD	Rv0931c	serine/threonine-protein kinase PknD	0.1219	0.999655
pstS2	Rv0932c	phosphate ABC transporter substrate-binding lipoprotein PstS	-0.2332	0.535957
pstB	Rv0933	phosphate ABC transporter ATP-binding protein PstB	0.1208	0.999953
pstS1	Rv0934	phosphate ABC transporter substrate-binding lipoprotein PstS	0.4412	0.0609737
pstC1	Rv0935	phosphate ABC transporter permease PstC	-0.0499	0.999999
pstA2	Rv0936	phosphate ABC transporter permease PstA	-0.2135	0.90281
mku	Rv0937c	non-homologous end joining protein Ku	-0.1615	0.997672
ligD	Rv0938	multifunctional non-homologous end joining DNA repair protein/ATP dependent DNA ligase LigD	0.0738	0.999996
Rv0939	Rv0939	bifunctional 2-hydroxyhepta-2,4-diene-1,7-dioate isomerase/cyclase/dehydrase	0.2213	0.642305
Rv0940c	Rv0940c	oxidoreductase	0.0078	1
Rv0941c	Rv0941c	hypothetical protein	0.3244	0.310674
Rv0942	Rv0942	hypothetical protein	0.2968	0.716222
Rv0943c	Rv0943c	monooxygenase	-0.012	1
Rv0944	Rv0944	formamidopyrimidine-DNA glycosylase	0.0051	1
Rv0945	Rv0945	oxidoreductase	-0.2319	0.869289
pgi	Rv0946c	glucose-6-phosphate isomerase	0.327	0.341081
Rv0947c	Rv0947c	mycolyl transferase	0.3413	0.946195
Rv0948c	Rv0948c	chorismate mutase	0.3634	0.396629
uvrD1	Rv0949	ATP-dependent DNA helicase UvrD	-0.0545	0.999997
Rv0950c	Rv0950c	hypothetical protein	-0.2161	0.9991
sucC	Rv0951	succinyl-CoA ligase subunit beta	0.1531	0.99774
sucD	Rv0952	succinyl-CoA ligase subunit alpha	0.2007	0.990062
Rv0953c	Rv0953c	oxidoreductase	0.1227	0.999972
Rv0954	Rv0954	transmembrane protein	0.277	0.572734
Rv0955	Rv0955	integral membrane protein	0.0308	1
purN	Rv0956	phosphoribosylglycinamide formyltransferase PurN	0.0143	1
purH	Rv0957	bifunctional phosphoribosylaminoimidazolecarboxamide	0.0262	1
Rv0958	Rv0958	magnesium chelatase	0.2398	0.610562
Rv0959	Rv0959	hypothetical protein	0.2867	0.37562
vapB9	Rv0959A	antitoxin VapB9	0.0133	1
vapC9	Rv0960	ribonuclease VapC9	0.1113	0.999399
Rv0961	Rv0961	integral membrane protein	0.0856	0.999989
lprP	Rv0962c	lipoprotein LprP	0.1077	0.99994
Rv0963c	Rv0963c	hypothetical protein	-0.2603	0.998176
Rv0964c	Rv0964c	hypothetical protein	0.6475	0.447691
Rv0965c	Rv0965c	hypothetical protein	0.0929	0.999997
Rv0966c	Rv0966c	hypothetical protein	0.2638	0.634632
csoR	Rv0967	copper-sensing transcriptional repressor CsoR	0.2632	0.77949
Rv0968	Rv0968	hypothetical protein	-0.0361	1
ctpV	Rv0969	copper-exporting ATPase	-0.46	0.111706
Rv0970	Rv0970	integral membrane protein	-0.6724	0.0524747
echA7	Rv0971c	enoyl-CoA hydratase EchA7	-0.47	0.444669
fadE12	Rv0972c	acyl-CoA dehydrogenase FadE12	-0.3963	0.275074
accA2	Rv0973c	acetyl-/propionyl-CoA carboxylase subunit alpha	-0.433	0.113852
accD2	Rv0974c	acetyl-/propionyl-CoA carboxylase subunit beta	-0.2865	0.782161
fadE13	Rv0975c	acyl-CoA dehydrogenase FadE13	-0.1552	0.999433
Rv0976c	Rv0976c	hypothetical protein	0.0811	0.999979
PE_PGRS16	Rv0977	PE-PGRS family protein PE_PGRS16	0.1353	0.995533
PE_PGRS17	Rv0978c	PE-PGRS family protein PE_PGRS17	0.0745	1
rpmF	Rv0979A	50S ribosomal protein L32	0.3296	0.984043
Rv0979c	Rv0979c	hypothetical protein	0.2067	0.999963
PE_PGRS18	Rv0980c	PE-PGRS family protein PE_PGRS18	0.2835	0.958666
mprA	Rv0981	two-component response regulator MrpA	0.3138	0.343044
mprB	Rv0982	two component histidine-protein kinase/phosphatase MprB	0.3531	0.288709
pepD	Rv0983	serine protease PepD	0.7505	0.00017685
moaB2	Rv0984	pterin-4-alpha-carbinolamine dehydratase	0.7782	0.000252109
mscL	Rv0985c	large-conductance ion mechanosensitive channel	0.5166	0.0226244
Rv0986	Rv0986	adhesion component ABC transporter ATP-binding protein	-0.1708	0.999671
Rv0987	Rv0987	adhesion component ABC transporter permease	-0.1587	0.976684
Rv0988	Rv0988	hypothetical protein	-0.3433	0.392801
grcC2	Rv0989c	polyprenyl-diphosphate synthase GrcC	-0.2796	0.731975
Rv0990c	Rv0990c	hypothetical protein	0.5017	0.0246982
Rv0991c	Rv0991c	hypothetical protein	0.9153	0.000248381
Rv0992c	Rv0992c	hypothetical protein	0.1864	0.960858
galU	Rv0993	UTP--glucose-1-phosphate uridylyltransferase	-0.1647	0.992587
moeA1	Rv0994	molybdopterin molybdenumtransferase 1	-0.4348	0.0207749
rimJ	Rv0995	ribosomal-protein-alanine acetyltransferase RimJ	-0.4375	0.0414434
Rv0996	Rv0996	transmembrane protein	-0.5889	0.0978211
Rv0997	Rv0997	hypothetical protein	0.8029	0.000105012
Rv0998	Rv0998	acetyltransferase	-0.4067	0.0380823
Rv0999	Rv0999	hypothetical protein	-0.0349	1
Rv1000c	Rv1000c	hypothetical protein	-0.4046	0.121025
arcA	Rv1001	arginine deiminase	-0.1804	0.971289
Rv1002c	Rv1002c	dolichyl-phosphate-mannose--protein mannosyltransferase	-0.0745	0.999993
Rv1003	Rv1003	rRNA small subunit methyltransferase I	0.2258	0.977869
Rv1004c	Rv1004c	membrane protein	-0.0378	1
pabB	Rv1005c	para-aminobenzoate synthase component I	-0.1344	0.995756
Rv1006	Rv1006	hypothetical protein	0.1091	0.999877
metS	Rv1007c	methionine--tRNA ligase	0.4708	0.0742828
tatD	Rv1008	deoxyribonuclease TatD	0.0188	1
rpfB	Rv1009	resuscitation-promoting factor RpfB	-0.0931	0.999986
ksgA	Rv1010	rRNA small subunit methyltransferase A	0.2974	0.724816
ispE	Rv1011	4-diphosphocytidyl-2-C-methyl-D-erythritol kinase	0.1195	0.999924
Rv1012	Rv1012	hypothetical protein	0.6501	0.615047
pks16	Rv1013	polyketide synthase	-0.6248	0.0287242
pth	Rv1014c	peptidyl-tRNA hydrolase	-0.3475	0.607826
rplY	Rv1015c	50S ribosomal protein L25	0.2328	0.890211
lpqT	Rv1016c	lipoprotein LpqT	0.1454	0.997736
prsA	Rv1017c	ribose-phosphate pyrophosphokinase	0.3552	0.159191
glmU	Rv1018c	bifunctional UDP-N-acetylglucosamine pyrophosphorylase/glucosamine-1-phosphate	0.2371	0.612044
Rv1019	Rv1019	transcriptional regulator	0.5669	0.00692801
mfd	Rv1020	transcription-repair coupling factor	0.332	0.230119
Rv1021	Rv1021	nucleoside triphosphate pyrophosphohydrolase	0.3986	0.234684
lpqU	Rv1022	lipoprotein LpqU	-0.0636	0.999996
eno	Rv1023	enolase	-0.2371	0.917823
Rv1024	Rv1024	membrane protein	-0.0884	0.999992
Rv1025	Rv1025	hypothetical protein	-0.1578	0.999946
Rv1026	Rv1026	hypothetical protein	-0.0991	0.999995
kdpE	Rv1027c	transcriptional regulator KdpE	-0.3169	0.249159
kdpF	Rv1028A	membrane protein KdpF	-0.2882	0.996189
kdpD	Rv1028c	sensor protein KdpD	-0.0883	0.999951
kdpA	Rv1029	potassium-transporting ATPase subunit A	-0.3453	0.26036
kdpB	Rv1030	potassium-transporting ATPase subunit B	-0.1113	0.999948
kdpC	Rv1031	potassium-transporting ATPase subunit C	0.0409	1
trcS	Rv1032c	two component sensor histidine kinase TrcS	0.2717	0.585133
trcR	Rv1033c	two component transcriptional regulator TrcR	0.0543	1
Rv1034c	Rv1034c	transposase	0.2097	0.999984
Rv1035c	Rv1035c	transposase	-0.873	0.00181866
Rv1036c	Rv1036c	transposase	-0.5437	0.427437
esxI	Rv1037c	ESAT-6 like protein EsxI	-0.2986	0.999992
esxJ	Rv1038c	ESAT-6 like protein EsxJ	0.2351	0.999999
PPE15	Rv1039c	PPE family protein PPE15	-0.0665	0.999997
PE8	Rv1040c	PE family protein PE8	0.163	0.999369
Rv1041c	Rv1041c	IS2-like transposase	0.0095	1
Rv1042c	Rv1042c	IS2-like transposase	-0.006	0.990643
Rv1043c	Rv1043c	hypothetical protein	0.0314	1
Rv1044	Rv1044	hypothetical protein	0.7824	0.00440262
Rv1045	Rv1045	hypothetical protein	0.1844	0.996368
Rv1046c	Rv1046c	hypothetical protein	-0.5083	0.176408
Rv1047	Rv1047	transposase	0	0.99999
Rv1048c	Rv1048c	hypothetical protein	0.9509	0.00012118
Rv1049	Rv1049	transcriptional repressor	0.4444	0.104692
Rv1050	Rv1050	oxidoreductase	0.3949	0.566845
Rv1051c	Rv1051c	hypothetical protein	-0.1107	0.999995
Rv1052	Rv1052	hypothetical protein	-0.1581	0.994039
Rv1053c	Rv1053c	hypothetical protein	-0.133	0.998556
Rv1054	Rv1054	integrase	-0.0354	1
Rv1055	Rv1055	integrase	0.2702	0.999695
Rv1056	Rv1056	hypothetical protein	0.1465	0.993585
Rv1057	Rv1057	hypothetical protein	0.2169	0.999968
fadD14	Rv1058	fatty-acid--CoA ligase FadD14	0.3831	0.281835
Rv1059	Rv1059	hypothetical protein	-0.0495	0.999997
Rv1060	Rv1060	hypothetical protein	-0.0643	0.999992
Rv1061	Rv1061	hypothetical protein	0.0387	1
Rv1062	Rv1062	hypothetical protein	0.3036	0.44952
Rv1063c	Rv1063c	NTE family protein	0.8801	0.000194209
lpqV	Rv1064c	lipoprotein LpqV	0.3528	0.911317
Rv1065	Rv1065	hypothetical protein	-0.6652	0.0164649
Rv1066	Rv1066	hypothetical protein	-0.3546	0.614391
PE_PGRS19	Rv1067c	PE-PGRS family protein PE_PGRS19	-0.3083	0.960782
PE_PGRS20	Rv1068c	PE-PGRS family protein PE_PGRS20	0.1671	0.999987
Rv1069c	Rv1069c	hypothetical protein	0.1848	0.942867
echA8	Rv1070c	enoyl-CoA hydratase EchA8	-0.0425	1
echA9	Rv1071c	enoyl-CoA hydratase EchA9	0.1273	0.999024
Rv1072	Rv1072	transmembrane protein	1.1436	4.15934e-08
Rv1073	Rv1073	hypothetical protein	0.3198	0.38586
fadA3	Rv1074c	beta-ketoacyl CoA thiolase FadA	-0.1356	0.997451
Rv1075c	Rv1075c	hypothetical protein	-0.3333	0.288969
lipU	Rv1076	lipase LipU	0.1309	0.999938
cbs	Rv1077	cystathionine beta-synthase	0.2994	0.256279
pra	Rv1078	hypothetical protein	-0.1742	0.969714
metB	Rv1079	cystathionine gamma-synthase	0.0153	1
greA	Rv1080c	transcription elongation factor GreA	-0.3448	0.955365
Rv1081c	Rv1081c	membrane protein	-0.5526	0.345968
mca	Rv1082	mycothiol S-conjugate amidase	-0.0187	1
Rv1083	Rv1083	hypothetical protein	0.2065	0.995978
Rv1084	Rv1084	hypothetical protein	0.3973	0.201373
Rv1085c	Rv1085c	hemolysin-like protein	0.0726	0.999999
Rv1086	Rv1086	(2Z,6E)-farnesyl diphosphate synthase	0.2928	0.393884
PE_PGRS21	Rv1087	PE-PGRS family protein PE_PGRS21	-0.2538	0.625067
Rv1087A	Rv1087A	conserved hypothetical protein	-0.128	0.999986
PE9	Rv1088	PE family protein PE9	-0.4861	0.7364
PE10	Rv1089	PE family protein	-0.1018	0.999999
celA2a	Rv1089A	cellulase celA2a	0.1022	1
celA2b	Rv1090	cellulase celA2b	0.4577	0.969426
PE_PGRS22	Rv1091	PE-PGRS family protein PE_PGRS22	-0.0957	0.999951
coaA	Rv1092c	pantothenate kinase	-0.062	0.999998
glyA1	Rv1093	serine hydroxymethyltransferase	0.2164	0.944398
desA2	Rv1094	acyl-ACP desaturase DesA	-0.0463	1
phoH2	Rv1095	phosphate starvation-inducible protein PsiH	-0.4664	0.00546276
Rv1096	Rv1096	glycosyl hydrolase	-0.5179	0.00503282
Rv1097c	Rv1097c	hypothetical protein	-0.2676	0.578493
fum	Rv1098c	fumarate hydratase	0.4205	0.114095
glpX	Rv1099c	fructose 1,6-bisphosphatase	0.3542	0.507246
Rv1100	Rv1100	hypothetical protein	0.3595	0.119344
Rv1101c	Rv1101c	hypothetical protein	0.4224	0.0334454
mazF3	Rv1102c	mRNA interferase MazF3	0.446	0.0510674
mazE3	Rv1103c	antitoxin MazE3	0.5114	0.0682614
Rv1104	Rv1104	para-nitrobenzyl esterase	0.2474	0.858283
Rv1105	Rv1105	para-nitrobenzyl esterase	0.2862	0.987702
Rv1106c	Rv1106c	3 beta-hydroxysteroid dehydrogenase/delta 5-->4-isomerase	-0.0151	1
xseB	Rv1107c	exodeoxyribonuclease VII small subunit	0.3845	0.797687
xseA	Rv1108c	exodeoxyribonuclease VII large subunit	0.2214	0.92888
Rv1109c	Rv1109c	hypothetical protein	0.3602	0.125757
lytB2	Rv1110	4-hydroxy-3-methylbut-2-enyl diphosphate reductase	0.5984	0.00352027
Rv1111c	Rv1111c	hypothetical protein	0.2047	0.930305
Rv1112	Rv1112	GTP-binding protein	0.3502	0.989088
vapB32	Rv1113	antitoxin VapB32	0.5732	0.0390704
vapC32	Rv1114	ribonuclease VapC32	0.7259	0.0459881
Rv1115	Rv1115	hypothetical protein	-0.134	0.999971
Rv1116	Rv1116	hypothetical protein	0.7307	0.876457
Rv1116A	Rv1116A	conserved hypothetical protein	0.1462	0.999994
Rv1117	Rv1117	hypothetical protein	-0.2138	0.737606
Rv1118c	Rv1118c	hypothetical protein	0.2473	0.62566
Rv1119c	Rv1119c	hypothetical protein	0.2488	0.982283
Rv1120c	Rv1120c	hypothetical protein	-0.0591	1
zwf1	Rv1121	glucose-6-phosphate 1-dehydrogenase	-0.4319	0.346824
gnd2	Rv1122	6-phosphogluconate dehydrogenase	-0.42	0.178493
bpoB	Rv1123c	peroxidase BpoB	0.0967	0.999977
ephC	Rv1124	epoxide hydrolase EphC	0.0448	1
Rv1125	Rv1125	hypothetical protein	-0.1512	0.999849
Rv1126c	Rv1126c	hypothetical protein	-0.3568	0.132825
ppdK	Rv1127c	pyruvate, phosphate dikinase PpdK	-0.0928	0.999919
Rv1128c	Rv1128c	hypothetical protein	-0.4912	0.253878
Rv1129c	Rv1129c	transcriptional regulator	-0.1921	0.969135
prpD	Rv1130	methylcitrate dehydratase PrpD	-0.0768	0.999997
prpC	Rv1131	methylcitrate synthase PrpC	-0.0263	1
Rv1132	Rv1132	hypothetical protein	0.1348	0.99783
metE	Rv1133c	5-methyltetrahydropteroyltriglutamate-- homocysteine methyltransferase	-0.0732	0.999994
Rv1134	Rv1134	hypothetical protein	-0.2283	0.999966
Rv1135A	Rv1135A	acetyl-CoA acetyltransferase	0.0602	1
PPE16	Rv1135c	PPE family protein PPE16	-0.1179	0.999963
Rv1136	Rv1136	enoyl-CoA hydratase	-0.2825	0.999508
Rv1137c	Rv1137c	hypothetical protein	0.3346	0.999688
Rv1138c	Rv1138c	oxidoreductase	0.1752	0.995023
Rv1139c	Rv1139c	hypothetical protein	0.3004	0.573543
Rv1140	Rv1140	integral membrane protein	0.4793	0.0840761
echA11	Rv1141c	enoyl-CoA hydratase EchA11	0.059	0.999999
echA10	Rv1142c	enoyl-CoA hydratase EchA10	-0.4425	0.0403835
mcr	Rv1143	alpha-methylacyl-CoA racemase	0.0046	1
Rv1144	Rv1144	oxidoreductase	0.28	0.928106
mmpL13a	Rv1145	transmembrane transport protein	-0.1572	0.999327
mmpL13b	Rv1146	transmembrane transport protein	-0.2503	0.719785
Rv1147	Rv1147	hypothetical protein	-0.4156	0.662283
Rv1148c	Rv1148c	hypothetical protein	-0.1048	0.999965
Rv1149	Rv1149	transposase	0	0.99999
Rv1150	Rv1150	transposase	0.2847	0.999658
Rv1151c	Rv1151c	NAD-dependent protein deacylase	0.4004	0.150221
Rv1152	Rv1152	transcriptional regulator	-0.1453	0.99859
omt	Rv1153c	O-methyltransferase	0.2242	0.677326
Rv1154c	Rv1154c	hypothetical protein	0.6566	0.00984309
Rv1155	Rv1155	pyridoxine/pyridoxamine 5'-phosphate oxidase	0.1597	0.989737
Rv1156	Rv1156	hypothetical protein	0.4785	0.0127624
Rv1157c	Rv1157c	hypothetical protein	-0.322	0.130276
Rv1158c	Rv1158c	hypothetical protein	-0.2752	0.743697
pimE	Rv1159	polyprenol-phosphate-mannose-dependent alpha-(1-2)-phosphatidylinositol pentamannoside	0.4953	0.0109667
Rv1159A	Rv1159A	pterin-4-alpha-carbinolamine dehydratase	0.8077	0.000552014
mutT2	Rv1160	8-oxo-dGTP diphosphatase	-0.2212	0.96951
narG	Rv1161	nitrate reductase subunit alpha	-0.4807	0.00560137
narH	Rv1162	nitrate reductase subunit beta	-0.2987	0.239031
narJ	Rv1163	nitrate reductase subunit delta	-0.0192	1
narI	Rv1164	nitrate reductase subunit gamma	0.0889	0.999982
typA	Rv1165	GTP-binding translation elongation factor	0.1524	0.996234
lpqW	Rv1166	monoacyl phosphatidylinositol tetramannoside-binding protein LpqW	-0.089	0.999972
Rv1167c	Rv1167c	transcriptional regulator	0.4511	0.0392707
PPE17	Rv1168c	PPE family protein PPE17	-0.7808	0.0049616
lipX	Rv1169c	lipase LipX	0.0935	0.999983
mshB	Rv1170	1D-myo-inositol 2-acetamido-2-deoxy-alpha-D-glucopyranoside deacetylase	-0.2675	0.875412
Rv1171	Rv1171	hypothetical protein	0.1926	0.879128
PE12	Rv1172c	PE family protein PE12	0.0093	1
fbiC	Rv1173	FO synthase	0.3611	0.0853928
TB8.4	Rv1174c	low molecular weight T-cell antigen	0.5358	0.00798164
fadH	Rv1175c	NADPH dependent 2,4-dienoyl-CoA reductase FadH	0.0244	1
Rv1176c	Rv1176c	hypothetical protein	0.0427	1
fdxC	Rv1177	ferredoxin FdxC	0.1394	0.983829
Rv1178	Rv1178	aminotransferase	0.1301	0.998726
Rv1179c	Rv1179c	hypothetical protein	-0.0645	0.999997
pks3	Rv1180	polyketide beta-ketoacyl synthase	0.2658	0.523577
pks4	Rv1181	polyketide beta-ketoacyl synthase	0.2485	0.488632
papA3	Rv1182	acyltransferase PapA	0.2186	0.653379
mmpL10	Rv1183	transmembrane transport protein MmpL10	0.0155	1
Rv1184c	Rv1184c	hypothetical protein	-0.1196	0.999419
fadD21	Rv1185c	fatty-acid--CoA ligase FadD21	-0.1042	0.99992
Rv1186c	Rv1186c	hypothetical protein	-0.0205	1
rocA	Rv1187	pyrroline-5-carboxylate dehydrogenase RocA	0.1775	0.956707
Rv1188	Rv1188	proline dehydrogenase	0.2422	0.553439
sigI	Rv1189	ECF RNA polymerase sigma factor SigI	0.3121	0.377268
Rv1190	Rv1190	hypothetical protein	0.2528	0.763828
Rv1191	Rv1191	hypothetical protein	0.0265	1
Rv1192	Rv1192	hypothetical protein	0.3934	0.077663
fadD36	Rv1193	fatty-acid--CoA ligase FadD36	0.2501	0.607607
Rv1194c	Rv1194c	hypothetical protein	-0.0767	0.99996
PE13	Rv1195	PE family protein PE13	0.7108	0.229389
PPE18	Rv1196	PPE family protein PPE18	0.088	0.999999
esxK	Rv1197	ESAT-6 like protein EsxK	-0.323	0.999991
esxL	Rv1198	ESAT-6 like protein EsxL	0.0699	1
Rv1199c	Rv1199c	insertion sequence element IS1081 transposase	0	0.99999
Rv1200	Rv1200	integral membrane transport protein	0.2218	0.973864
dapD	Rv1201c	2,3,4,5-tetrahydropyridine-2,6-dicarboxylate N-succinyltransferase	0.3543	0.268732
dapE	Rv1202	succinyl-diaminopimelate desuccinylase DapE	0.0295	1
Rv1203c	Rv1203c	hypothetical protein	-0.1076	0.999982
Rv1204c	Rv1204c	hypothetical protein	-0.095	0.999971
Rv1205	Rv1205	hypothetical protein	-0.0894	0.999978
fadD6	Rv1206	fatty-acid--CoA ligase FadD6	0.1679	0.944254
folP2	Rv1207	dihydropteroate synthase	0.0547	1
gpgS	Rv1208	glucosyl-3-phosphoglycerate synthase	0.2223	0.796062
Rv1209	Rv1209	hypothetical protein	0.2133	0.97006
tagA	Rv1210	DNA-3-methyladenine glycosylase I TagA	0.1035	0.999981
Rv1211	Rv1211	hypothetical protein	0.1768	0.980014
glgA	Rv1212c	capsular glucan synthase	0.2373	0.597799
glgC	Rv1213	glucose-1-phosphate adenylyltransferase	0.0525	1
PE14	Rv1214c	PE family protein PE14	-0.277	0.990077
Rv1215c	Rv1215c	hypothetical protein	-0.1433	0.999561
Rv1216c	Rv1216c	integral membrane protein	1.5101	5.50263e-13
Rv1217c	Rv1217c	tetronasin ABC transporter integral membrane protein	2.476	9.22285e-30
Rv1218c	Rv1218c	tetronasin ABC transporter ATP-binding protein	2.5797	5.9016e-32
Rv1219c	Rv1219c	transcriptional regulator	1.537	4.26101e-11
Rv1220c	Rv1220c	methyltransferase	-0.4515	0.0319653
sigE	Rv1221	ECF RNA polymerase sigma factor SigE	0.3824	0.0536219
rseA	Rv1222	anti-sigma E factor RseA	0.0866	0.999962
htrA	Rv1223	serine protease HtrA	0.171	0.904617
tatB	Rv1224	Sec-independent protein translocase protein TatB	0.3039	0.844499
Rv1225c	Rv1225c	hypothetical protein	0.2166	0.986363
Rv1226c	Rv1226c	transmembrane protein	-0.176	0.998126
Rv1227c	Rv1227c	transmembrane protein	-0.0113	1
lpqX	Rv1228	lipoprotein LpqX	-0.0263	1
mrp	Rv1229c	multiple resistance/pH adaptation protein	0.3161	0.243486
Rv1230c	Rv1230c	membrane protein	-0.144	0.995095
Rv1231c	Rv1231c	membrane protein	-0.067	0.999997
Rv1232c	Rv1232c	hypothetical protein	0.25	0.738262
Rv1233c	Rv1233c	hypothetical protein	0.0592	1
Rv1234	Rv1234	transmembrane protein	0.2126	0.943861
lpqY	Rv1235	trehalose ABC transporter substrate-binding lipoprotein LpqY	0.0834	0.99997
sugA	Rv1236	sugar ABC transporter permease SugA	-0.0471	0.999999
sugB	Rv1237	sugar ABC transporter permease SugB	-0.4039	0.125921
sugC	Rv1238	sugar ABC transporter ATP-binding protein SugC	-0.4103	0.0348171
corA	Rv1239c	magnesium and cobalt transport transmembrane protein CorA	0.5229	0.0431768
mdh	Rv1240	malate dehydrogenase	0.4033	0.315531
vapB33	Rv1241	antitoxin VapB33	0.1329	0.999987
vapC33	Rv1242	ribonuclease VapC33	0.1344	0.999958
PE_PGRS23	Rv1243c	PE-PGRS family protein PE_PGRS23	-0.162	0.999744
lpqZ	Rv1244	lipoprotein LpqZ	0.1751	0.979766
Rv1245c	Rv1245c	short-chain type dehydrogenase/reductase	0.447	0.0501258
relE	Rv1246c	toxin RelE	0.1784	0.956625
relB	Rv1247c	antitoxin RelB	0.5474	0.013367
Rv1248c	Rv1248c	multifunctional 2-oxoglutarate dehydrogenase E1 component /2-oxoglutarate dehydrogenase	-0.019	1
Rv1249c	Rv1249c	membrane protein	0.2569	0.577019
Rv1250	Rv1250	MFS-type drug transporter	-0.3427	0.123648
Rv1251c	Rv1251c	hypothetical protein	-0.4334	0.0212337
lprE	Rv1252c	lipoprotein LprE	-0.5978	0.156251
deaD	Rv1253	ATP-dependent RNA helicase DeaD	-0.0984	0.9999
Rv1254	Rv1254	acyltransferase	0.14	0.998225
Rv1255c	Rv1255c	HTH-type transcriptional regulator	0.1804	0.997062
cyp130	Rv1256c	cytochrome P450 Cyp130	0.0775	0.999994
Rv1257c	Rv1257c	oxidoreductase	0.2372	0.686443
Rv1258c	Rv1258c	multidrug-efflux transporter	-0.1575	0.999333
udgB	Rv1259	uracil DNA glycosylase	-0.3271	0.487174
Rv1260	Rv1260	oxidoreductase	-0.0185	1
Rv1261c	Rv1261c	hypothetical protein	0.5115	0.0415672
Rv1262c	Rv1262c	hypothetical protein	0.1128	0.999993
amiB2	Rv1263	amidase AmiB	-0.2919	0.92819
Rv1264	Rv1264	adenylyl cyclase	-0.3301	0.113829
Rv1265	Rv1265	hypothetical protein	0.5174	0.0197814
pknH	Rv1266c	serine/threonine-protein kinase PknH	0.1616	0.965579
embR	Rv1267c	transcriptional regulator EmbR	0.0481	1
Rv1268c	Rv1268c	hypothetical protein	-0.3109	0.926131
Rv1269c	Rv1269c	hypothetical protein	0.2754	0.986683
lprA	Rv1270c	lipoprotein LprA	0.2896	0.789983
Rv1271c	Rv1271c	hypothetical protein	-0.1278	0.999915
Rv1272c	Rv1272c	drug ABC transporter ATP-binding protein	-0.1644	0.991219
Rv1273c	Rv1273c	drug ABC transporter ATP-binding protein	-0.1727	0.998784
lprB	Rv1274	lipoprotein LprB	0.5177	0.0245713
lprC	Rv1275	lipoprotein LprC	0.5186	0.0169271
Rv1276c	Rv1276c	hypothetical protein	0.0115	1
Rv1277	Rv1277	hypothetical protein	-0.6785	0.04274
Rv1278	Rv1278	hypothetical protein	-0.6932	0.00324288
Rv1279	Rv1279	GMC-type oxidoreductase	-0.5097	0.0540744
oppA	Rv1280c	oligopeptide ABC transporter substrate-binding lipoprotein OppA	-0.3026	0.208385
oppD	Rv1281c	oligopeptide ABC transporter ATP-binding protein OppD	-0.3457	0.150744
oppC	Rv1282c	oligopeptide ABC transporter permease OppC	-0.017	1
oppB	Rv1283c	oligopeptide ABC transporter permease OppB	-0.2457	0.881617
canA	Rv1284	beta-carbonic anhydrase	-0.1443	0.998818
cysD	Rv1285	sulfate adenylyltransferase subunit 2	0.0919	0.999499
cysN	Rv1286	bifunctional sulfate adenyltransferase subunit 1 CysN/adenylylsulfate kinase CysC	0.0317	1
Rv1287	Rv1287	HTH-type transcriptional regulator	-0.2193	0.91806
Rv1288	Rv1288	hypothetical protein	-0.1188	0.999961
Rv1289	Rv1289	hypothetical protein	-0.0406	1
Rv1290A	Rv1290A	hypothetical protein	-0.4897	0.687968
Rv1290c	Rv1290c	hypothetical protein	-0.2334	0.932434
Rv1291c	Rv1291c	hypothetical protein	-0.1755	0.999989
argS	Rv1292	arginine--tRNA ligase	0.0777	0.999995
lysA	Rv1293	diaminopimelate decarboxylase	-0.1643	0.949847
thrA	Rv1294	homoserine dehydrogenase	0.005	1
thrC	Rv1295	threonine synthase	0.0084	1
thrB	Rv1296	homoserine kinase	-0.1252	0.999934
rho	Rv1297	transcription termination factor Rho	-0.3115	0.965985
rpmE	Rv1298	50S ribosomal protein L31	-0.0378	0.999999
prfA	Rv1299	peptide chain release factor PrfA	-0.1999	0.877106
hemK	Rv1300	release factor glutamine methyltransferase	-0.2879	0.23747
Rv1301	Rv1301	threonylcarbamoyl-AMP synthase	-0.1637	0.999484
rfe	Rv1302	decaprenyl-phosphate N-acetylglucosaminephosphotransferase	-0.1853	0.997499
Rv1303	Rv1303	hypothetical protein	-0.0551	0.999998
atpB	Rv1304	ATP synthase subunit A	0.272	0.526152
atpE	Rv1305	ATP synthase subunit C	0.6038	0.0161598
atpF	Rv1306	ATP synthase subunit B	0.1896	0.902989
atpH	Rv1307	ATP synthase subunit b/delta	0.35	0.150796
atpA	Rv1308	ATP synthase subunit alpha	0.4403	0.0374963
atpG	Rv1309	ATP synthase subunit gamma	0.2204	0.783572
atpD	Rv1310	ATP synthase subunit beta	0.3563	0.151384
atpC	Rv1311	ATP synthase subunit epsilon	0.4714	0.11375
Rv1312	Rv1312	hypothetical protein	-0.0061	1
Rv1313c	Rv1313c	insertion sequence element IS1557 transposase	-0.2133	0.999866
Rv1314c	Rv1314c	cob(I)yrinic acid a,c-diamide adenosyltransferase	-0.308	0.336004
murA	Rv1315	UDP-N-acetylglucosamine 1-carboxyvinyltransferase	0.019	1
ogt	Rv1316c	methylated-DNA--protein-cysteine methyltransferase	-0.6424	0.291383
alkA	Rv1317c	bifunctional regulatory protein/DNA repair enzyme AlkA	-0.4754	0.202033
Rv1318c	Rv1318c	adenylate cyclase	-0.2282	0.882218
Rv1319c	Rv1319c	adenylate cyclase	-0.0668	0.999994
Rv1320c	Rv1320c	adenylate cyclase	-0.071	0.999978
nucS	Rv1321	endonuclease NucS	0.075	0.999991
Rv1322	Rv1322	hypothetical protein	0.3166	0.35888
Rv1322A	Rv1322A	hypothetical protein	0.5696	0.00403794
fadA4	Rv1323	acetyl-CoA acetyltransferase	0.4693	0.0194743
Rv1324	Rv1324	thioredoxin	0.2429	0.950053
PE_PGRS24	Rv1325c	PE-PGRS family protein PE_PGRS24	0.168	0.99817
glgB	Rv1326c	1,4-alpha-glucan branching protein	-0.2341	0.59076
glgE	Rv1327c	alpha-1,4-glucan:maltose-1-phosphate maltosyltransferase	0.4926	0.0120296
glgP	Rv1328	glycogen phosphorylase	0.2939	0.448875
dinG	Rv1329c	ATP-dependent helicase DinG	0.3466	0.301809
pncB1	Rv1330c	nicotinic acid phosphoribosyltransferase PncB1	0.558	0.026892
clpS	Rv1331	ATP-dependent Clp protease adapter protein ClpS	1.2172	2.42053e-08
Rv1332	Rv1332	transcriptional regulator	1.2807	2.79445e-10
Rv1333	Rv1333	hydrolase	0.447	0.0667795
mec	Rv1334	CysO-cysteine peptidase	0.1137	0.999934
cysO	Rv1335	sulfur carrier protein CysO	0.5008	0.0518625
cysM	Rv1336	O-phosphoserine sulfhydrylase	0.2213	0.776091
Rv1337	Rv1337	integral membrane protein	0.322	0.24767
murI	Rv1338	glutamate racemase	0.2868	0.890414
Rv1339	Rv1339	hypothetical protein	0.2115	0.941355
rphA	Rv1340	ribonuclease PH	0.672	0.00848157
Rv1341	Rv1341	non-canonical purine NTP pyrophosphatase	0.1838	0.995808
Rv1342c	Rv1342c	hypothetical protein	0.2564	0.71835
lprD	Rv1343c	lipoprotein LprD	0.175	0.998548
mbtL	Rv1344	acyl carrier protein MbtL	0.6092	0.207898
mbtM	Rv1345	long-chain-fatty-acid--ACP ligase MbtM	0.431	0.0915028
mbtN	Rv1346	acyl-ACP dehydrogenase MbtN	0.0635	0.999999
mbtK	Rv1347c	lysine N-acetyltransferase MbtK	-0.3004	0.756205
irtA	Rv1348	iron ABC transporter ATP-binding protein/permease IrtA	0.2491	0.623721
irtB	Rv1349	iron ABC transporter ATP-binding protein/permease IrtB	0.0204	1
fabG2	Rv1350	3-oxoacyl-ACP reductase FabG	0.1084	0.999985
Rv1351	Rv1351	hypothetical protein	-0.1444	0.999845
Rv1352	Rv1352	hypothetical protein	-0.2708	0.375041
Rv1353c	Rv1353c	HTH-type transcriptional regulator	-0.4934	0.282004
Rv1354c	Rv1354c	hypothetical protein	-0.3784	0.147499
moeY	Rv1355c	molybdopterin biosynthesis protein MoeY	-1.221	3.99185e-11
Rv1356c	Rv1356c	hypothetical protein	0.13	0.997423
Rv1357c	Rv1357c	hypothetical protein	-0.2323	0.98069
Rv1358	Rv1358	transcriptional regulator	-0.3883	0.408974
Rv1359	Rv1359	transcriptional regulator	0.0493	1
Rv1360	Rv1360	oxidoreductase	-0.4735	0.28907
PPE19	Rv1361c	PPE family protein PPE19	-0.3113	0.807816
Rv1362c	Rv1362c	membrane protein	-0.3065	0.300181
Rv1363c	Rv1363c	membrane protein	-0.3658	0.106616
Rv1364c	Rv1364c	sigma factor regulatory protein	0.0888	0.999966
rsfA	Rv1365c	anti-sigma-F factor antagonist RsfA	0.2338	0.951834
Rv1366	Rv1366	hypothetical protein	0.0444	1
Rv1366A	Rv1366A	hypothetical protein	0.1733	0.999243
Rv1367c	Rv1367c	hypothetical protein	0.0622	1
lprF	Rv1368	lipoprotein LprF	0.6202	0.00469274
Rv1369c	Rv1369c	transposase	0.0872	1
Rv1370c	Rv1370c	transposase	0	0.99999
Rv1371	Rv1371	membrane protein	-0.7526	0.0256747
Rv1372	Rv1372	alpha-pyrone synthesis polyketide synthase-like protein	-0.676	0.0372022
Rv1373	Rv1373	glycolipid sulfotransferase	-0.3787	0.558184
Rv1374c	Rv1374c	hypothetical protein	0.1688	0.999786
Rv1375	Rv1375	hypothetical protein	-0.0642	0.999997
Rv1376	Rv1376	hypothetical protein	0.2883	0.463223
Rv1377c	Rv1377c	transferase	0.4353	0.0880112
Rv1378c	Rv1378c	hypothetical protein	0.0454	1
pyrR	Rv1379	bifunctional pyrimidine operon regulatory protein/uracil phosphoribosyltransferase	0.1304	0.999995
pyrB	Rv1380	aspartate carbamoyltransferase	0.4817	0.708001
pyrC	Rv1381	dihydroorotase	0.1555	0.999838
Rv1382	Rv1382	hypothetical protein	0.4337	0.370081
carA	Rv1383	carbamoyl-phosphate synthase small subunit	-0.0134	1
carB	Rv1384	carbamoyl-phosphate synthase large subunit	-0.2841	0.510088
pyrF	Rv1385	orotidine 5'-phosphate decarboxylase	0.2038	0.995406
PE15	Rv1386	PE family protein PE15	0.084	0.999994
PPE20	Rv1387	PPE family protein PPE20	0.1561	0.977884
mihF	Rv1388	integration host factor MihF	0.2887	0.688073
gmk	Rv1389	guanylate kinase	0.1166	0.999839
rpoZ	Rv1390	DNA-directed RNA polymerase subunit omega	-0.0175	1
dfp	Rv1391	bifunctional phosphopantothenoylcysteine decarboxylase/phosphopantothenate--cysteine ligase	0.2068	0.845723
metK	Rv1392	S-adenosylmethionine synthetase	-0.0144	1
Rv1393c	Rv1393c	monoxygenase	-0.1373	0.996316
cyp132	Rv1394c	cytochrome P450 Cyp132	-0.061	0.999994
Rv1395	Rv1395	HTH-type transcriptional regulator	0.1535	0.997353
PE_PGRS25	Rv1396c	PE-PGRS family protein PE_PGRS25	-0.3363	0.990016
vapC10	Rv1397c	ribonuclease VapC10	-0.2481	0.978129
vapB10	Rv1398c	antitoxin VapB10	-0.2477	0.939117
nlhH	Rv1399c	carboxylesterase NlhH	0.2574	0.864881
lipI	Rv1400c	lipase	0.3161	0.633522
Rv1401	Rv1401	membrane protein	-0.1072	0.999968
priA	Rv1402	primosomal protein N'	0.0724	0.999997
Rv1403c	Rv1403c	methyltransferase	-0.4124	0.114847
Rv1404	Rv1404	transcriptional regulator	0.1434	0.982658
Rv1405c	Rv1405c	methyltransferase	0.1134	0.999779
fmt	Rv1406	methionyl-tRNA formyltransferase	0.3077	0.517339
fmu	Rv1407	methyltransferase	0.0992	0.999961
rpe	Rv1408	ribulose-phosphate 3-epimerase	0.4795	0.0912302
ribG	Rv1409	bifunctional riboflavin biosynthesis diaminohydroxyphosphoribosylaminopyrimidine	0.6662	0.00417292
Rv1410c	Rv1410c	aminoglycosides/tetracycline-transport integral membrane protein	0.9459	6.23214e-07
lprG	Rv1411c	lipoprotein LprG	1.2432	1.29214e-08
ribC	Rv1412	riboflavin synthase	0.3851	0.234281
Rv1413	Rv1413	hypothetical protein	0.3517	0.559884
Rv1414	Rv1414	hypothetical protein	0.361	0.968746
ribA2	Rv1415	bifunctional riboflavin biosynthesis GTP cyclohydrolase II/3,4-dihydroxy-2-butanone 4-phosphate	0.3014	0.248997
ribH	Rv1416	6,7-dimethyl-8-ribityllumazine synthase	0.2566	0.51799
Rv1417	Rv1417	membrane protein	-0.0387	1
lprH	Rv1418	lipoprotein LprH	0.0105	1
Rv1419	Rv1419	hypothetical protein	0.2908	0.351918
uvrC	Rv1420	excinuclease ABC subunit UvrC	0.3282	0.2166
Rv1421	Rv1421	hypothetical protein	0.0871	0.99998
Rv1422	Rv1422	hypothetical protein	0.2187	0.78183
whiA	Rv1423	transcriptional regulator WhiA	0.2293	0.822666
Rv1424c	Rv1424c	membrane protein	-0.2602	0.60759
Rv1425	Rv1425	diacyglycerol O-acyltransferase	0.0874	0.999993
lipO	Rv1426c	esterase LipO	-0.1926	0.991994
fadD12	Rv1427c	long-chain-fatty-acid--CoA ligase FadD12	-0.3894	0.171553
Rv1428c	Rv1428c	hypothetical protein	-0.2004	0.944838
Rv1429	Rv1429	hypothetical protein	-0.1033	0.999932
PE16	Rv1430	PE family protein PE16	-0.4594	0.0338826
Rv1431	Rv1431	hypothetical protein	0.0064	1
Rv1432	Rv1432	dehydrogenase	-0.0905	0.999944
Rv1433	Rv1433	hypothetical protein	-0.6254	0.0460404
Rv1434	Rv1434	hypothetical protein	-0.5844	0.0638475
Rv1435c	Rv1435c	hypothetical protein	-0.7156	0.00101004
gap	Rv1436	glyceraldehyde 3-phosphate dehydrogenase	-0.0958	0.999916
pgk	Rv1437	phosphoglycerate kinase	0.2043	0.884898
tpi	Rv1438	triosephosphate isomerase	0.3435	0.383845
Rv1439c	Rv1439c	hypothetical protein	-0.3441	0.651459
secG	Rv1440	protein-export membrane protein SecG	0.2123	0.943814
PE_PGRS26	Rv1441c	PE-PGRS family protein PE_PGRS26	0.0057	1
bisC	Rv1442	biotin sulfoxide reductase BisC	0.1332	0.982365
Rv1443c	Rv1443c	hypothetical protein	-0.0398	0.999998
Rv1444c	Rv1444c	hypothetical protein	-0.0834	0.999975
devB	Rv1445c	6-phosphogluconolactonase	0.0683	1
opcA	Rv1446c	OXPP cycle protein OpcA	0.2445	0.870207
zwf2	Rv1447c	glucose-6-phosphate 1-dehydrogenase	0.6926	0.00216641
tal	Rv1448c	transaldolase	0.8025	0.000122085
tkt	Rv1449c	transketolase	0.3764	0.0681797
PE_PGRS27	Rv1450c	PE-PGRS family protein PE_PGRS27	-0.0232	1
ctaB	Rv1451	protoheme IX farnesyltransferase	0.09	0.999968
PE_PGRS28	Rv1452c	PE-PGRS family protein PE_PGRS28	-0.0575	0.999999
Rv1453	Rv1453	transcriptional activator protein	-0.1344	0.999771
qor	Rv1454c	quinone reductase	0.3507	0.12916
Rv1455	Rv1455	hypothetical protein	-0.0796	0.999997
Rv1456c	Rv1456c	antibiotic ABC transporter permease	-0.2292	0.964217
Rv1457c	Rv1457c	antibiotic ABC transporter permease	0.5271	0.442716
Rv1458c	Rv1458c	antibiotic ABC transporter ATP-binding protein	0.229	0.975516
Rv1459c	Rv1459c	alpha-(1->6)-mannopyranosyltransferase	0.0245	1
Rv1460	Rv1460	transcriptional regulator	1.2912	8.71351e-11
Rv1461	Rv1461	hypothetical protein	1.2774	4.51967e-09
Rv1462	Rv1462	hypothetical protein	0.993	1.0226e-07
Rv1463	Rv1463	ABC transporter ATP-binding protein	0.8646	1.51203e-05
csd	Rv1464	cysteine desulfurase	0.7997	2.99927e-05
Rv1465	Rv1465	nitrogen fixation related protein	0.6646	0.00419435
Rv1466	Rv1466	hypothetical protein	0.7561	0.0003504
fadE15	Rv1467c	acyl-CoA dehydrogenase FadE15	0.2271	0.91518
PE_PGRS29	Rv1468c	PE-PGRS family protein PE_PGRS29	-0.0789	0.999983
ctpD	Rv1469	cobalt/nickel-exporting P-type ATPase	0.1015	0.999988
trxA	Rv1470	thioredoxin TrxA	0.132	0.998832
trxB1	Rv1471	thioredoxin	0.143	0.99963
echA12	Rv1472	enoyl-CoA hydratase EchA12	-0.2086	0.759586
Rv1473	Rv1473	macrolide ABC transporter ATP-binding protein	-0.0787	0.999976
Rv1473A	Rv1473A	transcriptional regulator	-0.5237	0.419564
Rv1474c	Rv1474c	transcriptional regulator	-0.0459	0.999999
acn	Rv1475c	iron-regulated aconitate hydratase	0.0478	1
Rv1476	Rv1476	membrane protein	0.1745	0.998461
ripA	Rv1477	peptidoglycan endopeptidase RipA	-0.1095	0.997174
ripB	Rv1478	peptidoglycan endopeptidase RipB	-0.0749	0.999976
moxR1	Rv1479	transcriptional regulator MoxR1	0.1994	0.781884
Rv1480	Rv1480	hypothetical protein	0.1252	0.999584
Rv1481	Rv1481	membrane protein	0.0782	0.999997
Rv1482c	Rv1482c	hypothetical protein	-0.3724	0.919855
fabG1	Rv1483	3-oxoacyl-ACP reductase FabG	-0.0027	1
inhA	Rv1484	NADH-dependent enoyl-[ACP] reductase	0.4835	0.036061
hemZ	Rv1485	ferrochelatase	0.4508	0.0490444
Rv1486c	Rv1486c	hypothetical protein	0.551	0.0129619
Rv1487	Rv1487	hypothetical protein	0.0303	1
Rv1488	Rv1488	hypothetical protein	0.3273	0.299652
Rv1489	Rv1489	hypothetical protein	0.0913	0.999165
Rv1489A	Rv1489A	hypothetical protein	-0.0109	1
Rv1490	Rv1490	membrane protein	-0.0053	1
Rv1491c	Rv1491c	TVP38/TMEM64 family membrane protein	-0.4215	0.370063
mutA	Rv1492	methylmalonyl-CoA mutase small subunit	-0.1325	0.9999
mutB	Rv1493	methylmalonyl-CoA mutase large subunit	-0.098	0.999925
mazE4	Rv1494	antitoxin MazE4	0.2097	0.994664
mazF4	Rv1495	mRNA interferase MazF4	0.2878	0.998165
Rv1496	Rv1496	transport system kinase	0.3474	0.570626
lipL	Rv1497	esterase LipL	-0.0468	0.999996
Rv1498A	Rv1498A	hypothetical protein	0.127	0.999986
Rv1498c	Rv1498c	methyltransferase	0.0809	0.999993
Rv1499	Rv1499	hypothetical protein	-0.1592	0.999922
Rv1500	Rv1500	glycosyltransferase	-0.1045	0.999936
Rv1501	Rv1501	hypothetical protein	-0.2873	0.389662
Rv1502	Rv1502	hypothetical protein	-0.1427	0.999975
Rv1503c	Rv1503c	conserved hypothetical protein	-0.3904	0.285583
Rv1504c	Rv1504c	conserved hypothetical protein	0.0431	1
Rv1505c	Rv1505c	hypothetical protein	0.5882	0.561708
Rv1506c	Rv1506c	hypothetical protein	0.2194	0.996367
Rv1507A	Rv1507A	hypothetical protein	-0.1781	0.999605
Rv1507c	Rv1507c	hypothetical protein	-0.0056	1
Rv1508A	Rv1508A	hypothetical protein	0.0068	1
Rv1508c	Rv1508c	membrane protein	0.1717	0.964573
Rv1509	Rv1509	hypothetical protein	-0.1251	0.99994
Rv1510	Rv1510	hypothetical protein	0.1261	0.999448
gmdA	Rv1511	GDP-D-mannose dehydratase GmdA	0.0779	0.999997
epiA	Rv1512	nucleotide-sugar epimerase EpiA	0.043	1
Rv1513	Rv1513	hypothetical protein	0.0333	1
Rv1514c	Rv1514c	glycosyltransferase	0.1174	0.999993
Rv1515c	Rv1515c	hypothetical protein	-0.1409	0.999952
Rv1516c	Rv1516c	sugar transferase	-0.4353	0.226291
Rv1517	Rv1517	hypothetical protein	0.0468	1
Rv1518	Rv1518	hypothetical protein	0.1145	0.999996
Rv1519	Rv1519	hypothetical protein	-0.4874	0.718306
Rv1520	Rv1520	sugar transferase	0.1072	0.999903
fadD25	Rv1521	fatty-acid--CoA ligase FadD25	0.216	0.69265
mmpL12	Rv1522c	transmembrane transport protein MmpL12	-0.2487	0.445148
Rv1523	Rv1523	methyltransferase	-0.5188	0.0212652
Rv1524	Rv1524	glycosyltransferase	-0.4473	0.0647475
wbbL2	Rv1525	rhamnosyl transferase WbbL	-0.3886	0.56662
Rv1526c	Rv1526c	glycosyltransferase	-0.4003	0.490074
pks5	Rv1527c	polyketide synthase	-0.3823	0.225497
papA4	Rv1528c	polyketide synthase associated protein PapA	-0.914	0.000546734
fadD24	Rv1529	fatty-acid--CoA ligase FadD24	0.1066	0.998599
adh	Rv1530	alcohol dehydrogenase	-0.4437	0.0515598
Rv1531	Rv1531	hypothetical protein	-0.2176	0.927201
Rv1532c	Rv1532c	hypothetical protein	-0.0401	1
Rv1533	Rv1533	monooxygenase	-0.3064	0.977602
Rv1534	Rv1534	transcriptional regulator	-0.3622	0.810875
Rv1535	Rv1535	hypothetical protein	-0.229	0.90878
ileS	Rv1536	isoleucine--tRNA ligase	-0.4841	0.00698101
dinX	Rv1537	DNA polymerase IV	-0.0018	1
ansA	Rv1538c	L-aparaginase	-0.1253	0.999864
lspA	Rv1539	lipoprotein signal peptidase	0.9579	2.67145e-05
Rv1540	Rv1540	RNA pseudouridine synthase	0.0696	0.999999
lprI	Rv1541c	lipoprotein LprI	-0.6022	0.172152
glbN	Rv1542c	hemoglobin GlbN	-1.6336	0.00121566
Rv1543	Rv1543	oxidoreductase	0.0348	1
Rv1544	Rv1544	ketoacyl reductase	0.0057	1
Rv1545	Rv1545	hypothetical protein	0.0456	1
Rv1546	Rv1546	hypothetical protein	0.2295	0.989089
dnaE1	Rv1547	DNA polymerase III subunit alpha	-0.0569	0.999995
PPE21	Rv1548c	PPE family protein PPE21	-0.2759	0.599956
fadD11.1	Rv1549	fatty-acid-CoA ligase fadD11_1	0.5397	0.0421576
fadD11	Rv1550	fatty-acid--CoA ligase FadD11	0.369	0.2501
plsB1	Rv1551	acyltransferase PlsB	-0.2772	0.807909
frdA	Rv1552	fumarate reductase flavoprotein subunit	-0.0958	0.999962
frdB	Rv1553	fumarate reductase iron-sulfur subunit	0.0991	0.999979
frdC	Rv1554	fumarate reductase membrane anchor subunit	0.0017	1
frdD	Rv1555	fumarate reductase membrane anchor subunit	-0.0173	1
Rv1556	Rv1556	HTH-type transcriptional regulator	0.143	0.999228
mmpL6	Rv1557	transmembrane transport protein MmpL6	0.1718	0.999734
Rv1558	Rv1558	hypothetical protein	0.4164	0.0798475
ilvA	Rv1559	threonine dehydratase IlvA	0.0098	1
vapB11	Rv1560	antitoxin VapB11	0.3684	0.523342
vapC11	Rv1561	ribonuclease VapC11	0.1206	0.999904
treZ	Rv1562c	malto-oligosyltrehalose trehalohydrolase	-0.2272	0.986741
treY	Rv1563c	maltooligosyl trehalose synthase	-0.0189	1
treX	Rv1564c	maltooligosyl trehalose synthase	0.0777	0.999996
Rv1565c	Rv1565c	hypothetical protein	0.2753	0.440708
Rv1566c	Rv1566c	hypothetical protein	0.0692	0.999999
Rv1567c	Rv1567c	membrane protein	0.279	0.820068
bioA	Rv1568	adenosylmethionine-8-amino-7-oxononanoate aminotransferase	0.3491	0.566187
bioF1	Rv1569	8-amino-7-oxononanoate synthase	0.3404	0.705449
bioD	Rv1570	ATP-dependent dethiobiotin synthetase BioD	0.1005	0.999999
Rv1571	Rv1571	hypothetical protein	-0.1913	0.999971
Rv1572c	Rv1572c	conserved hypothetical protein	-0.1697	0.999975
Rv1573	Rv1573	phage protein	-0.0102	1
Rv1574	Rv1574	phage protein	-0.2408	0.996322
Rv1575	Rv1575	phage protein	-0.4164	0.623996
Rv1576c	Rv1576c	phage capsid protein	-0.0096	1
Rv1577c	Rv1577c	phage prohead protease	-0.5633	0.428702
Rv1578c	Rv1578c	phage protein	1.418	2.34237e-06
Rv1579c	Rv1579c	phage protein	-0.0447	1
Rv1580c	Rv1580c	phage protein	-0.3362	0.995042
Rv1581c	Rv1581c	phage protein	-0.12	0.999998
Rv1582c	Rv1582c	phage protein	-0.5507	0.302343
Rv1583c	Rv1583c	phage protein	-0.3144	0.851781
Rv1584c	Rv1584c	phage protein	-0.3563	0.468218
Rv1585c	Rv1585c	phage protein	-0.0905	0.999921
Rv1586c	Rv1586c	phage integrase	0.1154	0.999901
Rv1587c	Rv1587c	hypothetical protein	0.5587	0.0266447
Rv1588c	Rv1588c	hypothetical protein	-0.042	1
bioB	Rv1589	biotin synthetase	0.1186	0.999978
Rv1590	Rv1590	hypothetical protein	-0.0449	1
Rv1591	Rv1591	transmembrane protein	-0.0547	1
Rv1592c	Rv1592c	hypothetical protein	-0.1619	0.999521
Rv1593c	Rv1593c	hypothetical protein	0.5095	0.0623549
nadA	Rv1594	quinolinate synthetase A	0.5144	0.0269555
nadB	Rv1595	L-aspartate oxidase	0.1953	0.875848
nadC	Rv1596	nicotinate-nucleotide pyrophosphatase	0.1995	0.980103
Rv1597	Rv1597	hypothetical protein	0.5562	0.0117034
Rv1598c	Rv1598c	hypothetical protein	0.5382	0.0117211
hisD	Rv1599	histidinol dehydrogenase	0.6545	0.00154832
hisC1	Rv1600	histidinol-phosphate aminotransferase	0.3175	0.253027
hisB	Rv1601	imidazole glycerol-phosphate dehydratase	0.3487	0.223937
hisH	Rv1602	imidazole glycerol phosphate synthase subunit HisH	0.089	0.999981
hisA	Rv1603	phosphoribosyl isomerase A	0.1251	0.999962
impA	Rv1604	inositol-monophosphatase ImpA	-0.0256	1
hisF	Rv1605	imidazole glycerol phosphate synthase subunit HisF	-0.121	0.99993
hisI	Rv1606	phosphoribosyl-AMP cyclohydrolase	-0.1271	0.999876
chaA	Rv1607	ionic transporter integral membrane protein ChaA	0.2565	0.579382
bcpB	Rv1608c	peroxiredoxin	0.8626	0.00144124
trpE	Rv1609	anthranilate synthase component I	-0.04	0.999999
Rv1610	Rv1610	membrane protein	0.0148	1
trpC	Rv1611	indole-3-glycerol phosphate synthase	0.3812	0.180613
trpB	Rv1612	tryptophan synthase subunit beta	-0.1736	0.993218
trpA	Rv1613	tryptophan synthase subunit alpha	-0.2764	0.950065
lgt	Rv1614	prolipoprotein diacylglyceryl transferase	-0.2686	0.523915
Rv1615	Rv1615	membrane protein	0.5643	0.00833853
Rv1616	Rv1616	hypothetical protein	0.3246	0.318558
pykA	Rv1617	pyruvate kinase	0.1763	0.954413
tesB1	Rv1618	acyl-CoA thioesterase TesB	0.0977	0.999993
Rv1619	Rv1619	hypothetical protein	0.0029	1
cydC	Rv1620c	cytochrome biosyntheisis ABC transporter ATP-binding protein/permease CydC	-0.2461	0.802138
cydD	Rv1621c	cytochrome biosyntheisis ABC transporter ATP-binding protein/permease CydD	-0.2424	0.818583
cydB	Rv1622c	cytochrome D ubiquinol oxidase subunit II CydB	-0.2255	0.899738
cydA	Rv1623c	cytochrome D ubiquinol oxidase subunit I CydA	-0.1561	0.999543
Rv1624c	Rv1624c	membrane protein	0.2088	0.975502
cya	Rv1625c	adenylyl cyclase	0.3833	0.112908
Rv1626	Rv1626	two-component system transcriptional regulator	0.0111	1
Rv1627c	Rv1627c	nonspecific lipid-transfer protein	0.0953	0.999878
Rv1628c	Rv1628c	hypothetical protein	-0.0495	0.999998
polA	Rv1629	DNA polymerase I	-0.0216	1
rpsA	Rv1630	30S ribosomal protein S1	0.1254	0.9894
coaE	Rv1631	dephospho-CoA kinase CoaE	-0.0119	1
Rv1632c	Rv1632c	hypothetical protein	-0.4575	0.359262
uvrB	Rv1633	excinuclease ABC subunit UvrB	0.1672	0.960738
Rv1634	Rv1634	multidrug-efflux transporter	0.087	0.999996
Rv1635c	Rv1635c	mannosyltransferase	0.2702	0.493721
TB15.3	Rv1636	iron-regulated universal stress protein	0.2908	0.434616
Rv1637c	Rv1637c	hypothetical protein	0.3467	0.181335
uvrA	Rv1638	excinuclease ABC subunit UvrA	0.1752	0.982963
Rv1638A	Rv1638A	hypothetical protein	0.3302	0.194996
Rv1639c	Rv1639c	hypothetical protein	0.036	1
lysX	Rv1640c	bifunctional lysine--tRNA ligase/phosphatidylglycerol lysyltransferase	0.1715	0.905195
infC	Rv1641	initiation factor IF-3	0.2486	0.960721
rpmI	Rv1642	50S ribosomal protein L35	0.1244	0.999723
rplT	Rv1643	50S ribosomal protein L20	0.1805	0.999202
tsnR	Rv1644	23S rRNA methyltransferase TsnR	0.2958	0.970641
Rv1645c	Rv1645c	hypothetical protein	0.1527	0.987636
PE17	Rv1646	PE family protein PE17	0.0016	1
Rv1647	Rv1647	adenylate cyclase	0.2926	0.350983
Rv1648	Rv1648	transmembrane protein	0.148	0.974851
pheS	Rv1649	phenylalanine--tRNA ligase subunit alpha	0.0389	1
pheT	Rv1650	phenylalanine--tRNA ligase subunit beta	-0.0478	0.999999
PE_PGRS30	Rv1651c	PE-PGRS family protein PE_PGRS30	-0.055	0.999992
argC	Rv1652	N-acetyl-gamma-glutamyl-phoshate reductase	-0.2279	0.952752
argJ	Rv1653	bifunctional glutamate N-acetyltransferase/amino-acid acetyltransferase	-0.2341	0.998525
argB	Rv1654	acetylglutamate kinase	0.2089	0.991946
argD	Rv1655	acetylornithine aminotransferase	-0.1269	0.999971
argF	Rv1656	ornithine carbamoyltransferase	-0.0043	1
argR	Rv1657	arginine repressor	0.0105	1
argG	Rv1658	argininosuccinate synthase	0.0486	1
argH	Rv1659	argininosuccinate lyase	-0.1552	0.999769
pks10	Rv1660	chalcone synthase	0.1814	0.89416
pks7	Rv1661	polyketide synthase	0.3148	0.338798
pks8	Rv1662	polyketide synthase	0.1897	0.910907
pks17	Rv1663	polyketide synthase	-0.4221	0.443816
pks9	Rv1664	polyketide synthase	-0.3127	0.446586
pks11	Rv1665	chalcone synthase	0.6732	0.0141935
cyp139	Rv1666c	cytochrome P450 Cyp139	0.2499	0.574645
Rv1667c	Rv1667c	macrolide-transport ATP-binding protein ABC transporter	0.0625	1
Rv1668c	Rv1668c	macrolide-transport ATP-binding protein ABC transporter	0.3698	0.521174
Rv1669	Rv1669	hypothetical protein	-0.4752	0.697751
Rv1670	Rv1670	hypothetical protein	0.645	0.00816578
Rv1671	Rv1671	membrane protein	0.2187	0.763815
Rv1672c	Rv1672c	integral membrane transport protein	-0.8687	1.21935e-05
Rv1673c	Rv1673c	hypothetical protein	-0.1517	0.999974
Rv1674c	Rv1674c	transcriptional regulator	0.0473	1
cmr	Rv1675c	HTH-type transcriptional regulator Cmr	-0.1253	0.999973
Rv1676	Rv1676	hypothetical protein	0.0146	1
dsbF	Rv1677	lipoprotein DsbF	0.1142	0.999648
Rv1678	Rv1678	integral membrane protein	-0.1334	0.999158
fadE16	Rv1679	acyl-CoA dehydrogenase FadE16	-0.2828	0.558115
Rv1680	Rv1680	hypothetical protein	-0.1872	0.978742
moeX	Rv1681	molybdopterin biosynthesis protein MoeX	-0.1432	0.994354
Rv1682	Rv1682	hypothetical protein	-0.419	0.176606
Rv1683	Rv1683	bifunctional long-chain acyl-CoA synthase/lipase	-0.1601	0.971273
Rv1684	Rv1684	hypothetical protein	-0.3549	0.296356
Rv1685c	Rv1685c	hypothetical protein	-0.1696	0.997687
Rv1686c	Rv1686c	ABC transporter permease	-0.0152	1
Rv1687c	Rv1687c	ABC transporter ATP-binding protein	-0.0166	1
mpg	Rv1688	3-methyladenine DNA glycosylase	0.1237	0.999985
tyrS	Rv1689	tyrosine--tRNA ligase	-0.0515	0.999999
lprJ	Rv1690	lipoprotein LprJ	-0.2436	0.87259
Rv1691	Rv1691	hypothetical protein	-0.3558	0.121008
Rv1692	Rv1692	phosphatase	-0.3438	0.50904
Rv1693	Rv1693	hypothetical protein	0.0102	1
tlyA	Rv1694	16S/23S rRNA (cytidine-2'-O)-methyltransferase TlyA	-0.0404	1
ppnK	Rv1695	inorganic polyphosphate/ATP-NAD kinase	0.2353	0.972096
recN	Rv1696	DNA repair protein RecN	-0.1279	0.999938
Rv1697	Rv1697	hypothetical protein	-0.83	0.00222235
mctB	Rv1698	copper transporter MctB	-0.7946	0.000743096
pyrG	Rv1699	CTP synthase	-0.5359	0.0033465
Rv1700	Rv1700	NUDIX hydrolase	-0.2647	0.945257
xerD	Rv1701	tyrosine recombinase XerD	-0.067	1
Rv1702c	Rv1702c	hypothetical protein	-0.0694	0.999998
Rv1703c	Rv1703c	methyltransferase	0.2832	0.471466
cycA	Rv1704c	D-serine/alanine/glycine transporter protein CycA	0.0193	1
PPE22	Rv1705c	PPE family protein PPE22	-0.0423	1
Rv1706A	Rv1706A	hypothetical protein	-0.6739	0.628167
PPE23	Rv1706c	PPE family protein PPE23	-0.1196	0.999915
Rv1707	Rv1707	transmembrane protein	-0.0139	1
Rv1708	Rv1708	initiation inhibitor protein	-0.112	0.999937
scpA	Rv1709	segregation and condensation protein ScpA	-0.0889	0.99998
scpB	Rv1710	segregation and condensation protein ScpB	0.0987	0.999743
Rv1711	Rv1711	RNA pseudouridine synthase	-0.0607	0.999999
cmk	Rv1712	cytidylate kinase	-0.3995	0.205027
engA	Rv1713	GTPase Der	0.2219	0.997023
Rv1714	Rv1714	oxidoreductase	0.0649	1
fadB3	Rv1715	3-hydroxybutyryl-CoA dehydrogenase FadB	-0.2804	0.957514
Rv1716	Rv1716	hypothetical protein	-0.2211	0.999659
Rv1717	Rv1717	hypothetical protein	0.3169	0.99988
Rv1718	Rv1718	hypothetical protein	-0.0449	1
Rv1719	Rv1719	transcriptional regulator	0.0444	1
vapC12	Rv1720c	ribonuclease VapC12	0.0937	0.999999
vapB12	Rv1721c	antitoxin VapB12	0.1068	0.999935
Rv1722	Rv1722	carboxylase	0.5527	0.0298443
Rv1723	Rv1723	hydrolase	0.215	0.994565
Rv1724c	Rv1724c	hypothetical protein	0.8485	0.00379392
Rv1725c	Rv1725c	hypothetical protein	0.2304	0.896155
Rv1726	Rv1726	oxidoreductase	-0.1343	0.999526
Rv1727	Rv1727	hypothetical protein	-0.1515	0.9998
Rv1728c	Rv1728c	hypothetical protein	-0.1916	0.978999
Rv1729c	Rv1729c	S-adenosylmethionine-dependent methyltransferase	-0.5071	0.250353
Rv1730c	Rv1730c	penicillin-binding protein	-0.6117	0.0959788
gabD2	Rv1731	succinate-semialdehyde dehydrogenase	0.1727	0.916093
Rv1732c	Rv1732c	hypothetical protein	0.2458	0.755287
Rv1733c	Rv1733c	transmembrane protein	0.3082	0.98946
Rv1734c	Rv1734c	hypothetical protein	-0.5005	0.156118
Rv1735c	Rv1735c	membrane protein	-1.1711	0.00894361
narX	Rv1736c	nitrate reductase-like protein NarX	-0.3709	0.563362
narK2	Rv1737c	nitrate/nitrite transporter	-0.3086	0.931796
Rv1738	Rv1738	hypothetical protein	-0.3456	0.919934
Rv1739c	Rv1739c	sulfate ABC transporter permease	-0.4265	0.0580538
vapB34	Rv1740	antitoxin VapB34	-0.0066	1
vapC34	Rv1741	ribonuclease VapC34	-0.0428	0.999999
Rv1742	Rv1742	hypothetical protein	-0.1097	0.999892
pknE	Rv1743	serine/threonine-protein kinase PknE	0.261	0.512755
Rv1744c	Rv1744c	membrane protein	-0.0337	1
idi	Rv1745c	isopentenyl-diphosphate delta-isomerase	-0.2637	0.941147
pknF	Rv1746	serine/threonine-protein kinase PknF	0.1753	0.983137
Rv1747	Rv1747	ABC transporter ATP-binding protein/permease	0.2608	0.610063
Rv1748	Rv1748	hypothetical protein	0.5196	0.034069
Rv1749c	Rv1749c	integral membrane protein	0.0625	0.999999
fadD1	Rv1750c	fatty-acid--CoA ligase FadD1	-0.0882	0.999983
Rv1751	Rv1751	oxidoreductase	0.0745	0.999998
Rv1752	Rv1752	hypothetical protein	-0.294	0.977834
PPE24	Rv1753c	PPE family protein PPE24	-0.0454	0.999999
Rv1754c	Rv1754c	hypothetical protein	0.1253	0.998971
plcD	Rv1755c	phospholipase C 4 plcD	0.334	0.995891
Rv1756c	Rv1756c	transposase	0	0.99999
Rv1757c	Rv1757c	transposase	-0.0049	0.992594
cut1	Rv1758	cutinase	-0.3256	0.997723
wag22	Rv1759c	PE-PGRS family protein Wag22	-0.1787	0.999061
Rv1760	Rv1760	diacylglycerol acyltransferase	0.0399	1
Rv1761c	Rv1761c	hypothetical protein	0.2698	0.79508
Rv1762c	Rv1762c	hypothetical protein	0.1224	0.999693
Rv1763	Rv1763	transposase	0	0.99999
Rv1764	Rv1764	transposase	-0.0627	1
Rv1765A	Rv1765A	transposase	-0.1648	0.997142
Rv1765c	Rv1765c	hypothetical protein	-0.5474	0.465797
Rv1766	Rv1766	hypothetical protein	0.0801	0.999997
Rv1767	Rv1767	hypothetical protein	0.0287	1
PE_PGRS31	Rv1768	PE-PGRS family protein PE_PGRS31	-0.2172	0.827533
Rv1769	Rv1769	hypothetical protein	0.0229	1
Rv1770	Rv1770	hypothetical protein	0.0937	0.999992
Rv1771	Rv1771	L-gulono-1,4-lactone dehydrogenase	0.1133	0.999587
Rv1772	Rv1772	hypothetical protein	0.01	1
Rv1773c	Rv1773c	transcriptional regulator	-0.0877	0.999891
Rv1774	Rv1774	oxidoreductase	-0.4262	0.134515
Rv1775	Rv1775	hypothetical protein	-0.4247	0.266703
Rv1776c	Rv1776c	transcriptional regulator	-0.2876	0.946934
cyp144	Rv1777	cytochrome P450 Cyp144	0.0168	1
Rv1778c	Rv1778c	hypothetical protein	-0.3006	0.641239
Rv1779c	Rv1779c	integral membrane protein	-0.0529	0.999997
Rv1780	Rv1780	hypothetical protein	-0.4715	0.0115087
malQ	Rv1781c	4-alpha-glucanotransferase	0.1541	0.99424
eccB5	Rv1782	ESX-5 type VII secretion system protein EccB5	0.5238	0.00790617
eccC5	Rv1783	ESX-5 type VII secretion system protein EccC5	0.5159	0.00492905
cyp143	Rv1785c	cytochrome P450 Cyp143	-0.0417	0.999999
Rv1786	Rv1786	ferredoxin	0.2395	0.999614
PPE25	Rv1787	PPE family protein PPE25	-0.3363	0.986967
PE18	Rv1788	PE family protein PE18	-0.2752	0.838194
PPE26	Rv1789	PPE family protein PPE26	-0.07	0.999982
PPE27	Rv1790	PPE family protein PPE27	0.052	1
PE19	Rv1791	PE family protein PE19	-0.1354	0.998241
esxM	Rv1792	esat-6 like protein esxM	-0.01	1
esxN	Rv1793	ESAT-6 like protein EsxN	0.1245	0.999688
Rv1794	Rv1794	hypothetical protein	-0.0761	0.999975
eccD5	Rv1795	ESX-5 type VII secretion system protein EccD	0.1628	0.933653
mycP5	Rv1796	membrane-anchored mycosin MycP	-0.2082	0.751419
eccE5	Rv1797	ESX-5 type VII secretion system protein EccE	-0.0402	0.999998
eccA5	Rv1798	ESX-5 type VII secretion system protein EccA	-0.1013	0.999959
lppT	Rv1799	lipoprotein LppT	0.3419	0.377721
PPE28	Rv1800	PPE family protein PPE28	-0.0314	0.999999
PPE29	Rv1801	PPE family protein PPE29	-0.386	0.478491
PPE30	Rv1802	PPE family protein PPE30	-0.279	0.818657
PE_PGRS32	Rv1803c	PE-PGRS family protein PE_PGRS32	-0.2002	0.99128
Rv1804c	Rv1804c	hypothetical protein	-0.4063	0.177199
Rv1805c	Rv1805c	hypothetical protein	-0.6669	0.0503906
PE20	Rv1806	PE family protein PE20	-0.7972	0.0100543
PPE31	Rv1807	PPE family protein	-1.099	2.24234e-07
PPE32	Rv1808	PPE family protein PPE32	-0.8465	2.92038e-05
PPE33	Rv1809	PPE family protein PPE33	-0.7875	0.000716977
Rv1810	Rv1810	hypothetical protein	-0.685	0.0133523
mgtC	Rv1811	Mg2+ transport P-type ATPase MgtC	-0.8744	0.000974149
Rv1812c	Rv1812c	dehydrogenase	-0.3193	0.352662
Rv1813c	Rv1813c	hypothetical protein	-0.2247	0.777239
erg3	Rv1814	membrane-bound C-5 sterol desaturase	0.1215	0.999972
Rv1815	Rv1815	hypothetical protein	0.1646	0.991596
Rv1816	Rv1816	HTH-type transcriptional regulator	-0.2231	0.684329
Rv1817	Rv1817	flavoprotein	-0.0978	0.999961
PE_PGRS33	Rv1818c	PE-PGRS family protein PE_PGRS33	0.1896	0.86749
bacA	Rv1819c	vitamin B12 transport ATP-binding protein BacA	-0.0216	1
ilvG	Rv1820	acetolactate synthase large subunit IlvG	0.8421	7.2677e-05
secA2	Rv1821	protein translocase subunit SecA	0.2981	0.265041
pgsA2	Rv1822	CDP-diacylglycerol--glycerol-3-phosphate 3-phosphatidyltransferase	0.4006	0.241024
Rv1823	Rv1823	hypothetical protein	0.0969	0.999683
Rv1824	Rv1824	hypothetical protein	0.4209	0.293955
Rv1825	Rv1825	hypothetical protein	0.1553	0.994426
gcvH	Rv1826	glycine cleavage system protein H	0.1126	0.999817
garA	Rv1827	glycogen accumulation regulator GarA	0.6114	0.00550604
Rv1828	Rv1828	HTH-type transcriptional regulator	0.1781	0.882272
Rv1829	Rv1829	hypothetical protein	0.0376	1
Rv1830	Rv1830	HTH-type transcriptional regulator	-0.4029	0.141527
Rv1831	Rv1831	hypothetical protein	-0.2067	0.945852
gcvB	Rv1832	glycine dehydrogenase	-0.0417	0.999999
Rv1833c	Rv1833c	haloalkane dehalogenase	-0.1799	0.996606
lipZ	Rv1834	hydrolase	-0.1047	0.999971
Rv1835c	Rv1835c	serine esterase	0.0212	1
Rv1836c	Rv1836c	hypothetical protein	0.2309	0.639471
glcB	Rv1837c	malate synthase	0.3284	0.149328
vapC13	Rv1838c	ribonuclease VapC13	0.3324	0.278273
vapB13	Rv1839c	antitoxin VapB13	0.4897	0.0348225
PE_PGRS34	Rv1840c	PE-PGRS family protein PE_PGRS34	0.1304	0.999892
Rv1841c	Rv1841c	hypothetical protein	0.6228	0.0208906
Rv1842c	Rv1842c	hypothetical protein	0.4993	0.0355549
guaB1	Rv1843c	inosine-5'-monophosphate dehydrogenase	0.6259	0.00121096
gnd1	Rv1844c	6-phosphogluconate dehydrogenase	0.2728	0.417188
blaR	Rv1845c	sensor-transducer protein BlaR	0.2931	0.364155
blaI	Rv1846c	transcriptional repressor BlaI	0.0351	1
Rv1847	Rv1847	esterase	0.1938	0.993364
ureA	Rv1848	urease subunit gamma	-0.4121	0.724287
ureB	Rv1849	urease subunit beta	-0.3899	0.803664
ureC	Rv1850	urease subunit alpha	-0.2346	0.991496
ureF	Rv1851	urease accessory protein UreF	-0.3429	0.948763
ureG	Rv1852	urease accessory protein UreG	-0.1458	0.998252
ureD	Rv1853	urease accessory protein UreD	0.013	1
ndh	Rv1854c	NADH dehydrogenase	0.4482	0.0179733
Rv1855c	Rv1855c	oxidoreductase	0.9289	1.45885e-05
Rv1856c	Rv1856c	oxidoreductase	-0.2755	0.969275
modA	Rv1857	molybdate ABC transporter substrate-binding lipoprotein ModA	0.0653	1
modB	Rv1858	molybdenum ABC transporter permease ModB	-0.1029	0.999993
modC	Rv1859	molybdenum ABC transporter ATP-binding protein ModC	0.3494	0.487852
apa	Rv1860	hypothetical protein	-0.333	0.358702
Rv1861	Rv1861	transmembrane protein	0.0533	1
adhA	Rv1862	alcohol dehydrogenase A	0.0705	0.999996
Rv1863c	Rv1863c	integral membrane protein	0.343	0.210295
Rv1864c	Rv1864c	hypothetical protein	0.5538	0.0352946
Rv1865c	Rv1865c	short-chain type dehydrogenase	-0.0862	0.999996
Rv1866	Rv1866	hypothetical protein	-0.1365	0.999532
Rv1867	Rv1867	hypothetical protein	-0.1175	0.999901
Rv1868	Rv1868	hypothetical protein	0.2665	0.499088
Rv1869c	Rv1869c	reductase	0.3958	0.181603
Rv1870c	Rv1870c	hypothetical protein	0.3324	0.81322
Rv1871c	Rv1871c	hypothetical protein	0.1389	0.999039
lldD2	Rv1872c	L-lactate dehydrogenase	-0.1008	0.999954
Rv1873	Rv1873	hypothetical protein	0.2847	0.991395
Rv1874	Rv1874	hypothetical protein	0.3684	0.2703
Rv1875	Rv1875	hypothetical protein	0.1567	0.974663
bfrA	Rv1876	bacterioferritin BfrA	-0.0906	0.999978
Rv1877	Rv1877	MFS-type transporter	0.2452	0.652323
glnA3	Rv1878	glutamine synthetase GlnA	0.1998	0.859392
Rv1879	Rv1879	hypothetical protein	0.1669	0.996826
cyp140	Rv1880c	cytochrome P450 Cyp140	0.6819	0.0016855
lppE	Rv1881c	lipoprotein LppE	0.7333	0.00217411
Rv1882c	Rv1882c	short-chain type dehydrogenase/reductase	0.2844	0.431433
Rv1883c	Rv1883c	hypothetical protein	0.586	0.00327088
rpfC	Rv1884c	resuscitation-promoting factor RpfC	0.9097	1.88287e-05
Rv1885c	Rv1885c	chorismate mutase	0.6142	0.0293519
fbpB	Rv1886c	diacylglycerol acyltransferase/mycolyltransferase Ag85B	0.0227	1
Rv1887	Rv1887	hypothetical protein	-0.075	0.999973
Rv1888A	Rv1888A	conserved hypothetical protein	-0.1516	0.999893
Rv1888c	Rv1888c	transmembrane protein	0.1459	0.998924
Rv1889c	Rv1889c	conserved hypothetical protein	0.4956	0.730877
Rv1890c	Rv1890c	hypothetical protein	0.1139	0.999993
Rv1891	Rv1891	hypothetical protein	0.1469	0.99683
Rv1892	Rv1892	membrane protein	0.3177	0.446246
Rv1893	Rv1893	hypothetical protein	0.4397	0.0964231
Rv1894c	Rv1894c	hypothetical protein	0.5173	0.0206744
Rv1895	Rv1895	zinc-binding alcohol dehydrogenase	0.0055	1
Rv1896c	Rv1896c	S-adenosyl-L-methionine-dependent methyltransferase	0.0935	0.999961
Rv1897c	Rv1897c	D-tyrosyl-tRNA(Tyr) deacylase	-0.0849	0.999995
Rv1898	Rv1898	hypothetical protein	0.4726	0.0375987
lppD	Rv1899c	lipoprotein LppD	0.0967	0.999837
lipJ	Rv1900c	lignin peroxidase LipJ	0.0813	0.999995
cinA	Rv1901	competence damage-inducible protein CinA	-0.0153	1
nanT	Rv1902c	sialic acid-transport integral membrane protein NanT	0.1692	0.968312
Rv1903	Rv1903	membrane protein	0.0193	1
Rv1904	Rv1904	hypothetical protein	-0.28	0.895506
aao	Rv1905c	D-amino acid oxidase	-0.1083	0.999955
Rv1906c	Rv1906c	hypothetical protein	0.097	0.998887
Rv1907c	Rv1907c	hypothetical protein	0.3056	0.768616
katG	Rv1908c	catalase-peroxidase	0.532	0.00554721
furA	Rv1909c	ferric uptake regulation protein FurA	0.4428	0.0542346
Rv1910c	Rv1910c	hypothetical protein	0.2634	0.83546
lppC	Rv1911c	lipoprotein LppC	0.2062	0.782202
fadB5	Rv1912c	oxidoreductase FadB	0.4521	0.104832
Rv1913	Rv1913	hypothetical protein	-0.0397	1
Rv1914c	Rv1914c	hypothetical protein	-0.0983	0.99999
aceAa	Rv1915	isocitrate lyase AceAa	0.4585	0.0568553
aceAb	Rv1916	isocitrate lyase AceAb	0.0568	0.999991
PPE34	Rv1917c	PPE family protein PPE34	-0.0178	1
PPE35	Rv1918c	PPE family protein PPE35	0.0291	1
Rv1919c	Rv1919c	hypothetical protein	0.5723	0.0319071
Rv1920	Rv1920	membrane protein	0.1388	0.999942
lppF	Rv1921c	lipoprotein LppF	-0.1648	0.996309
Rv1922	Rv1922	lipoprotein	0.0382	1
lipD	Rv1923	lipase LipD	0.2451	0.593924
Rv1924c	Rv1924c	hypothetical protein	0.2323	0.820616
fadD31	Rv1925	fatty-acid--CoA ligase FadD31	0.3044	0.341944
mpt63	Rv1926c	immunogenic protein Mpt63	-0.0549	0.999997
Rv1927	Rv1927	hypothetical protein	0.3218	0.348086
Rv1928c	Rv1928c	short-chain type dehydrogenase/reductase	-0.0346	1
Rv1929c	Rv1929c	hypothetical protein	-0.6441	0.0260099
Rv1930c	Rv1930c	hypothetical protein	0.3105	0.681482
Rv1931c	Rv1931c	transcriptional regulator	-0.1403	0.999775
tpx	Rv1932	thiol peroxidase	0.6375	0.0279386
fadE18	Rv1933c	acyl-CoA dehydrogenase FadE18	0.2178	0.920945
fadE17	Rv1934c	acyl-CoA dehydrogenase FadE17	0.2292	0.959336
echA13	Rv1935c	enoyl-CoA hydratase EchA13	0.387	0.566687
Rv1936	Rv1936	monooxygenase	0.1914	0.998741
Rv1937	Rv1937	oxygenase	-0.3623	0.0581916
ephB	Rv1938	epoxide hydrolase EphB	0.0386	1
Rv1939	Rv1939	oxidoreductase	0.2122	0.972152
ribA1	Rv1940	riboflavin biosynthesis protein RibA	-0.0646	0.999997
Rv1941	Rv1941	short-chain type dehydrogenase/reductase	0.0642	0.999996
mazF5	Rv1942c	toxin MazF5	0.3513	0.280969
mazE5	Rv1943c	antitoxin MazE5	0.6713	0.00885627
Rv1944c	Rv1944c	hypothetical protein	0.2322	0.999288
Rv1945	Rv1945	hypothetical protein	-0.5483	0.404902
lppG	Rv1946c	lipoprotein	-0.3258	0.646944
Rv1947	Rv1947	hypothetical protein	-0.3663	0.863206
Rv1948c	Rv1948c	hypothetical protein	-0.2954	0.67957
Rv1949c	Rv1949c	conserved hypothetical protein	0.0426	1
Rv1950c	Rv1950c	hypothetical protein	0.4674	0.497537
Rv1951c	Rv1951c	hypothetical protein	0.2213	0.999455
vapB14	Rv1952	antitoxin VapB14	0.1619	0.999816
vapC14	Rv1953	ribonuclease VapC14	-0.2624	0.988357
Rv1954c	Rv1954c	hypothetical protein	0.9872	1.88162e-05
[truncated: 2,031 more rows]

## Sheet: PE25PPE41 vs WT_RNAseq
GENE_NAME	GENE_ID	PRODUCT	LOG2FC	AVG_PVALUE
dnaA	Rv0001	chromosomal replication initiator protein DnaA	-0.1346	0.886213
dnaN	Rv0002	DNA polymerase III subunit beta	-0.2053	0.666174
recF	Rv0003	DNA replication/repair protein RecF	-0.1298	0.999897
Rv0004	Rv0004	hypothetical protein	-0.2624	0.820291
gyrB	Rv0005	DNA gyrase subunit B	-0.332	0.028165
gyrA	Rv0006	DNA gyrase subunit A	-0.282	0.196369
Rv0007	Rv0007	membrane protein	0.1241	0.999838
cwsA	Rv0008c	cell wall synthesis protein CwsA	0.0238	1
ppiA	Rv0009	iron-regulated peptidyl-prolyl cis-trans isomerase PpiA	0.1785	0.926387
Rv0010c	Rv0010c	membrane protein	0.0714	0.999996
crgA	Rv0011c	cell division protein CrgA	-0.1912	0.893657
Rv0012	Rv0012	membrane protein	0.3189	0.108502
trpG	Rv0013	anthranilate synthase component II	0.128	0.999235
pknB	Rv0014c	serine/threonine-protein kinase PknB	0.0293	1
pknA	Rv0015c	serine/threonine-protein kinase PknA	-0.2439	0.778182
pbpA	Rv0016c	penicillin-binding protein PbpA	-0.4206	0.018194
rodA	Rv0017c	cell division protein RodA	-0.3511	0.110704
pstP	Rv0018c	phosphoserine/threonine phosphatase PstP	-0.006	1
fhaB	Rv0019c	FHA domain-containing protein FhaB	0.1161	0.999916
fhaA	Rv0020c	FHA domain-containing protein FhaA	-0.1418	0.888149
Rv0021c	Rv0021c	hypothetical protein	-0.0636	0.999996
whiB5	Rv0022c	transcriptional regulator WhiB5	-0.1313	0.999999
Rv0023	Rv0023	transcriptional regulator	-0.0997	0.99998
Rv0024	Rv0024	NLP/P60 family protein	0.066	0.99999
Rv0025	Rv0025	hypothetical protein	-0.1207	0.999831
Rv0026	Rv0026	hypothetical protein	-0.2117	0.772173
Rv0027	Rv0027	hypothetical protein	-0.1827	0.931432
Rv0028	Rv0028	hypothetical protein	-0.1751	0.923742
Rv0029	Rv0029	hypothetical protein	-0.114	0.960068
Rv0030	Rv0030	hypothetical protein	-0.083	0.999719
Rv0031	Rv0031	transposase	-0.0994	0.999978
bioF2	Rv0032	8-amino-7-oxononanoate synthase	0.0274	1
acpA	Rv0033	acyl carrier protein AcpA	-0.4945	0.997527
Rv0034	Rv0034	hypothetical protein	0.1704	0.999992
fadD34	Rv0035	fatty-acid--CoA ligase FadD34	-0.1246	0.997147
Rv0036c	Rv0036c	hypothetical protein	0.3523	0.211487
Rv0037c	Rv0037c	MFS-type transporter	-0.0194	1
Rv0038	Rv0038	hypothetical protein	-0.1177	0.925314
Rv0039c	Rv0039c	transmembrane protein	0.695	2.26665e-05
mtc28	Rv0040c	hypothetical protein	-0.0478	0.999997
leuS	Rv0041	leucine--tRNA ligase	-0.1976	0.638367
Rv0042c	Rv0042c	transcriptional regulator	0.2797	0.457858
Rv0043c	Rv0043c	HTH-type transcriptional regulator	0.064	0.999997
Rv0044c	Rv0044c	oxidoreductase	0.4195	0.151156
Rv0045c	Rv0045c	hydrolase	0.1842	0.778386
ino1	Rv0046c	inositol-3-phosphate synthase	0.0491	0.999984
Rv0047c	Rv0047c	hypothetical protein	0.2121	0.397848
Rv0048c	Rv0048c	membrane protein	0.0482	0.999996
Rv0049	Rv0049	hypothetical protein	0.0014	1
ponA1	Rv0050	bifunctional penicillin-insensitive transglycosylase/penicillin-sensitive transpeptidase	0.0728	0.999889
Rv0051	Rv0051	transmembrane protein	-0.1183	0.999204
Rv0052	Rv0052	hypothetical protein	0.3291	0.977952
rpsF	Rv0053	30S ribosomal protein S6	-0.0234	1
ssb	Rv0054	single-strand DNA-binding protein	-0.0689	0.999984
rpsR1	Rv0055	30S ribosomal protein S18	0.104	0.998873
rplI	Rv0056	50S ribosomal protein L9	0.0713	0.999944
Rv0057	Rv0057	hypothetical protein	-0.2386	0.820782
dnaB	Rv0058	replicative DNA helicase	-0.1194	0.926352
Rv0059	Rv0059	hypothetical protein	-0.1073	0.997883
Rv0060	Rv0060	hypothetical protein	-0.0167	1
Rv0061c	Rv0061c	hypothetical protein	-0.0672	0.999992
celA1	Rv0062	cellulase CelA	0.5817	0.0161423
Rv0063	Rv0063	oxidoreductase	0.076	0.999814
Rv0064	Rv0064	transmembrane protein	-0.4923	0.000201163
vapB1	Rv0064A	antitoxin VapB1	-0.3812	0.145365
vapC1	Rv0065	ribonuclease VapC1	0.2078	0.748868
icd2	Rv0066c	isocitrate dehydrogenase	0.4232	0.00879822
Rv0067c	Rv0067c	transcriptional regulator	-0.3446	0.535476
Rv0068	Rv0068	oxidoreductase	0.6588	0.00752885
sdaA	Rv0069c	L-serine dehydratase	-0.1111	0.999777
glyA2	Rv0070c	serine hydroxymethyltransferase	-0.1011	0.999117
Rv0071	Rv0071	maturase	0.0868	0.999997
Rv0072	Rv0072	glutamine ABC transporter permease	0.2659	0.246089
Rv0073	Rv0073	glutamine ABC transporter ATP-binding protein	0.3786	0.032857
Rv0074	Rv0074	hypothetical protein	0.0287	1
Rv0075	Rv0075	aminotransferase	-0.0606	0.999988
Rv0076c	Rv0076c	membrane protein	0.2228	0.804298
Rv0077c	Rv0077c	oxidoreductase	0.7009	0.000196221
Rv0078	Rv0078	transcriptional regulator	-0.1132	0.999993
Rv0078A	Rv0078A	hypothetical protein	-0.1074	0.958935
Rv0078B	Rv0078B	hypothetical protein	-0.1348	0.993878
Rv0079	Rv0079	hypothetical protein	0.2732	0.93017
Rv0080	Rv0080	hypothetical protein	0.198	0.999632
Rv0081	Rv0081	HTH-type transcriptional regulator	-0.0949	0.999997
Rv0082	Rv0082	oxidoreductase	-0.0517	1
Rv0083	Rv0083	oxidoreductase	0.6046	0.0781361
hycD	Rv0084	formate hydrogenlyase HycD	0.0828	0.999984
hycP	Rv0085	hydrogenase HycP	-0.0184	1
hycQ	Rv0086	hydrogenase HycQ	0.3617	0.498061
hycE	Rv0087	formate hydrogenase HycE	-0.2606	0.595552
Rv0088	Rv0088	polyketide cyclase/dehydrase	-0.1058	0.999378
Rv0089	Rv0089	methyltransferase	-0.0057	1
Rv0090	Rv0090	membrane protein	0.2489	0.950116
mtn	Rv0091	bifunctional 5'-methylthioadenosine nucleosidase	-0.1494	0.999704
ctpA	Rv0092	cation transporter ATPase A	0.0627	0.999957
Rv0093c	Rv0093c	membrane protein	-0.0065	1
Rv0094c	Rv0094c	hypothetical protein	0.0344	0.917198
Rv0095c	Rv0095c	hypothetical protein	-0.1193	0.999996
PPE1	Rv0096	PPE family protein PPE1	-0.0846	0.999057
Rv0097	Rv0097	oxidoreductase	0.0633	0.999999
fcoT	Rv0098	fatty acyl CoA thioesterase FcoT	-0.1714	0.991501
fadD10	Rv0099	fatty-acid--CoA ligase FadD10	-0.3923	0.0324793
Rv0100	Rv0100	hypothetical protein	-0.8213	0.00169147
nrp	Rv0101	peptide synthetase Nrp	-0.5895	0.000511636
Rv0102	Rv0102	integral membrane protein	0.0509	0.999978
ctpB	Rv0103c	cation-transporter P-type ATPase B	0.025	1
Rv0104	Rv0104	hypothetical protein	-0.0964	0.997332
rpmB1	Rv0105c	50S ribosomal protein L28	0.2894	0.999016
Rv0106	Rv0106	hypothetical protein	0.1093	0.999736
ctpI	Rv0107c	cation-transporter ATPase I	0.3162	0.0286667
Rv0108c	Rv0108c	hypothetical protein	0.2586	0.194537
PE_PGRS1	Rv0109	PE-PGRS family protein PE_PGRS1	0.0882	0.999991
Rv0110	Rv0110	integral membrane protein	0.0943	0.999993
Rv0111	Rv0111	transmembrane acyltransferase	-0.128	0.994281
gca	Rv0112	GDP-mannose 4,6-dehydratase	-0.2253	0.725234
gmhA	Rv0113	phosphoheptose isomerase	-0.1007	0.981928
gmhB	Rv0114	D-glycero-alpha-D-manno-heptose-1,7-bisphosphate 7-phosphatase	-0.1129	0.999997
hddA	Rv0115	D-alpha-D-heptose-7-phosphate kinase HddA	0.0432	1
ldtA	Rv0116c	L,D-transpeptidase LdtA	0.3934	0.0136221
oxyS	Rv0117	oxidative stress response regulatory protein OxyS	0.1513	0.993988
oxcA	Rv0118c	oxalyl-CoA decarboxylase OxcA	0.0572	0.999986
fadD7	Rv0119	fatty-acid--CoA ligase FadD7	0.3431	0.0250567
fusA2	Rv0120c	elongation factor G	0.5971	0.000884122
Rv0121c	Rv0121c	hypothetical protein	-0.0204	1
Rv0122	Rv0122	hypothetical protein	-0.1159	0.997904
Rv0123	Rv0123	hypothetical protein	0.0362	0.999999
PE_PGRS2	Rv0124	PE-PGRS family protein PE_PGRS2	0.1275	0.999933
pepA	Rv0125	serine protease PepA	0.5858	0.000225684
treS	Rv0126	trehalose synthase/amylase TreS	0.1815	0.930534
mak	Rv0127	maltokinase	-0.1623	0.875303
Rv0128	Rv0128	transmembrane protein	-0.1327	0.920244
fbpC	Rv0129c	diacylglycerol acyltransferase/mycolyltransferase Ag85C	-0.0916	0.999887
htdZ	Rv0130	3-hydroxyl-thioester dehydratase	0.0545	0.999999
fadE1	Rv0131c	acyl-CoA dehydrogenase FadE1	-0.0033	1
fgd2	Rv0132c	F420-dependent glucose-6-phosphate dehydrogenase	-0.3098	0.0857635
Rv0133	Rv0133	GCN5-like N-acetyltransferase	-0.1496	0.961013
ephF	Rv0134	epoxide hydrolase EphF	-0.2391	0.472721
Rv0135c	Rv0135c	transcriptional regulator	-0.1396	0.980122
cyp138	Rv0136	cytochrome P450 Cyp138	0.2766	0.243711
msrA	Rv0137c	peptide methionine sulfoxide reductase MsrA	-0.2489	0.44927
Rv0138	Rv0138	hypothetical protein	-0.1987	0.960079
Rv0139	Rv0139	oxidoreductase	-0.1183	0.999474
Rv0140	Rv0140	hypothetical protein	0.1362	0.994703
Rv0141c	Rv0141c	hypothetical protein	0.0464	0.999995
Rv0142	Rv0142	hypothetical protein	0.0919	0.99973
Rv0143c	Rv0143c	transmembrane protein	-0.1235	0.997372
Rv0144	Rv0144	transcriptional regulator	-0.189	0.921214
Rv0145	Rv0145	S-adenosylmethionine-dependent methyltransferase	0.0001	1
Rv0146	Rv0146	S-adenosylmethionine-dependent methyltransferase	-0.0141	1
Rv0147	Rv0147	aldehyde dehydrogenase	0.5434	0.00148683
Rv0148	Rv0148	short-chain type dehydrogenase/reductase	0.1044	0.999441
Rv0149	Rv0149	quinone oxidoreductase	-0.0517	0.999994
Rv0150c	Rv0150c	hypothetical protein	-0.077	0.999995
PE1	Rv0151c	PE family protein PE1	-0.2381	0.64499
PE2	Rv0152c	PE family protein PE2	-0.2209	0.670677
ptbB	Rv0153c	phosphotyrosine protein phosphatase	0.0901	0.999789
fadE2	Rv0154c	acyl-CoA dehydrogenase FadE2	-0.0539	0.999996
pntAa	Rv0155	NAD(P) transhydrogenase subunit alpha PntAa	0.4989	0.138674
pntAb	Rv0156	NAD(P) transhydrogenase subunit alpha PntAb	0.5553	0.0852313
pntB	Rv0157	NAD(P) transhydrogenase subunit beta PntB	0.5978	0.000103498
Rv0157A	Rv0157A	hypothetical protein	0.3537	0.20792
Rv0158	Rv0158	transcriptional regulator	-0.1029	0.999583
PE3	Rv0159c	PE family protein PE3	-0.1509	0.908279
PE4	Rv0160c	PE family protein PE4	0.0936	0.999953
Rv0161	Rv0161	oxidoreductase	0.0415	1
adhE1	Rv0162c	zinc-type alcohol dehydrogenase subunit E	-0.029	1
Rv0163	Rv0163	hypothetical protein	-0.0803	0.999999
TB18.5	Rv0164	hypothetical protein	0.2412	0.470033
mce1R	Rv0165c	transcriptional regulator Mce1R	-0.1475	0.991169
fadD5	Rv0166	fatty-acid--CoA ligase FadD5	-0.0239	1
yrbE1A	Rv0167	membrane protein	0.4885	0.000410479
yrbE1B	Rv0168	membrane protein	0.5068	0.000596441
mce1A	Rv0169	Mce family protein Mce1A	0.0955	0.999468
mce1B	Rv0170	Mce family protein Mce1B	-0.035	0.999999
mce1C	Rv0171	Mce family protein Mce1C	-0.0716	0.999917
mce1D	Rv0172	Mce family protein Mce1D	-0.1407	0.948651
lprK	Rv0173	Mce family lipoprotein LprK	-0.0571	0.999995
mce1F	Rv0174	Mce family protein Mce1F	-0.1261	0.89982
Rv0175	Rv0175	Mce associated membrane protein	-0.1385	0.978313
Rv0176	Rv0176	Mce associated transmembrane protein	-0.1153	0.998827
Rv0177	Rv0177	Mce associated protein	-0.1276	0.978389
Rv0178	Rv0178	Mce associated membrane protein	0.0106	1
lprO	Rv0179c	lipoprotein LprO	-0.0295	1
Rv0180c	Rv0180c	transmembrane protein	-0.2218	0.509599
Rv0181c	Rv0181c	hypothetical protein	-0.3199	0.399614
sigG	Rv0182c	ECF RNA polymerase sigma factor SigG	-0.3897	0.022469
Rv0183	Rv0183	lysophospholipase	-0.0072	1
Rv0184	Rv0184	hypothetical protein	0.0653	0.99999
Rv0185	Rv0185	hypothetical protein	0.1016	0.999981
bglS	Rv0186	beta-glucosidase BglS	-0.1134	0.925037
mymT	Rv0186A	metallothionein	-0.2991	0.0516307
Rv0187	Rv0187	O-methyltransferase	-0.0674	0.999995
Rv0188	Rv0188	transmembrane protein	-0.112	0.998885
ilvD	Rv0189c	dihydroxy-acid dehydratase	-0.0021	1
Rv0190	Rv0190	hypothetical protein	-0.2328	0.345745
Rv0191	Rv0191	MFS-type transporter	-0.0853	0.999977
Rv0192	Rv0192	hypothetical protein	0.0289	0.999999
Rv0192A	Rv0192A	conserved secreted protein	0.0947	0.999904
Rv0193c	Rv0193c	hypothetical protein	0.1269	0.99905
Rv0194	Rv0194	multidrug ABC transporter ATPase/permease	0.1674	0.934943
Rv0195	Rv0195	two component transcriptional regulator	-0.1115	0.999984
Rv0196	Rv0196	HTH-type transcriptional regulator	0.2069	0.999973
Rv0197	Rv0197	oxidoreductase	-0.0315	1
zmp1	Rv0198c	zinc metalloprotease	-0.0217	1
Rv0199	Rv0199	membrane protein	0.1086	0.999978
Rv0200	Rv0200	transmembrane protein	-0.0733	0.999996
Rv0201c	Rv0201c	hypothetical protein	-0.1024	0.999981
mmpL11	Rv0202c	transmembrane transport protein MmpL11	-0.1175	0.921409
Rv0203	Rv0203	hypothetical protein	0.1163	0.999981
Rv0204c	Rv0204c	transmembrane protein	0.1209	0.99945
Rv0205	Rv0205	transmembrane protein	-0.0162	1
mmpL3	Rv0206c	transmembrane transport protein MmpL3	0.0209	1
Rv0207c	Rv0207c	hypothetical protein	-0.118	0.999723
Rv0208c	Rv0208c	tRNA (guanine-N(7)-)-methyltransferase	-0.2339	0.603016
Rv0209	Rv0209	hypothetical protein	0.0361	1
Rv0210	Rv0210	hypothetical protein	0.0321	1
pckA	Rv0211	phosphoenolpyruvate carboxykinase	0.2571	0.296848
nadR	Rv0212c	transcriptional regulator NadR	-0.1414	0.98791
Rv0213c	Rv0213c	methyltransferase	-0.1245	0.938794
fadD4	Rv0214	fatty-acid--CoA ligase FadD4	-0.1277	0.996519
fadE3	Rv0215c	acyl-CoA dehydrogenase fadE3	-0.0117	1
Rv0216	Rv0216	hydratase	0.2617	0.615992
lipW	Rv0217c	esterase LipW	0.1344	0.999605
Rv0218	Rv0218	transmembrane protein	-0.5253	0.0148995
Rv0219	Rv0219	transmembrane protein	-0.3309	0.991816
lipC	Rv0220	esterase LipC	0.2622	0.132323
Rv0221	Rv0221	diacyglycerol O-acyltransferase	0.3348	0.0152603
echA1	Rv0222	enoyl-CoA hydratase EchA1	0.2878	0.115807
Rv0223c	Rv0223c	aldehyde dehydrogenase	0.2072	0.65837
Rv0224c	Rv0224c	methyltransferase	0.0762	0.99999
Rv0225	Rv0225	hypothetical protein	0.1095	0.999976
Rv0226c	Rv0226c	transmembrane protein	-0.2609	0.978386
Rv0227c	Rv0227c	membrane protein	0.0333	1
Rv0228	Rv0228	acyltransferase	-0.4236	0.0343457
Rv0229c	Rv0229c	hypothetical protein	-0.0947	0.999872
php	Rv0230c	phosphotriesterase	0.0154	1
fadE4	Rv0231	acyl-CoA dehydrogenase FadE4	0.2309	0.497118
Rv0232	Rv0232	transcriptional regulator	-0.037	0.999999
nrdB	Rv0233	ribonucleoside-diphosphate reductase subunit beta NrdB	0.0778	0.999928
gabD1	Rv0234c	succinate-semialdehyde dehydrogenase	0.0254	1
Rv0235c	Rv0235c	transmembrane protein	-0.0121	1
Rv0236A	Rv0236A	hypothetical protein	-0.0227	1
aftD	Rv0236c	alpha-(1->3)-arabinofuranosyltransferase	0.1033	0.999813
lpqI	Rv0237	lipoprotein LpqI	0.1009	0.999983
Rv0238	Rv0238	transcriptional regulator	-0.3366	0.181753
vapB24	Rv0239	antitoxin VapB24	-0.1032	0.986921
vapC24	Rv0240	ribonuclease VapC24	0.1355	0.998029
htdX	Rv0241c	3-hydroxyacyl-thioester dehydratase HtdX	0.3165	0.575296
fabG4	Rv0242c	3-oxoacyl-ACP reductase FabG	-0.0004	1
fadA2	Rv0243	acetyl-CoA acetyltransferase FadA	0.2829	0.338492
fadE5	Rv0244c	acyl-CoA dehydrogenase FadE5	0.5672	0.000181238
Rv0245	Rv0245	oxidoreductase	-0.0454	1
Rv0246	Rv0246	integral membrane protein	-0.1258	0.998289
Rv0247c	Rv0247c	succinate dehydrogenase iron-sulfur subunit	-0.1265	0.996525
Rv0248c	Rv0248c	succinate dehydrogenase flavoprotein subunit	-0.2545	0.378346
Rv0249c	Rv0249c	succinate dehydrogenase membrane anchor subunit	-0.4144	0.0202062
Rv0250c	Rv0250c	hypothetical protein	-0.3478	0.130019
hsp	Rv0251c	heat shock protein	-0.1648	0.895784
nirB	Rv0252	nitrite reductase large subunit NirB	-0.5996	0.0402583
nirD	Rv0253	nitrite reductase small subunit NirD	-0.6894	0.0413511
cobU	Rv0254c	bifunctional cobinamide kinase/cobinamide phosphate guanylyltransferase	-0.3143	0.897872
cobQ1	Rv0255c	cobyric acid synthase	0.0884	0.999983
PPE2	Rv0256c	PPE family protein PPE2	-0.0725	0.999988
Rv0257	Rv0257	hypothetical protein	-0.4505	0.00869935
Rv0258c	Rv0258c	hypothetical protein	-0.284	0.210692
Rv0259c	Rv0259c	hypothetical protein	-0.7057	0.000934795
Rv0260c	Rv0260c	transcriptional regulator	-0.3514	0.0849963
narK3	Rv0261c	nitrate/nitrite transporter	-0.121	0.99954
aac	Rv0262c	aminoglycoside 2'-N-acetyltransferase	0.5303	0.00160123
Rv0263c	Rv0263c	hypothetical protein	0.7574	2.63329e-05
Rv0264c	Rv0264c	hypothetical protein	0.8267	9.95793e-06
Rv0265c	Rv0265c	iron ABC transporter substrate-binding lipoprotein	0.2085	0.999661
oplA	Rv0266c	5-oxoprolinase OplA	0.2249	0.726244
narU	Rv0267	nitrite extrusion protein NarU	0.054	0.999994
Rv0268c	Rv0268c	hypothetical protein	-0.1553	0.819585
Rv0269c	Rv0269c	hypothetical protein	-0.2112	0.674604
fadD2	Rv0270	fatty-acid--CoA ligase FadD2	0.3166	0.0156501
fadE6	Rv0271c	acyl-CoA dehydrogenase FadE6	0.2009	0.454294
Rv0272c	Rv0272c	hypothetical protein	-0.2038	0.645971
Rv0273c	Rv0273c	transcriptional regulator	-0.0254	1
Rv0274	Rv0274	hypothetical protein	0.2983	0.197622
Rv0275c	Rv0275c	transcriptional regulator	0.1247	0.998018
Rv0276	Rv0276	hypothetical protein	0.0993	0.999176
vapB25	Rv0277A	hypothetical protein	-0.0235	1
vapC25	Rv0277c	ribonuclease VapC25	0.1384	0.987348
PE_PGRS3	Rv0278c	PE-PGRS family protein PE_PGRS3	0.2377	0.937931
PE_PGRS4	Rv0279c	PE-PGRS family protein PE_PGRS4	0.1766	0.996249
PPE3	Rv0280	PPE family protein PPE3	0.0607	0.999999
Rv0281	Rv0281	S-adenosylmethionine-dependent methyltransferase	-0.0386	1
eccA3	Rv0282	ESX-3 secretion system protein EccA	0.124	0.980368
eccB3	Rv0283	ESX-3 secretion system protein EccB3	0.0636	0.999987
eccC3	Rv0284	ESX-3 secretion system protein EccC3	-0.1157	0.991123
PE5	Rv0285	PE family protein PE5	0.2386	0.969822
PPE4	Rv0286	PPE family protein PPE4	-0.1484	0.947384
esxG	Rv0287	ESAT-6 like protein EsxG	-0.0079	1
esxH	Rv0288	ESAT-6-like protein EsxH	0.2485	0.927129
espG3	Rv0289	ESX-3 secretion-associated protein EspG3	-0.2689	0.653511
eccD3	Rv0290	ESX-3 secretion system protein EccD	-0.0966	0.999978
mycP3	Rv0291	membrane-anchored mycosin MycP	-0.0963	0.997764
eccE3	Rv0292	ESX-3 secretion system protein EccE	-0.3244	0.107724
Rv0293c	Rv0293c	hypothetical protein	-0.4498	0.00344955
tam	Rv0294	trans-aconitate methyltransferase	0.2144	0.973141
Rv0295c	Rv0295c	hypothetical protein	0.2775	0.319682
Rv0296c	Rv0296c	sulfatase	-0.0313	1
PE_PGRS5	Rv0297	PE-PGRS family protein PE_PGRS5	-0.01	1
Rv0298	Rv0298	antitoxin	0.0313	0.999998
Rv0299	Rv0299	toxin	0.0895	0.999879
vapB2	Rv0300	antitoxin VapB2	0.1949	0.712213
vapC2	Rv0301	ribonuclease VapC2	0.0589	0.999983
Rv0302	Rv0302	transcriptional regulator	-0.0705	0.999997
Rv0303	Rv0303	dehydrogenase/reductase	-0.0959	0.99954
PPE5	Rv0304c	PPE family protein PPE5	-0.2089	0.595404
PPE6	Rv0305c	PPE family protein PPE6	-0.0169	1
Rv0306	Rv0306	oxidoreductase	0.434	0.00676933
Rv0307c	Rv0307c	hypothetical protein	0.3499	0.0114136
Rv0308	Rv0308	integral membrane protein	0.3501	0.0435216
Rv0309	Rv0309	hypothetical protein	0.3795	0.0211641
Rv0310c	Rv0310c	hypothetical protein	0.5461	0.000264906
Rv0311	Rv0311	hypothetical protein	0.1019	0.999461
Rv0312	Rv0312	hypothetical protein	-0.4989	0.0357057
Rv0313	Rv0313	hypothetical protein	-0.1235	0.967667
Rv0314c	Rv0314c	membrane protein	-0.0371	0.999999
Rv0315	Rv0315	beta-1,3-glucanase	0.0172	1
Rv0316	Rv0316	muconolactone isomerase	-0.1072	0.999912
glpQ2	Rv0317c	glycerophosphoryl diester phosphodiesterase GlpQ	-0.0228	1
Rv0318c	Rv0318c	integral membrane protein	0.0385	1
pcp	Rv0319	pyrrolidone-carboxylate peptidase	0.2057	0.999854
Rv0320	Rv0320	hypothetical protein	-0.0535	1
dcd	Rv0321	deoxycytidine triphosphate deaminase	-0.1016	0.999977
udgA	Rv0322	UDP-glucose 6-dehydrogenase UdgA	0.0048	1
Rv0323c	Rv0323c	hypothetical protein	-0.2515	0.649839
Rv0324	Rv0324	transcriptional regulator	0.4572	0.0584334
Rv0325	Rv0325	hypothetical protein	0.1756	0.999654
Rv0326	Rv0326	hypothetical protein	0.0367	1
cyp135A1	Rv0327c	cytochrome P450 Cyp135A1	-0.0761	0.99997
Rv0328	Rv0328	transcriptional regulator	0.137	0.997076
Rv0329c	Rv0329c	hypothetical protein	0.2518	0.995908
Rv0330c	Rv0330c	hypothetical protein	0.0902	0.999998
Rv0331	Rv0331	dehydrogenase/reductase	0.4647	0.00986725
Rv0332	Rv0332	hypothetical protein	0.4581	0.0176632
Rv0333	Rv0333	hypothetical protein	0.3975	0.389876
rmlA	Rv0334	glucose-1-phosphate thymidylyltransferase	0.3473	0.107048
PE6	Rv0335c	PE family protein PE6	0.1275	0.999781
Rv0336	Rv0336	hypothetical protein	0.0123	1
aspC	Rv0337c	aspartate aminotransferase	0.3226	0.0287654
Rv0338c	Rv0338c	iron-sulfur-binding reductase	0.3793	0.00691527
Rv0339c	Rv0339c	transcriptional regulator	-0.1375	0.997671
Rv0340	Rv0340	hypothetical protein	0.1757	0.978391
iniB	Rv0341	isoniazid inducible protein IniB	0.1196	0.997579
iniA	Rv0342	isoniazid inductible protein IniA	0.0686	0.999947
iniC	Rv0343	iIsoniazid inductible protein IniC	0.0032	1
lpqJ	Rv0344c	lipoprotein LpqJ	0.0283	1
Rv0345	Rv0345	hypothetical protein	-0.0418	0.999999
ansP2	Rv0346c	L-asparagine permease	-0.2564	0.682555
Rv0347	Rv0347	membrane protein	-0.2324	0.704469
Rv0348	Rv0348	transcriptional regulator	-0.1535	0.994507
Rv0349	Rv0349	hypothetical protein	-0.2862	0.372655
dnaK	Rv0350	chaperone protein DnaK	0.5765	9.9909e-05
grpE	Rv0351	stress response protein GrpE	0.0097	1
dnaJ1	Rv0352	chaperone protein DnaJ	0.1572	0.866726
hspR	Rv0353	heat shock protein transcriptional repressor HspR	-0.0133	1
PPE7	Rv0354c	PPE family protein PPE7	-0.2196	0.983974
PPE8	Rv0355c	PPE family protein PPE8	-0.323	0.0188386
Rv0356c	Rv0356c	hypothetical protein	-0.0809	0.999993
purA	Rv0357c	adenylosuccinate synthetase	0.3769	0.121596
Rv0358	Rv0358	hypothetical protein	-0.1129	0.999987
Rv0359	Rv0359	zinc metalloprotease	0.2172	0.989992
Rv0360c	Rv0360c	hypothetical protein	0.1854	0.99281
Rv0361	Rv0361	membrane protein	-0.0988	0.999774
mgtE	Rv0362	Mg2+ transport transmembrane protein MgtE	0.421	0.0456765
fba	Rv0363c	fructose-bisphosphate aldolase	0.406	0.012773
Rv0364	Rv0364	transmembrane protein	0.1522	0.999496
Rv0365c	Rv0365c	hypothetical protein	0.0574	0.999996
Rv0366c	Rv0366c	hypothetical protein	-0.0589	1
Rv0367c	Rv0367c	hypothetical protein	0.0177	1
Rv0368c	Rv0368c	hypothetical protein	0.2677	0.953295
Rv0369c	Rv0369c	membrane oxidoreductase	0.2992	0.937542
Rv0370c	Rv0370c	oxidoreductase	-0.1698	0.998506
Rv0371c	Rv0371c	hypothetical protein	-0.0695	1
Rv0372c	Rv0372c	hypothetical protein	0.2599	0.908261
Rv0373c	Rv0373c	carbon monoxyde dehydrogenase large subunit	0.0496	0.999995
Rv0374c	Rv0374c	carbon monoxyde dehydrogenase small subunit	0.4757	0.373915
Rv0375c	Rv0375c	carbon monoxyde dehydrogenase medium subunit	0.6422	0.0354453
Rv0376c	Rv0376c	hypothetical protein	0.2425	0.61333
Rv0377	Rv0377	HTH-type transcriptional regulator	-0.2099	0.689053
Rv0378	Rv0378	hypothetical protein	0.3592	0.999351
secE2	Rv0379	protein translocase subunit SecE	0.2513	0.975682
Rv0380c	Rv0380c	RNA methyltransferase	0.5203	0.0341234
Rv0381c	Rv0381c	hypothetical protein	-0.1676	0.995656
pyrE	Rv0382c	orotate phosphoribosyltransferase	0.0016	1
Rv0383c	Rv0383c	hypothetical protein	0.1044	0.998629
clpB	Rv0384c	chaperone protein ClpB	0.4374	0.00164273
Rv0385	Rv0385	monooxygenase	-0.1424	0.942254
Rv0386	Rv0386	transcriptional regulator	0.1469	0.981964
Rv0387c	Rv0387c	conserved hypothetical protein	-0.1934	0.993896
PPE9	Rv0388c	PPE family protein	-0.4499	0.446726
purT	Rv0389	phosphoribosylglycinamide formyltransferase PurT	0.0703	0.999964
Rv0390	Rv0390	hypothetical protein	0.3935	0.381165
metZ	Rv0391	O-succinylhomoserine sulfhydrylase	0.2272	0.639121
ndhA	Rv0392c	NADH dehydrogenase NdhA	0.3237	0.0389297
Rv0393	Rv0393	hypothetical protein	0.1357	0.999969
Rv0394c	Rv0394c	hypothetical protein	-0.1314	0.997336
Rv0395	Rv0395	hypothetical protein	-0.0302	1
Rv0396	Rv0396	hypothetical protein	0.3277	0.989976
Rv0397	Rv0397	hypothetical protein	-0.1046	1
Rv0397A	Rv0397A	hypothetical protein	0.1809	0.983136
Rv0398c	Rv0398c	hypothetical protein	0.1978	0.742071
lpqK	Rv0399c	lipoprotein LpqK	0.0722	0.999939
fadE7	Rv0400c	acyl-CoA dehydrogenase FadE7	0.3283	0.0438892
Rv0401	Rv0401	transmembrane protein	-0.0767	1
mmpL1	Rv0402c	transmembrane transport protein MmpL1	-0.2829	0.216305
mmpS1	Rv0403c	membrane protein MmpS1	-0.0222	1
fadD30	Rv0404	long-chain-fatty-acid--AMP ligase FadD30	-0.3092	0.12965
pks6	Rv0405	membrane bound polyketide synthase	-0.1686	0.846825
Rv0406c	Rv0406c	beta lactamase-like protein	0.285	0.394001
fgd1	Rv0407	F420-dependent glucose-6-phosphate dehydrogenase	0.2038	0.848673
pta	Rv0408	phosphate acetyltransferase	0.0892	0.999563
ackA	Rv0409	acetate kinase	-0.3547	0.189979
pknG	Rv0410c	serine/threonine-protein kinase PknG	-0.4512	0.00215854
glnH	Rv0411c	glutamine-binding lipoprotein GlnH	-0.2083	0.716172
Rv0412c	Rv0412c	membrane protein	-0.2518	0.291774
mutT3	Rv0413	8-oxo-dGTP diphosphatase	0.4344	0.020319
thiE	Rv0414c	thiamine-phosphate synthase	0.5621	0.069119
thiO	Rv0415	thiamine biosynthesis oxidoreductase ThiO	0.2082	0.67939
thiS	Rv0416	sulfur carrier protein ThiS	0.3037	0.55168
thiG	Rv0417	thiazole synthase	0.2177	0.572539
lpqL	Rv0418	lipoprotein aminopeptidase LpqL	0.0393	1
lpqM	Rv0419	lipoprotein peptidase LpqM	0.2691	0.0627523
Rv0420c	Rv0420c	transmembrane protein	-0.0402	0.999999
Rv0421c	Rv0421c	hypothetical protein	-0.2434	0.946574
thiD	Rv0422c	hydroxymethylpyrimidine/phosphomethylpyrimidine kinase	0.208	0.638794
thiC	Rv0423c	phosphomethylpyrimidine synthase	0.1653	0.787496
Rv0424c	Rv0424c	hypothetical protein	-0.2059	0.931933
ctpH	Rv0425c	metal cation transporting ATPase H	0.3043	0.028698
Rv0426c	Rv0426c	transmembrane protein	0.4916	0.000685788
xthA	Rv0427c	exodeoxyribonuclease III protein XthA	-0.0558	1
Rv0428c	Rv0428c	GCN5-like N-acetyltransferase	0.3108	0.967333
def	Rv0429c	polypeptide deformylase	0.3115	0.997019
Rv0430	Rv0430	hypothetical protein	-0.2286	0.767315
Rv0431	Rv0431	tuberculin-like peptide	-0.0248	1
sodC	Rv0432	superoxide dismutase	0.4254	0.0191763
Rv0433	Rv0433	carboxylate-amine ligase	0.4058	0.0190742
Rv0434	Rv0434	hypothetical protein	0.1642	0.993523
Rv0435c	Rv0435c	ATPase	-0.0948	0.999985
pssA	Rv0436c	CDP-diacylglycerol--serine O-phosphatidyltransferase	-0.1774	0.916795
psd	Rv0437c	phosphatidylserine decarboxylase	0.0483	0.999999
moeA2	Rv0438c	molybdopterin molybdenumtransferase	0.2888	0.313091
Rv0439c	Rv0439c	dehydrogenase/reductase	0.5105	0.215658
groEL2	Rv0440	molecular chaperone GroEL	0.9754	7.30112e-08
Rv0441c	Rv0441c	hypothetical protein	-0.0369	0.999999
PPE10	Rv0442c	PPE family protein PPE10	-0.039	0.999999
Rv0443	Rv0443	hypothetical protein	-0.1108	0.986653
rskA	Rv0444c	anti-sigma-K factor RskA	-0.0888	0.999208
sigK	Rv0445c	ECF RNA polymerase sigma factor SigK	-0.0383	1
Rv0446c	Rv0446c	transmembrane protein	0.0274	1
ufaA1	Rv0447c	cyclopropane-fatty-acyl-phospholipid synthase UfaA	-0.0545	0.999998
Rv0448c	Rv0448c	hypothetical protein	-0.0914	0.999984
Rv0449c	Rv0449c	hypothetical protein	0.3524	0.0498809
mmpL4	Rv0450c	transmembrane transport protein MmpL4	-0.1185	0.986359
mmpS4	Rv0451c	membrane protein MmpS4	-0.1203	0.999286
Rv0452	Rv0452	transcriptional regulator	0.3242	0.644233
PPE11	Rv0453	PPE family protein PPE11	0.3442	0.345434
Rv0454	Rv0454	conserved hypothetical protein	0.3021	0.105766
Rv0455c	Rv0455c	hypothetical protein	0.1388	0.990756
mazF1	Rv0456A	toxin MazF1	-0.1328	0.998003
mazE1	Rv0456B	antitoxin MazE1	-0.2632	0.876019
echA2	Rv0456c	enoyl-CoA hydratase EchA2	0.7401	0.000763719
Rv0457c	Rv0457c	peptidase	-0.1472	0.89466
Rv0458	Rv0458	aldehyde dehydrogenase	0.1806	0.94671
Rv0459	Rv0459	hypothetical protein	0.0869	0.999871
Rv0460	Rv0460	hypothetical protein	-0.0204	1
Rv0461	Rv0461	transmembrane protein	-0.1223	0.999537
lpdC	Rv0462	dihydrolipoamide dehydrogenase	0.2844	0.11827
Rv0463	Rv0463	membrane protein	0.3572	0.425285
Rv0464c	Rv0464c	hypothetical protein	-0.1188	0.990425
Rv0465c	Rv0465c	HTH-type transcriptional regulator	0.2362	0.608268
Rv0466	Rv0466	hypothetical protein	0.2484	0.923748
icl1	Rv0467	isocitrate lyase	-0.0112	1
fadB2	Rv0468	3-hydroxybutyryl-CoA dehydrogenase	-0.2149	0.95011
umaA	Rv0469	mycolic acid synthase UmaA	-0.0644	0.99999
Rv0470A	Rv0470A	hypothetical protein	-0.1038	0.999591
pcaA	Rv0470c	cyclopropane mycolic acid synthase	0.0428	0.999995
Rv0471c	Rv0471c	hypothetical protein	0.019	1
Rv0472c	Rv0472c	HTH-type transcriptional regulator	-0.1153	0.997171
Rv0473	Rv0473	transmembrane protein	-0.1257	0.990276
Rv0474	Rv0474	HTH-type transcriptional regulator	-0.2401	0.626282
hbhA	Rv0475	heparin binding hemagglutinin HbhA	0.3794	0.0135255
Rv0476	Rv0476	transmembrane protein	0.2371	0.290369
Rv0477	Rv0477	hypothetical protein	0.4238	0.00288452
deoC	Rv0478	deoxyribose-phosphate aldolase	0.0617	0.999993
Rv0479c	Rv0479c	membrane protein	-0.1041	0.968893
Rv0480c	Rv0480c	amidohydrolase	0.1516	0.999624
Rv0481c	Rv0481c	hypothetical protein	0.2007	0.8877
murB	Rv0482	UDP-N-acetylenolpyruvoylglucosamine reductase	-0.0991	0.999962
lprQ	Rv0483	lipoprotein LprQ	0.2653	0.178368
Rv0484c	Rv0484c	short-chain type oxidoreductase	0.0899	0.999922
Rv0485	Rv0485	transcriptional regulator	0.1577	0.844736
mshA	Rv0486	D-inositol 3-phosphate glycosyltransferase	0.1046	0.998962
Rv0487	Rv0487	hypothetical protein	-0.1268	0.999942
Rv0488	Rv0488	amino acid transporter	0.1569	0.999864
gpm1	Rv0489	2,3-bisphosphoglycerate-dependent phosphoglycerate mutase	0.4331	0.0255899
senX3	Rv0490	two component sensor histidine kinase SenX3	0.3892	0.00559065
regX3	Rv0491	two component sensory transduction protein RegX	-0.111	0.998286
Rv0492A	Rv0492A	hypothetical protein	-0.0356	1
Rv0492c	Rv0492c	GMC-type oxidoreductase	0.2838	0.647754
Rv0493c	Rv0493c	hypothetical protein	0.5344	0.00797437
Rv0494	Rv0494	HTH-type transcriptional regulator	0.0822	0.999971
Rv0495c	Rv0495c	hypothetical protein	0.2747	0.281599
Rv0496	Rv0496	hypothetical protein	-0.0991	0.977263
Rv0497	Rv0497	transmembrane protein	0.0001	1
Rv0498	Rv0498	hypothetical protein	0.3953	0.333706
Rv0499	Rv0499	hypothetical protein	-0.0619	0.999996
proC	Rv0500	pyrroline-5-carboxylate reductase	0.0479	0.999999
Rv0500A	Rv0500A	DNA-binding protein	0.1094	0.986928
Rv0500B	Rv0500B	conserved hypothetical protein	0.0245	1
galE2	Rv0501	UDP-glucose 4-epimerase GalE	-0.3126	0.0303439
Rv0502	Rv0502	hypothetical protein	-0.2989	0.220102
cmaA2	Rv0503c	cyclopropane mycolic acid synthase	-0.0365	1
Rv0504c	Rv0504c	hypothetical protein	-0.0521	1
serB1	Rv0505c	phosphoserine phosphatase SerB	0.0427	0.999999
mmpS2	Rv0506	membrane protein MmpS2	-0.123	0.986971
mmpL2	Rv0507	transmembrane transport protein MmpL2	-0.112	0.962867
Rv0508	Rv0508	hypothetical protein	-0.1166	0.999884
hemA	Rv0509	glutamyl-tRNA reductase	0.0465	0.999984
hemC	Rv0510	porphobilinogen deaminase	-0.1379	0.970304
hemD	Rv0511	uroporphyrin-III C-methyltransferase	0.0803	0.999733
hemB	Rv0512	delta-aminolevulinic acid dehydratase	-0.3207	0.293239
Rv0513	Rv0513	transmembrane protein	-0.0554	0.999999
Rv0514	Rv0514	transmembrane protein	0.2465	0.990331
Rv0515	Rv0515	hypothetical protein	0.5086	0.0213974
Rv0516c	Rv0516c	anti-anti-sigma factor	0.5659	0.000540653
Rv0517	Rv0517	acyltransferase	-0.0507	0.999999
Rv0518	Rv0518	hypothetical protein	-0.1121	0.999593
Rv0519c	Rv0519c	membrane protein	0.0997	0.999638
Rv0520	Rv0520	methyltransferase/methylase	0.2053	0.999754
Rv0521	Rv0521	methyltransferase/methylase	-0.6962	0.981351
gabP	Rv0522	GABA permease GabP	-0.0866	0.999966
Rv0523c	Rv0523c	hypothetical protein	0.131	0.999909
hemL	Rv0524	glutamate-1-semialdehyde 2,1-aminomutase	0.366	0.060438
Rv0525	Rv0525	hypothetical protein	0.299	0.941209
Rv0526	Rv0526	thioredoxin	-0.0039	1
ccdA	Rv0527	cytochrome C-type biogenesis protein CcdA	-0.1165	0.999931
Rv0528	Rv0528	transmembrane protein	0.0839	0.999995
ccsA	Rv0529	cytochrome C-type biogenesis protein CcsA	0.6107	0.0874814
Rv0530	Rv0530	hypothetical protein	0.0117	1
Rv0530A	Rv0530A	hypothetical protein	-0.1626	0.799443
Rv0531	Rv0531	membrane protein	0.0379	1
PE_PGRS6	Rv0532	PE-PGRS family protein PE_PGRS6	-0.1395	0.99934
fabH	Rv0533c	3-oxoacyl-[acyl-carrier-protein] synthase III	-0.0371	1
menA	Rv0534c	1,4-dihydroxy-2-naphthoate octaprenyltransferase	0.7921	0.00688769
pnp	Rv0535	S-methyl-5'-thioadenosine phosphorylase	0.0085	1
galE3	Rv0536	UDP-glucose 4-epimerase GalE	-0.0066	1
Rv0537c	Rv0537c	integral membrane protein	0.2399	0.843579
Rv0538	Rv0538	membrane protein	-0.0186	1
Rv0539	Rv0539	dolichyl-phosphate sugar synthase	-0.1751	0.751827
Rv0540	Rv0540	hypothetical protein	0.0931	0.999999
Rv0541c	Rv0541c	integral membrane protein	-0.0696	0.999999
menE	Rv0542c	2-succinylbenzoic acid--CoA ligase	-0.0049	1
Rv0543c	Rv0543c	hypothetical protein	0.0595	0.999989
Rv0544c	Rv0544c	transmembrane protein	0.2097	0.991594
pitA	Rv0545c	low-affinity inorganic phosphate transporter	0.1055	0.999492
Rv0546c	Rv0546c	hypothetical protein	0.1497	0.999963
Rv0547c	Rv0547c	oxidoreductase	0.1085	0.999863
menB	Rv0548c	1,4-dihydroxy-2-naphthoyl-CoA synthase	-0.1303	0.982573
vapC3	Rv0549c	ribonuclease VapC3	0.3256	0.122742
vapB3	Rv0550c	antitoxin VapB3	0.4752	0.0647052
fadD8	Rv0551c	fatty-acid--CoA ligase FadD8	0.3685	0.152891
Rv0552	Rv0552	hypothetical protein	0.095	0.999854
menC	Rv0553	muconate cycloisomerase	0.796	0.000830422
bpoC	Rv0554	non-heme bromoperoxidase BpoC	0.1023	0.999997
menD	Rv0555	bifunctional 2-succinyl-6-hydroxy-2,4-cyclohexadiene-1-carboxylate	-0.0489	0.999997
Rv0556	Rv0556	transmembrane protein	-0.0518	1
mgtA	Rv0557	GDP-mannose-dependent alpha-mannosyltransferase	-0.1405	0.997876
menH	Rv0558	demethylmenaquinone methyltransferase	-0.0052	1
Rv0559c	Rv0559c	hypothetical protein	0.0795	0.999908
Rv0560c	Rv0560c	benzoquinone methyltransferase	0.4359	0.898125
Rv0561c	Rv0561c	oxidoreductase	-0.0956	0.999963
grcC1	Rv0562	polyprenyl-diphosphate synthase GrcC	0.2688	0.302314
htpX	Rv0563	protease HtpX	-0.113	0.963989
gpdA1	Rv0564c	glycerol-3-phosphate dehydrogenase	0.1021	0.999631
Rv0565c	Rv0565c	monooxygenase	-0.0155	1
Rv0566c	Rv0566c	hypothetical protein	0.3122	0.91952
Rv0567	Rv0567	methyltransferase/methylase	0.2054	0.943722
cyp135B1	Rv0568	cytochrome P450 Cyp135B1	0.0489	0.999985
Rv0569	Rv0569	hypothetical protein	0.1555	0.978059
nrdZ	Rv0570	vitamin B12-dependent ribonucleoside-diphosphate reductase	0.0563	0.999995
Rv0571c	Rv0571c	hypothetical protein	-0.1393	0.930433
Rv0572c	Rv0572c	hypothetical protein	0.3609	0.959869
pncB2	Rv0573c	nicotinic acid phosphoribosyltransferase PncB2	-0.123	0.999806
Rv0574c	Rv0574c	hypothetical protein	0.1657	0.999809
Rv0575c	Rv0575c	oxidoreductase	0.2806	0.763263
Rv0576	Rv0576	transcriptional regulator	0.0238	1
TB27.3	Rv0577	hypothetical protein	0.0397	0.999998
PE_PGRS7	Rv0578c	PE-PGRS family protein PE_PGRS7	-0.0169	1
Rv0579	Rv0579	hypothetical protein	0.124	0.982719
Rv0580c	Rv0580c	hypothetical protein	0.0405	0.999997
vapB26	Rv0581	antitoxin VapB26	-0.4188	0.0658978
vapC26	Rv0582	ribonuclease VapC26	0.4144	0.0394673
lpqN	Rv0583c	lipoprotein LpqN	-0.1506	0.913633
Rv0584	Rv0584	glycosidase	-0.3148	0.272734
Rv0585c	Rv0585c	integral membrane protein	-0.3525	0.0533861
mce2R	Rv0586	HTH-type transcriptional regulator Mce2R	0.1109	0.995477
yrbE2A	Rv0587	hypothetical protein	0.005	1
yrbE2B	Rv0588	hypothetical protein	-0.1002	0.999441
mce2A	Rv0589	Mce family protein Mce2A	-0.4953	0.00736312
mce2B	Rv0590	MCE-family protein mce2B	-0.4203	0.0952042
Rv0590A	Rv0590A	MCE-family related protein	-0.5502	0.324108
mce2C	Rv0591	Mce family protein Mce2C	-0.5358	0.0797452
mce2D	Rv0592	Mce family protein Mce2D	-0.2464	0.923732
lprL	Rv0593	Mce family lipoprotein LprL	-0.3152	0.597412
mce2F	Rv0594	Mce family protein Mce2F	-0.0103	1
vapC4	Rv0595c	ribonuclease VapC4	0.2708	0.93185
vapB4	Rv0596c	antitoxin VapB4	0.4409	0.447674
Rv0597c	Rv0597c	hypothetical protein	-0.141	0.966409
vapC27	Rv0598c	ribonuclease VapC27	-0.0846	0.999956
vapB27	Rv0599c	antitoxin VapB27	-0.05	0.999997
Rv0600c	Rv0600c	two component sensor kinase HK1	-0.2034	0.989907
Rv0601c	Rv0601c	two component sensor kinase HK2	-0.3854	0.985731
tcrA	Rv0602c	two component DNA binding transcriptional regulator TcrA	0.3681	0.987874
Rv0603	Rv0603	hypothetical protein	-0.0189	1
lpqO	Rv0604	lipoprotein LpqO	-0.07	0.999999
Rv0605	Rv0605	resolvase	-0.5745	0.00130073
Rv0606	Rv0606	transposase	-0.4625	0.00929236
Rv0607	Rv0607	hypothetical protein	-0.4955	0.135968
vapB28	Rv0608	antitoxin VapB28	0.206	0.797364
vapC28	Rv0609	ribonuclease VapC28	0.1968	0.839358
Rv0609A	Rv0609A	hypothetical protein	-0.1047	0.99977
Rv0610c	Rv0610c	hypothetical protein	0.2444	0.526461
Rv0611c	Rv0611c	hypothetical protein	-0.3147	0.033434
Rv0612	Rv0612	hypothetical protein	-0.1792	0.90346
Rv0613c	Rv0613c	hypothetical protein	0.2475	0.625769
Rv0614	Rv0614	hypothetical protein	0.249	0.976722
Rv0615	Rv0615	integral membrane protein	-0.1276	0.941938
vapB29	Rv0616A	antitoxin VapB29	0.0984	0.999929
Rv0616c	Rv0616c	hypothetical protein	-0.0609	0.999998
vapC29	Rv0617	ribonuclease VapC29	0.06	0.999994
galTa	Rv0618	galactose-1-phosphate uridylyltransferase galTa	-0.1317	0.997572
galTb	Rv0619	galactose-1-phosphate uridylyltransferase galTb	0.1282	0.999999
galK	Rv0620	galactokinase	0.4482	0.996186
Rv0621	Rv0621	membrane protein	0.0198	1
Rv0622	Rv0622	membrane protein	0.0372	0.999999
vapB30	Rv0623	antitoxin VapB30	-0.1421	0.998444
vapC30	Rv0624	ribonuclease VapC30	0.0698	0.99999
Rv0625c	Rv0625c	transmembrane protein	0.0073	1
vapB5	Rv0626	antitoxin VapB5	0.1396	0.998302
vapC5	Rv0627	ribonuclease VapC5	0.2647	0.357397
Rv0628c	Rv0628c	hypothetical protein	-0.1368	0.99842
recD	Rv0629c	exonuclease V subunit alpha RecD	0.1211	0.999946
recB	Rv0630c	exonuclease V subunit beta RecB	-0.0887	0.999994
recC	Rv0631c	exonuclease V subunit gamma RecC	0.1985	0.937928
echA3	Rv0632c	enoyl-CoA hydratase EchA3	0.0244	1
Rv0633c	Rv0633c	hypothetical protein	0.1769	0.896197
Rv0634A	Rv0634A	hypothetical protein	-0.0096	1
rpmG2	Rv0634B	50S ribosomal protein L33	0.003	1
Rv0634c	Rv0634c	glyoxalase II	0.1745	0.969313
hadA	Rv0635	(3R)-hydroxyacyl-ACP dehydratase subunit HadA	0.2322	0.444271
hadB	Rv0636	(3R)-hydroxyacyl-ACP dehydratase subunit HadB	0.2866	0.151445
hadC	Rv0637	(3R)-hydroxyacyl-ACP dehydratase subunit HadC	0.3537	0.0471649
secE1	Rv0638	preprotein translocase SecE	-0.2805	0.157819
nusG	Rv0639	transcription termination/antitermination protein NusG	-0.1129	0.995686
rplK	Rv0640	50S ribosomal protein L11	-0.1095	0.970012
rplA	Rv0641	50S ribosomal protein L1	-0.1151	0.997588
mmaA4	Rv0642c	hydroxymycolate synthase MmaA4	0.0127	1
mmaA3	Rv0643c	methoxy mycolic acid synthase MmaA3	-0.0345	1
mmaA2	Rv0644c	cyclopropane mycolic acid synthase CmaA	0.2749	0.573242
mmaA1	Rv0645c	mycolic acid methyltransferase MmaA1	0.194	0.951713
lipG	Rv0646c	lipase/esterase LipG	0.1046	0.999938
Rv0647c	Rv0647c	hypothetical protein	0.2384	0.660726
Rv0648	Rv0648	alpha-mannosidase	0.0366	1
fabD2	Rv0649	malonyl CoA-acyl carrier protein transacylase	-0.3203	0.997055
Rv0650	Rv0650	sugar kinase	0.308	0.99714
rplJ	Rv0651	50S ribosomal protein L10	0.1663	0.999918
rplL	Rv0652	50S ribosomal protein L7/L12	0.574	0.704063
Rv0653c	Rv0653c	transcriptional regulator	0.1461	0.999743
Rv0654	Rv0654	carotenoid cleavage oxygenase	0.6555	0.000162386
mkl	Rv0655	ribonucleotide ABC transporter ATP-binding protein	0.0364	0.999997
vapC6	Rv0656c	ribonuclease VapC6	0.3139	0.777563
vapB6	Rv0657c	antitoxin VapB6	-0.1404	0.999769
Rv0658c	Rv0658c	integral membrane protein	-0.08	0.999991
mazF2	Rv0659c	toxin MazF2	0.0118	1
mazE2	Rv0660c	antitoxin MazE2	-0.0524	0.999994
vapC7	Rv0661c	ribonuclease VapC7	-0.2673	0.999912
vapB7	Rv0662c	antitoxin VapB7	-0.4484	0.941433
atsD	Rv0663	arylsulfatase AtsD	-0.0378	0.999999
vapB8	Rv0664	antitoxin VapB8	-0.1752	0.998945
vapC8	Rv0665	ribonuclease VapC8	0.0364	1
Rv0666	Rv0666	membrane protein	-0.5534	0.967839
rpoB	Rv0667	DNA-directed RNA polymerase subunit beta	-0.5248	0.031943
rpoC	Rv0668	DNA-directed RNA polymerase subunit beta'	-0.1264	0.999949
Rv0669c	Rv0669c	neutral ceramidase	0.0102	1
end	Rv0670	endonuclease IV	-0.0618	0.999987
lpqP	Rv0671	lipoprotein LpqP	-0.0654	0.999978
fadE8	Rv0672	acyl-CoA dehydrogenase FadE8	0.3663	0.0337226
echA4	Rv0673	enoyl-CoA hydratase EchA4	0.1729	0.893942
Rv0674	Rv0674	hypothetical protein	0.257	0.648282
echA5	Rv0675	enoyl-CoA hydratase EchA5	-0.0264	1
mmpL5	Rv0676c	transmembrane transport protein MmpL5	-0.0466	0.999984
mmpS5	Rv0677c	membrane protein MmpS5	0.216	0.444576
Rv0678	Rv0678	hypothetical protein	-0.2604	0.205848
Rv0679c	Rv0679c	hypothetical protein	-0.1161	0.990066
Rv0680c	Rv0680c	transmembrane protein	-0.1749	0.824441
Rv0681	Rv0681	transcriptional regulator	0.0452	0.999999
rpsL	Rv0682	30S ribosomal protein S12	0.2164	0.395437
rpsG	Rv0683	30S ribosomal protein S7	0.1458	0.988739
fusA1	Rv0684	elongation factor G	0.2586	0.0777194
tuf	Rv0685	elongation factor Tu	0.3408	0.0172291
Rv0686	Rv0686	membrane protein	0.1734	0.828027
Rv0687	Rv0687	NAD-dependent oxidoreductase	0.399	0.0142995
Rv0688	Rv0688	ferredoxin reductase	0.589	0.000541921
Rv0689c	Rv0689c	hypothetical protein	0.7715	0.0295628
Rv0690c	Rv0690c	hypothetical protein	-0.2576	0.554303
Rv0691A	Rv0691A	electron carrier mycofactocin	-0.1419	0.997566
mftR	Rv0691c	mycofactocin biosynthesis transcriptional regulator MftR	-0.5951	0.00693419
mftB	Rv0692	mycofactocin system protein MftB	-0.2393	0.863184
mftC	Rv0693	mycofactocin radical SAM maturase MftC	-0.3593	0.299264
mftD	Rv0694	mycofactocin system heme/flavin oxidoreductase MftD	-0.5042	0.0338668
Rv0695	Rv0695	mycofactocin system creatinine amidohydrolase family protein MftE	-0.0097	1
mftF	Rv0696	mycofactocin biosynthesis glycosyltransferase MftF	0.178	0.896964
Rv0697	Rv0697	dehydrogenase	-0.1854	0.93565
Rv0698	Rv0698	hypothetical protein	-0.4421	0.0398823
Rv0699	Rv0699	hypothetical protein	0.1685	1
rpsJ	Rv0700	30S ribosomal protein S10	-0.2466	0.957441
rplC	Rv0701	50S ribosomal protein L3	-0.1656	0.999445
rplD	Rv0702	50S ribosomal protein L4	-0.1026	0.999639
rplW	Rv0703	50S ribosomal protein L23	-0.2721	0.918452
rplB	Rv0704	50S ribosomal protein L2	-0.0407	1
rpsS	Rv0705	30S ribosomal protein S19	-0.1481	0.999544
rplV	Rv0706	50S ribosomal protein L22	-0.0446	1
rpsC	Rv0707	30S ribosomal protein S3	0.1504	0.999607
rplP	Rv0708	50S ribosomal protein L16	-0.1152	0.999956
rpmC	Rv0709	50S ribosomal protein L29	-0.1006	0.999808
rpsQ	Rv0710	30S ribosomal protein S17	-0.0227	1
atsA	Rv0711	arylsulfatase AtsA	-0.3424	0.0971298
Rv0712	Rv0712	hypothetical protein	-0.234	0.497838
Rv0713	Rv0713	transmembrane protein	0.103	0.999815
rplN	Rv0714	50S ribosomal protein L14	-0.1627	0.933891
rplX	Rv0715	50S ribosomal protein L24	-0.3194	0.572798
rplE	Rv0716	50S ribosomal protein L5	-0.2494	0.969582
rpsN1	Rv0717	30S ribosomal protein S14	-0.7414	0.0209802
rpsH	Rv0718	30S ribosomal protein S8	-0.2896	0.964027
rplF	Rv0719	50S ribosomal protein L6	-0.2635	0.560531
rplR	Rv0720	50S ribosomal protein L18	-0.1781	0.947381
rpsE	Rv0721	30S ribosomal protein S5	0.1507	0.997765
rpmD	Rv0722	50S ribosomal protein L30	-0.1026	0.999773
rplO	Rv0723	50S ribosomal protein L15	0.0968	0.999928
sppA	Rv0724	protease IV SppA	0.0617	0.999927
Rv0724A	Rv0724A	conserved hypothetical protein	0.0988	0.998067
Rv0725c	Rv0725c	hypothetical protein	0.0298	0.999999
Rv0726c	Rv0726c	S-adenosylmethionine-dependent methyltransferase	0.336	0.148262
fucA	Rv0727c	L-fuculose phosphate aldolase FucA	-0.1094	0.999743
serA2	Rv0728c	D-3-phosphoglycerate dehydrogenase SerA	-0.0696	0.999964
xylB	Rv0729	D-xylulose kinase XylB	0.0227	1
Rv0730	Rv0730	GCN5-like N-acetyltransferase	0.2916	0.0606286
Rv0731c	Rv0731c	S-adenosylmethionine-dependent methyltransferase	0.5952	0.000978485
secY	Rv0732	preprotein translocase SecY	0.0756	0.999986
adk	Rv0733	adenylate kinase	0.3912	0.213434
mapA	Rv0734	methionine aminopeptidase	0.2841	0.672117
sigL	Rv0735	ECF RNA polymerase sigma factor SigL	-0.1317	0.999877
rslA	Rv0736	anti-sigma-L factor RslA	-0.2529	0.681042
Rv0737	Rv0737	transcriptional regulator	-0.076	0.999997
Rv0738	Rv0738	hypothetical protein	-0.1441	0.95083
Rv0739	Rv0739	hypothetical protein	-0.1119	0.999863
Rv0740	Rv0740	hypothetical protein	0.0066	1
Rv0741	Rv0741	transposase	-0.0482	1
PE_PGRS8	Rv0742	hypothetical protein	0.0198	1
Rv0743c	Rv0743c	hypothetical protein	0.6363	0.00275862
Rv0744c	Rv0744c	transcriptional regulator	0.5459	0.00303668
Rv0745	Rv0745	hypothetical protein	0.0201	1
PE_PGRS9	Rv0746	PE-PGRS family protein PE_PGRS9	0.0472	1
PE_PGRS10	Rv0747	PE-PGRS family protein PE_PGRS10	-0.0269	1
vapB31	Rv0748	antitoxin VapB31	0.0993	0.99999
vapC31	Rv0749	ribonuclease VapC31	-0.2954	0.981092
Rv0749A	Rv0749A	hypothetical protein	-0.2119	0.894036
Rv0750	Rv0750	hypothetical protein	-0.4451	0.983555
mmsB	Rv0751c	3-hydroxyisobutyrate dehydrogenase	0.0917	0.999897
fadE9	Rv0752c	acyl-CoA dehydrogenase FadE9	0.1182	0.993196
mmsA	Rv0753c	methylmalonate-semialdehyde dehydrogenase	-0.0417	0.999998
PE_PGRS11	Rv0754	PE-PGRS family protein PE_PGRS11	-0.0433	0.999999
Rv0755A	Rv0755A	transposase	-0.191	0.679755
PPE12	Rv0755c	PPE family protein PPE12	0.0277	0.999999
Rv0756c	Rv0756c	hypothetical protein	-0.0622	0.99997
phoP	Rv0757	two component system response transcriptional positive regulator PhoP	-0.0343	1
phoR	Rv0758	two component system response sensor kinase PhoR	0.0157	1
Rv0759c	Rv0759c	hypothetical protein	-0.0282	1
Rv0760c	Rv0760c	hypothetical protein	0.1133	0.999934
adhB	Rv0761c	alcohol dehydrogenase B	0.3446	0.0817333
Rv0762c	Rv0762c	hypothetical protein	-0.0954	0.99796
Rv0763c	Rv0763c	ferredoxin	-0.0741	0.999999
cyp51	Rv0764c	lanosterol 14-alpha demethylase	-0.1444	0.936765
Rv0765c	Rv0765c	oxidoreductase	-0.2995	0.467292
cyp123	Rv0766c	cytochrome P450 Cyp123	-0.3977	0.0170315
Rv0767c	Rv0767c	HTH-type transcriptional regulator	0.1459	0.998872
aldA	Rv0768	aldehyde dehydrogenase AldA	0.348	0.0798098
Rv0769	Rv0769	oxidoreductase	0.2098	0.828841
Rv0770	Rv0770	oxidoreductase	-0.0149	1
Rv0771	Rv0771	4-carboxymuconolactone decarboxylase	-0.1627	0.987545
purD	Rv0772	phosphoribosylamine--glycine ligase	-0.1148	0.99987
ggtA	Rv0773c	bifunctional cephalosporin acylase/gamma-glutamyltranspeptidase	-0.2813	0.352205
Rv0774c	Rv0774c	hypothetical protein	-0.1179	0.998314
Rv0775	Rv0775	hypothetical protein	-0.2235	0.629867
Rv0776c	Rv0776c	hypothetical protein	0.0364	1
purB	Rv0777	adenylosuccinate lyase PurB	0.0043	1
cyp126	Rv0778	cytochrome P450 Cyp126	-0.5131	0.00259933
Rv0779c	Rv0779c	transmembrane protein	-0.2838	0.680629
purC	Rv0780	phosphoribosylaminoimidazole-succinocarboxamide synthase	-0.2991	0.289999
ptrBa	Rv0781	protease II ptrBa	-0.2818	0.299535
ptrBb	Rv0782	protease II ptrBb	-0.3655	0.0314902
emrB	Rv0783c	multidrug resistance protein EmrB	-0.1718	0.902484
Rv0784	Rv0784	hypothetical protein	0.0518	0.999994
Rv0785	Rv0785	KsdD-like steroid dehydrogenase	-0.0664	0.99999
Rv0786c	Rv0786c	hypothetical protein	0.1395	0.999365
Rv0787	Rv0787	hypothetical protein	-0.2117	0.659351
Rv0787A	Rv0787A	hypothetical protein	-0.1287	0.999098
purQ	Rv0788	phosphoribosylformylglycinamidine synthase	-0.2115	0.643012
Rv0789c	Rv0789c	hypothetical protein	-0.1922	0.75356
Rv0790c	Rv0790c	hypothetical protein	-0.1249	0.999952
Rv0791c	Rv0791c	hypothetical protein	-0.1158	0.997016
Rv0792c	Rv0792c	transcriptional regulator	-0.0834	0.999991
Rv0793	Rv0793	monooxygenase	0.1438	0.999986
Rv0794c	Rv0794c	oxidoreductase	0.1978	0.843999
Rv0795	Rv0795	transposase	0	0.99999
Rv0796	Rv0796	transposase	0	0.99999
Rv0797	Rv0797	insertion sequence element IS1547 transposase	0.1577	0.999999
cfp29	Rv0798c	hypothetical protein	-0.1229	0.998646
Rv0799c	Rv0799c	hypothetical protein	0.0945	0.999987
pepC	Rv0800	M18 family aminopeptidase	0.6138	0.0064903
Rv0801	Rv0801	hypothetical protein	0.3355	0.216351
Rv0802c	Rv0802c	succinyl-CoA transferase	0.1676	0.982634
purL	Rv0803	phosphoribosylformylglycinamidine synthase 2	0.4402	0.0135231
Rv0804	Rv0804	hypothetical protein	0.0801	0.999995
cpdA	Rv0805	3',5'-cyclic adenosine monophosphate phosphodiesterase CpdA	-0.153	0.885475
cpsY	Rv0806c	exopolysaccharide phosphotransferase CpsY	0.1438	0.994259
Rv0807	Rv0807	hypothetical protein	0.0008	1
purF	Rv0808	amidophosphoribosyltransferase	-0.1241	0.942521
purM	Rv0809	phosphoribosylformylglycinamidine cyclo-ligase PurM	-0.0068	1
Rv0810c	Rv0810c	hypothetical protein	-0.1182	0.954782
Rv0811c	Rv0811c	hypothetical protein	-0.1121	0.998074
Rv0812	Rv0812	amino acid aminotransferase	-0.0041	1
Rv0813c	Rv0813c	hypothetical protein	0.2557	0.186839
sseC2	Rv0814c	hypothetical protein	0.3372	0.621311
cysA2	Rv0815c	thiosulfate sulfurtransferase CysA	0.2931	0.999726
thiX	Rv0816c	thioredoxin ThiX	0.494	0.0459568
Rv0817c	Rv0817c	hypothetical protein	0.2714	0.906204
Rv0818	Rv0818	transcriptional regulator	-0.0526	0.99997
mshD	Rv0819	mycothiol acetyltransferase	0.0598	0.999986
phoT	Rv0820	phosphate ABC transporter ATP-binding protein PhoT	-0.2043	0.686397
phoY2	Rv0821c	phosphate-transport system transcriptional regulator PhoY2	-0.1282	0.894028
Rv0822c	Rv0822c	hypothetical protein	0.0718	0.999866
Rv0823c	Rv0823c	tRNA-dihydrouridine synthase	0.3103	0.77872
desA1	Rv0824c	acyl-ACP desaturase DesA	0.0127	1
Rv0825c	Rv0825c	hypothetical protein	-0.0139	1
Rv0826	Rv0826	hypothetical protein	0.0168	1
kmtR	Rv0827c	HTH-type transcriptional regulator KmtR	0.4041	0.10448
Rv0828c	Rv0828c	deaminase	0.3854	0.993527
Rv0829	Rv0829	transposase	-0.3054	0.999983
Rv0830	Rv0830	S-adenosylmethionine-dependent methyltransferase	0.3397	0.242309
Rv0831c	Rv0831c	hypothetical protein	-0.0895	0.999927
PE_PGRS12	Rv0832	PE-PGRS family protein PE_PGRS12	-0.1121	0.999729
PE_PGRS13	Rv0833	PE-PGRS family protein PE_PGRS13	0.0235	1
PE_PGRS14	Rv0834c	PE-PGRS family protein PE_PGRS14	-0.3193	0.0792687
lpqQ	Rv0835	lipoprotein LpqQ	-0.0908	0.99976
Rv0836c	Rv0836c	hypothetical protein	-0.052	0.999998
Rv0837c	Rv0837c	hypothetical protein	-0.0805	0.999995
lpqR	Rv0838	lipoprotein LpqR	-0.2038	0.815174
Rv0839	Rv0839	hypothetical protein	-0.1496	0.991673
pip	Rv0840c	proline iminopeptidase	-0.2789	0.693252
Rv0841	Rv0841	transmembrane protein	-0.4412	0.415596
Rv0842	Rv0842	integral membrane protein	-0.6694	0.00888278
Rv0843	Rv0843	dehydrogenase	-0.0375	1
narL	Rv0844c	nitrate/nitrite response transcriptional regulator NarL	0.1546	0.998555
narS	Rv0845	sensor histidine kinase NarS	-0.1124	0.985537
Rv0846c	Rv0846c	oxidase	-0.089	0.999899
lpqS	Rv0847	lipoprotein LpqS	-0.1089	0.942985
cysK2	Rv0848	cysteine synthase CysK	-0.0075	1
Rv0849	Rv0849	MFS-type transporter	-0.1172	0.942256
Rv0850	Rv0850	transposase	-0.098	0.999958
Rv0851c	Rv0851c	short-chain type dehydrogenase/reductase	0.0081	1
fadD16	Rv0852	hypothetical protein	-0.0003	1
pdc	Rv0853c	alpha-keto-acid decarboxylase	0.0209	1
Rv0854	Rv0854	hypothetical protein	0.4011	0.0581599
far	Rv0855	fatty-acid-CoA racemase	0.4697	0.00723346
Rv0856	Rv0856	hypothetical protein	-0.2816	0.267558
Rv0857	Rv0857	hypothetical protein	-0.1876	0.726582
dapC	Rv0858c	N-succinyldiaminopimelate aminotransferase DapC	0.2098	0.85747
fadA	Rv0859	acyltransferase	0.31	0.0726143
fadB	Rv0860	fatty oxidation protein FadB	0.2375	0.292855
ercc3	Rv0861c	DNA helicase Ercc3	-0.13	0.979931
Rv0862c	Rv0862c	hypothetical protein	-0.0234	1
Rv0863	Rv0863	hypothetical protein	0.3613	0.046081
moaC2	Rv0864	cyclic pyranopterin monophosphate synthase accessory protein	0.3166	0.0621034
mog	Rv0865	molybdopterin biosynthesis protein	-0.1123	0.999634
moaE2	Rv0866	molybdopterin synthase catalytic subunit 2	0.2318	0.991378
rpfA	Rv0867c	resuscitation-promoting factor RpfA	0.0322	1
moaD2	Rv0868c	cyclic pyranopterin monophosphate synthase	-0.1909	0.996922
moaA2	Rv0869c	molybdenum cofactor biosynthesis protein MoaA	-0.0251	1
Rv0870c	Rv0870c	integral membrane protein	-0.1996	0.763285
cspB	Rv0871	cold shock-like protein CspB	0.345	0.0170295
PE_PGRS15	Rv0872c	PE-PGRS family protein PE_PGRS15	0.0781	0.999958
fadE10	Rv0873	acyl-CoA dehydrogenase FadE10	0.4314	0.00588506
Rv0874c	Rv0874c	hypothetical protein	-0.0722	0.999928
Rv0875c	Rv0875c	hypothetical protein	-0.317	0.101003
Rv0876c	Rv0876c	transmembrane protein	-0.0894	0.994525
Rv0877	Rv0877	hypothetical protein	0.1836	0.762313
PPE13	Rv0878c	PPE family protein PPE13	0.0701	0.999995
Rv0879c	Rv0879c	transmembrane protein	-0.0982	0.999898
Rv0880	Rv0880	HTH-type transcriptional regulator	0.2764	0.905382
Rv0881	Rv0881	tRNA/rRNA methyltransferase	0.2792	0.582054
Rv0882	Rv0882	transmembrane protein	0.2232	0.611545
Rv0883c	Rv0883c	hypothetical protein	0.1225	0.998621
serC	Rv0884c	phosphoserine aminotransferase	0.4662	0.00622191
Rv0885	Rv0885	hypothetical protein	0.5262	0.00126928
fprB	Rv0886	ferredoxin/ferredoxin--NADP reductase	0.6137	1.50807e-06
Rv0887c	Rv0887c	hypothetical protein	0.1599	0.919099
Rv0888	Rv0888	hypothetical protein	0.0085	1
citA	Rv0889c	citrate synthase 2	0.0442	0.999996
Rv0890c	Rv0890c	HTH-type transcriptional regulator	-0.3352	0.274604
Rv0891c	Rv0891c	hypothetical protein	-0.6922	0.00214776
Rv0892	Rv0892	monooxygenase	-0.2088	0.877192
Rv0893c	Rv0893c	S-adenosylmethionine-dependent methyltransferase	-0.1447	0.999735
Rv0894	Rv0894	transcriptional regulator	-0.3246	0.843339
Rv0895	Rv0895	diacyglycerol O-acyltransferase	-0.0065	1
gltA2	Rv0896	citrate synthase 1	0.3279	0.0221452
Rv0897c	Rv0897c	oxidoreductase	-0.1459	0.988046
Rv0898c	Rv0898c	hypothetical protein	-0.1039	0.998124
arfA	Rv0899	peptidoglycan-binding protein ArfA	-0.4834	0.00876664
arfB	Rv0900	membrane protein	-0.2128	0.962944
arfC	Rv0901	membrane protein	-0.2501	0.712539
prrB	Rv0902c	two component sensor histidine kinase PrrB	0.1203	0.969073
prrA	Rv0903c	two component transcriptional regulator PrrA	0.2029	0.550163
accD3	Rv0904c	acetyl-CoAcarboxylase carboxyl transferase subunit beta	0.0396	0.999999
echA6	Rv0905	enoyl-CoA hydratase EchA6	0.5507	0.00550518
Rv0906	Rv0906	hypothetical protein	0.374	0.0528976
Rv0907	Rv0907	hypothetical protein	-0.0045	1
ctpE	Rv0908	metal cation transporter ATPase E	-0.1321	0.987191
Rv0909	Rv0909	antitoxin	-0.392	0.0268351
Rv0910	Rv0910	toxin	-0.1101	0.998157
Rv0911	Rv0911	hypothetical protein	-0.1091	0.999954
Rv0912	Rv0912	transmembrane protein	-0.2192	0.632197
Rv0913c	Rv0913c	dioxygenase	0.3096	0.0643675
Rv0914c	Rv0914c	lipid carrier protein or keto acyl-CoA thiolase	0.1968	0.660419
PPE14	Rv0915c	PPE family protein PPE14	0.0149	1
PE7	Rv0916c	PE family protein PE7	-0.3626	0.453004
betP	Rv0917	glycine betaine transport integral membrane protein BetP	0.1265	0.991894
Rv0918	Rv0918	hypothetical protein	0.3908	0.209899
Rv0919	Rv0919	GCN5-like N-acetyltransferase	-0.1231	0.986085
Rv0920c	Rv0920c	transposase	-0.1425	0.925178
Rv0921	Rv0921	resolvase	-0.1004	0.998718
Rv0922	Rv0922	transposase	-0.3293	0.0132072
Rv0923c	Rv0923c	hypothetical protein	-0.0496	0.999999
mntH	Rv0924c	divalent metal cation transporter MntH	-0.0073	1
Rv0925c	Rv0925c	hypothetical protein	-0.0126	1
Rv0926c	Rv0926c	hypothetical protein	-0.0637	0.999984
Rv0927c	Rv0927c	oxidoreductase	-0.1402	0.96111
pstS3	Rv0928	phosphate ABC transporter substrate-binding lipoprotein PstS	-0.1478	0.995058
pstC2	Rv0929	phosphate ABC transporter permease PstC	-0.2494	0.93099
pstA1	Rv0930	phosphate ABC transporter permease PstA	-0.0725	0.999985
pknD	Rv0931c	serine/threonine-protein kinase PknD	-0.1238	0.94791
pstS2	Rv0932c	phosphate ABC transporter substrate-binding lipoprotein PstS	-0.1874	0.576031
pstB	Rv0933	phosphate ABC transporter ATP-binding protein PstB	-0.0988	0.999829
pstS1	Rv0934	phosphate ABC transporter substrate-binding lipoprotein PstS	0.1619	0.997051
pstC1	Rv0935	phosphate ABC transporter permease PstC	0.1198	0.997677
pstA2	Rv0936	phosphate ABC transporter permease PstA	-0.1598	0.933104
mku	Rv0937c	non-homologous end joining protein Ku	-0.1488	0.847487
ligD	Rv0938	multifunctional non-homologous end joining DNA repair protein/ATP dependent DNA ligase LigD	-0.1326	0.91412
Rv0939	Rv0939	bifunctional 2-hydroxyhepta-2,4-diene-1,7-dioate isomerase/cyclase/dehydrase	-0.1115	0.962585
Rv0940c	Rv0940c	oxidoreductase	0.2912	0.190164
Rv0941c	Rv0941c	hypothetical protein	0.4563	0.00516378
Rv0942	Rv0942	hypothetical protein	0.0048	1
Rv0943c	Rv0943c	monooxygenase	-0.1916	0.999109
Rv0944	Rv0944	formamidopyrimidine-DNA glycosylase	-0.2159	0.99989
Rv0945	Rv0945	oxidoreductase	-0.1255	0.994533
pgi	Rv0946c	glucose-6-phosphate isomerase	0.3744	0.0461618
Rv0947c	Rv0947c	mycolyl transferase	0.6546	0.0772367
Rv0948c	Rv0948c	chorismate mutase	0.0867	0.999978
uvrD1	Rv0949	ATP-dependent DNA helicase UvrD	-0.103	0.995559
Rv0950c	Rv0950c	hypothetical protein	-0.0869	0.999918
sucC	Rv0951	succinyl-CoA ligase subunit beta	0.4345	0.0179604
sucD	Rv0952	succinyl-CoA ligase subunit alpha	0.3286	0.401767
Rv0953c	Rv0953c	oxidoreductase	0.3256	0.50506
Rv0954	Rv0954	transmembrane protein	0.1899	0.914904
Rv0955	Rv0955	integral membrane protein	0.0267	1
purN	Rv0956	phosphoribosylglycinamide formyltransferase PurN	-0.2888	0.34467
purH	Rv0957	bifunctional phosphoribosylaminoimidazolecarboxamide	-0.0874	0.999945
Rv0958	Rv0958	magnesium chelatase	0.2189	0.803777
Rv0959	Rv0959	hypothetical protein	0.1594	0.900949
vapB9	Rv0959A	antitoxin VapB9	0.063	0.999999
vapC9	Rv0960	ribonuclease VapC9	0.0594	0.999988
Rv0961	Rv0961	integral membrane protein	-0.0931	0.998464
lprP	Rv0962c	lipoprotein LprP	-0.2297	0.980555
Rv0963c	Rv0963c	hypothetical protein	-0.4874	0.3197
Rv0964c	Rv0964c	hypothetical protein	0.6436	0.437369
Rv0965c	Rv0965c	hypothetical protein	-0.0222	1
Rv0966c	Rv0966c	hypothetical protein	0.095	0.999924
csoR	Rv0967	copper-sensing transcriptional repressor CsoR	0.4429	0.000922347
Rv0968	Rv0968	hypothetical protein	0.2785	0.104272
ctpV	Rv0969	copper-exporting ATPase	-0.1378	0.926905
Rv0970	Rv0970	integral membrane protein	-0.2093	0.674068
echA7	Rv0971c	enoyl-CoA hydratase EchA7	-0.0967	0.999994
fadE12	Rv0972c	acyl-CoA dehydrogenase FadE12	-0.5648	0.0303698
accA2	Rv0973c	acetyl-/propionyl-CoA carboxylase subunit alpha	-0.324	0.254999
accD2	Rv0974c	acetyl-/propionyl-CoA carboxylase subunit beta	-0.5315	0.0164469
fadE13	Rv0975c	acyl-CoA dehydrogenase FadE13	-0.0847	0.999678
Rv0976c	Rv0976c	hypothetical protein	0.029	1
PE_PGRS16	Rv0977	PE-PGRS family protein PE_PGRS16	-0.0266	1
PE_PGRS17	Rv0978c	PE-PGRS family protein PE_PGRS17	0.1143	1
rpmF	Rv0979A	50S ribosomal protein L32	0.3006	0.994632
Rv0979c	Rv0979c	hypothetical protein	-0.3209	0.999997
PE_PGRS18	Rv0980c	PE-PGRS family protein PE_PGRS18	0.1605	0.999489
mprA	Rv0981	two-component response regulator MrpA	-0.4243	0.00714075
mprB	Rv0982	two component histidine-protein kinase/phosphatase MprB	-0.5362	0.0198441
pepD	Rv0983	serine protease PepD	-0.3319	0.0175979
moaB2	Rv0984	pterin-4-alpha-carbinolamine dehydratase	-0.1251	0.989631
mscL	Rv0985c	large-conductance ion mechanosensitive channel	0.0846	0.999945
Rv0986	Rv0986	adhesion component ABC transporter ATP-binding protein	-0.1193	0.99992
Rv0987	Rv0987	adhesion component ABC transporter permease	-0.3415	0.0514401
Rv0988	Rv0988	hypothetical protein	-0.5132	0.0234079
grcC2	Rv0989c	polyprenyl-diphosphate synthase GrcC	-0.0703	0.999998
Rv0990c	Rv0990c	hypothetical protein	1.1244	2.82575e-09
Rv0991c	Rv0991c	hypothetical protein	0.9902	1.66897e-08
Rv0992c	Rv0992c	hypothetical protein	-0.0159	1
galU	Rv0993	UTP--glucose-1-phosphate uridylyltransferase	0.23	0.433727
moeA1	Rv0994	molybdopterin molybdenumtransferase 1	0.0233	1
rimJ	Rv0995	ribosomal-protein-alanine acetyltransferase RimJ	-0.035	1
Rv0996	Rv0996	transmembrane protein	0.1353	0.994639
Rv0997	Rv0997	hypothetical protein	0.0524	0.999993
Rv0998	Rv0998	acetyltransferase	-0.2527	0.37426
Rv0999	Rv0999	hypothetical protein	0.0792	0.999989
Rv1000c	Rv1000c	hypothetical protein	-0.4679	0.0284157
arcA	Rv1001	arginine deiminase	-0.2332	0.566342
Rv1002c	Rv1002c	dolichyl-phosphate-mannose--protein mannosyltransferase	-0.1833	0.879148
Rv1003	Rv1003	rRNA small subunit methyltransferase I	0.3421	0.943549
Rv1004c	Rv1004c	membrane protein	0.1365	0.999355
pabB	Rv1005c	para-aminobenzoate synthase component I	0.0122	1
Rv1006	Rv1006	hypothetical protein	-0.1585	0.8151
metS	Rv1007c	methionine--tRNA ligase	0.0585	0.999998
tatD	Rv1008	deoxyribonuclease TatD	0.2605	0.999816
rpfB	Rv1009	resuscitation-promoting factor RpfB	0.2349	0.763222
ksgA	Rv1010	rRNA small subunit methyltransferase A	0.0857	0.999986
ispE	Rv1011	4-diphosphocytidyl-2-C-methyl-D-erythritol kinase	0.1785	0.993058
Rv1012	Rv1012	hypothetical protein	0.3811	0.996608
pks16	Rv1013	polyketide synthase	0.1348	0.925788
pth	Rv1014c	peptidyl-tRNA hydrolase	0.3427	0.740182
rplY	Rv1015c	50S ribosomal protein L25	0.0439	0.999999
lpqT	Rv1016c	lipoprotein LpqT	0.1832	0.985069
prsA	Rv1017c	ribose-phosphate pyrophosphokinase	0.3049	0.0874365
glmU	Rv1018c	bifunctional UDP-N-acetylglucosamine pyrophosphorylase/glucosamine-1-phosphate	0.0207	1
Rv1019	Rv1019	transcriptional regulator	-0.0288	1
mfd	Rv1020	transcription-repair coupling factor	-0.1297	0.998754
Rv1021	Rv1021	nucleoside triphosphate pyrophosphohydrolase	0.1901	0.985646
lpqU	Rv1022	lipoprotein LpqU	-0.275	0.531842
eno	Rv1023	enolase	0.0463	0.999998
Rv1024	Rv1024	membrane protein	-0.0762	0.999998
Rv1025	Rv1025	hypothetical protein	-0.1964	0.994493
Rv1026	Rv1026	hypothetical protein	-0.0721	1
kdpE	Rv1027c	transcriptional regulator KdpE	-0.259	0.411627
kdpF	Rv1028A	membrane protein KdpF	0.0478	1
kdpD	Rv1028c	sensor protein KdpD	-0.1174	0.952948
kdpA	Rv1029	potassium-transporting ATPase subunit A	-0.1054	0.977681
kdpB	Rv1030	potassium-transporting ATPase subunit B	-0.1093	0.999535
kdpC	Rv1031	potassium-transporting ATPase subunit C	-0.1801	0.996196
trcS	Rv1032c	two component sensor histidine kinase TrcS	0.0774	0.99997
trcR	Rv1033c	two component transcriptional regulator TrcR	-0.0849	0.999989
Rv1034c	Rv1034c	transposase	0.1449	0.999998
Rv1035c	Rv1035c	transposase	-0.0968	0.997038
Rv1036c	Rv1036c	transposase	-0.2639	0.917478
esxI	Rv1037c	ESAT-6 like protein EsxI	-0.0741	1
esxJ	Rv1038c	ESAT-6 like protein EsxJ	0.2357	0.536962
PPE15	Rv1039c	PPE family protein PPE15	0.1296	0.999811
PE8	Rv1040c	PE family protein PE8	-0.1252	0.998692
Rv1041c	Rv1041c	IS2-like transposase	0.0075	1
Rv1042c	Rv1042c	IS2-like transposase	-0.0055	0.985855
Rv1043c	Rv1043c	hypothetical protein	-0.0583	0.999998
Rv1044	Rv1044	hypothetical protein	0.6571	0.00672601
Rv1045	Rv1045	hypothetical protein	0.0654	0.999993
Rv1046c	Rv1046c	hypothetical protein	-0.4197	0.0117213
Rv1047	Rv1047	transposase	0	0.99999
Rv1048c	Rv1048c	hypothetical protein	0.2887	0.461874
Rv1049	Rv1049	transcriptional repressor	0.3241	0.240888
Rv1050	Rv1050	oxidoreductase	0.4513	0.103977
Rv1051c	Rv1051c	hypothetical protein	0.1442	0.999856
Rv1052	Rv1052	hypothetical protein	-0.2363	0.560804
Rv1053c	Rv1053c	hypothetical protein	-0.326	0.188819
Rv1054	Rv1054	integrase	-0.0891	0.999963
Rv1055	Rv1055	integrase	0.0292	1
Rv1056	Rv1056	hypothetical protein	-0.1197	0.998552
Rv1057	Rv1057	hypothetical protein	-0.1234	0.99998
fadD14	Rv1058	fatty-acid--CoA ligase FadD14	0.4827	0.00686391
Rv1059	Rv1059	hypothetical protein	-0.1902	0.813769
Rv1060	Rv1060	hypothetical protein	-0.1435	0.931608
Rv1061	Rv1061	hypothetical protein	-0.1464	0.997661
Rv1062	Rv1062	hypothetical protein	0.0614	0.999993
Rv1063c	Rv1063c	NTE family protein	0.2202	0.6392
lpqV	Rv1064c	lipoprotein LpqV	0.1984	0.999895
Rv1065	Rv1065	hypothetical protein	-0.175	0.738385
Rv1066	Rv1066	hypothetical protein	0.1203	0.99994
PE_PGRS19	Rv1067c	PE-PGRS family protein PE_PGRS19	-0.4674	0.20811
PE_PGRS20	Rv1068c	PE-PGRS family protein PE_PGRS20	-0.035	1
Rv1069c	Rv1069c	hypothetical protein	0.084	0.999975
echA8	Rv1070c	enoyl-CoA hydratase EchA8	0.0028	1
echA9	Rv1071c	enoyl-CoA hydratase EchA9	0.0955	0.999916
Rv1072	Rv1072	transmembrane protein	0.2844	0.0328272
Rv1073	Rv1073	hypothetical protein	0.2154	0.863548
fadA3	Rv1074c	beta-ketoacyl CoA thiolase FadA	0.5255	0.000353024
Rv1075c	Rv1075c	hypothetical protein	0.2444	0.290427
lipU	Rv1076	lipase LipU	0.7193	2.4083e-05
cbs	Rv1077	cystathionine beta-synthase	0.6613	1.05636e-06
pra	Rv1078	hypothetical protein	0.2008	0.964469
metB	Rv1079	cystathionine gamma-synthase	0.0758	0.999961
greA	Rv1080c	transcription elongation factor GreA	-0.2211	0.636713
Rv1081c	Rv1081c	membrane protein	-0.693	0.0034345
mca	Rv1082	mycothiol S-conjugate amidase	-0.1863	0.779858
Rv1083	Rv1083	hypothetical protein	-0.3056	0.93897
Rv1084	Rv1084	hypothetical protein	0.0209	1
Rv1085c	Rv1085c	hemolysin-like protein	-0.0569	1
Rv1086	Rv1086	(2Z,6E)-farnesyl diphosphate synthase	-0.1522	0.906008
PE_PGRS21	Rv1087	PE-PGRS family protein PE_PGRS21	0.0128	1
Rv1087A	Rv1087A	conserved hypothetical protein	0.1412	0.999966
PE9	Rv1088	PE family protein PE9	-0.5432	0.544237
PE10	Rv1089	PE family protein	-0.2879	0.999737
celA2a	Rv1089A	cellulase celA2a	0.2188	1
celA2b	Rv1090	cellulase celA2b	0.1528	0.999998
PE_PGRS22	Rv1091	PE-PGRS family protein PE_PGRS22	0.1539	0.997606
coaA	Rv1092c	pantothenate kinase	-0.1422	0.99643
glyA1	Rv1093	serine hydroxymethyltransferase	0.1072	0.999038
desA2	Rv1094	acyl-ACP desaturase DesA	0.0856	0.999873
phoH2	Rv1095	phosphate starvation-inducible protein PsiH	0.0911	0.998044
Rv1096	Rv1096	glycosyl hydrolase	0.001	1
Rv1097c	Rv1097c	hypothetical protein	-0.1077	0.998616
fum	Rv1098c	fumarate hydratase	0.4605	0.0184883
glpX	Rv1099c	fructose 1,6-bisphosphatase	0.4711	0.0614996
Rv1100	Rv1100	hypothetical protein	-0.1203	0.979146
Rv1101c	Rv1101c	hypothetical protein	0.3597	0.0252925
mazF3	Rv1102c	mRNA interferase MazF3	0.2558	0.542875
mazE3	Rv1103c	antitoxin MazE3	0.196	0.889498
Rv1104	Rv1104	para-nitrobenzyl esterase	0.14	0.99728
Rv1105	Rv1105	para-nitrobenzyl esterase	-0.0587	1
Rv1106c	Rv1106c	3 beta-hydroxysteroid dehydrogenase/delta 5-->4-isomerase	-0.1043	0.976875
xseB	Rv1107c	exodeoxyribonuclease VII small subunit	-0.1254	0.999976
xseA	Rv1108c	exodeoxyribonuclease VII large subunit	0.3049	0.113179
Rv1109c	Rv1109c	hypothetical protein	0.1298	0.973869
lytB2	Rv1110	4-hydroxy-3-methylbut-2-enyl diphosphate reductase	0.2312	0.367419
Rv1111c	Rv1111c	hypothetical protein	0.2772	0.215079
Rv1112	Rv1112	GTP-binding protein	0.4558	0.639966
vapB32	Rv1113	antitoxin VapB32	0.1625	0.999705
vapC32	Rv1114	ribonuclease VapC32	0.4395	0.85387
Rv1115	Rv1115	hypothetical protein	0.0307	1
Rv1116	Rv1116	hypothetical protein	0.231	0.999985
Rv1116A	Rv1116A	conserved hypothetical protein	0.1505	0.999986
Rv1117	Rv1117	hypothetical protein	-0.3925	0.0131404
Rv1118c	Rv1118c	hypothetical protein	0.0691	0.999977
Rv1119c	Rv1119c	hypothetical protein	0.2197	0.994886
Rv1120c	Rv1120c	hypothetical protein	-0.1067	0.999976
zwf1	Rv1121	glucose-6-phosphate 1-dehydrogenase	-0.3323	0.153628
gnd2	Rv1122	6-phosphogluconate dehydrogenase	-0.5644	0.0115688
bpoB	Rv1123c	peroxidase BpoB	-0.0471	1
ephC	Rv1124	epoxide hydrolase EphC	0.1356	0.998771
Rv1125	Rv1125	hypothetical protein	-0.031	1
Rv1126c	Rv1126c	hypothetical protein	-0.0501	0.999998
ppdK	Rv1127c	pyruvate, phosphate dikinase PpdK	-0.0505	0.99998
Rv1128c	Rv1128c	hypothetical protein	-0.5573	0.00110128
Rv1129c	Rv1129c	transcriptional regulator	-0.0263	1
prpD	Rv1130	methylcitrate dehydratase PrpD	0.4691	0.00587313
prpC	Rv1131	methylcitrate synthase PrpC	0.3646	0.0277839
Rv1132	Rv1132	hypothetical protein	0.1709	0.947886
metE	Rv1133c	5-methyltetrahydropteroyltriglutamate-- homocysteine methyltransferase	0.146	0.996452
Rv1134	Rv1134	hypothetical protein	0.3404	0.994583
Rv1135A	Rv1135A	acetyl-CoA acetyltransferase	-0.0194	1
PPE16	Rv1135c	PPE family protein PPE16	-0.0926	0.998918
Rv1136	Rv1136	enoyl-CoA hydratase	0.1748	0.999992
Rv1137c	Rv1137c	hypothetical protein	0.2034	0.999985
Rv1138c	Rv1138c	oxidoreductase	0.0436	1
Rv1139c	Rv1139c	hypothetical protein	0.0199	1
Rv1140	Rv1140	integral membrane protein	0.447	0.0360233
echA11	Rv1141c	enoyl-CoA hydratase EchA11	0.184	0.871294
echA10	Rv1142c	enoyl-CoA hydratase EchA10	-0.2584	0.342032
mcr	Rv1143	alpha-methylacyl-CoA racemase	0.1203	0.999975
Rv1144	Rv1144	oxidoreductase	0.0132	1
mmpL13a	Rv1145	transmembrane transport protein	-0.1272	0.999955
mmpL13b	Rv1146	transmembrane transport protein	0.0414	0.999999
Rv1147	Rv1147	hypothetical protein	-0.2075	0.982746
Rv1148c	Rv1148c	hypothetical protein	-0.4009	0.164683
Rv1149	Rv1149	transposase	0	0.99999
Rv1150	Rv1150	transposase	0.3013	0.998286
Rv1151c	Rv1151c	NAD-dependent protein deacylase	0.1244	0.999784
Rv1152	Rv1152	transcriptional regulator	-0.1303	0.894121
omt	Rv1153c	O-methyltransferase	0.1731	0.75528
Rv1154c	Rv1154c	hypothetical protein	0.3624	0.1616
Rv1155	Rv1155	pyridoxine/pyridoxamine 5'-phosphate oxidase	-0.2283	0.644746
Rv1156	Rv1156	hypothetical protein	0.3982	0.00514363
Rv1157c	Rv1157c	hypothetical protein	0.316	0.018282
Rv1158c	Rv1158c	hypothetical protein	0.4273	0.0146065
pimE	Rv1159	polyprenol-phosphate-mannose-dependent alpha-(1-2)-phosphatidylinositol pentamannoside	-0.2005	0.676849
Rv1159A	Rv1159A	pterin-4-alpha-carbinolamine dehydratase	-0.2221	0.56795
mutT2	Rv1160	8-oxo-dGTP diphosphatase	-0.2355	0.949766
narG	Rv1161	nitrate reductase subunit alpha	-0.0323	0.999999
narH	Rv1162	nitrate reductase subunit beta	-0.1325	0.929554
narJ	Rv1163	nitrate reductase subunit delta	-0.1546	0.981192
narI	Rv1164	nitrate reductase subunit gamma	-0.2112	0.697718
typA	Rv1165	GTP-binding translation elongation factor	-0.1289	0.991946
lpqW	Rv1166	monoacyl phosphatidylinositol tetramannoside-binding protein LpqW	0.0592	0.999988
Rv1167c	Rv1167c	transcriptional regulator	0.0918	0.999901
PPE17	Rv1168c	PPE family protein PPE17	-0.7231	0.00630338
lipX	Rv1169c	lipase LipX	-0.2932	0.490081
mshB	Rv1170	1D-myo-inositol 2-acetamido-2-deoxy-alpha-D-glucopyranoside deacetylase	-0.0816	0.999987
Rv1171	Rv1171	hypothetical protein	-0.0905	0.998228
PE12	Rv1172c	PE family protein PE12	-0.1386	0.952773
fbiC	Rv1173	FO synthase	-0.0273	1
TB8.4	Rv1174c	low molecular weight T-cell antigen	-0.0411	0.999999
fadH	Rv1175c	NADPH dependent 2,4-dienoyl-CoA reductase FadH	-0.0572	0.999993
Rv1176c	Rv1176c	hypothetical protein	0.035	1
fdxC	Rv1177	ferredoxin FdxC	0.0873	0.999839
Rv1178	Rv1178	aminotransferase	0.2361	0.424422
Rv1179c	Rv1179c	hypothetical protein	-0.14	0.878134
pks3	Rv1180	polyketide beta-ketoacyl synthase	0.1473	0.980935
pks4	Rv1181	polyketide beta-ketoacyl synthase	0.2598	0.0700293
papA3	Rv1182	acyltransferase PapA	-0.0118	1
mmpL10	Rv1183	transmembrane transport protein MmpL10	-0.2668	0.37622
Rv1184c	Rv1184c	hypothetical protein	-0.487	0.00391811
fadD21	Rv1185c	fatty-acid--CoA ligase FadD21	-0.2416	0.577982
Rv1186c	Rv1186c	hypothetical protein	0.3064	0.0457468
rocA	Rv1187	pyrroline-5-carboxylate dehydrogenase RocA	0.1134	0.993593
Rv1188	Rv1188	proline dehydrogenase	0.2352	0.263028
sigI	Rv1189	ECF RNA polymerase sigma factor SigI	0.2907	0.155146
Rv1190	Rv1190	hypothetical protein	0.3793	0.0366737
Rv1191	Rv1191	hypothetical protein	0.1441	0.998312
Rv1192	Rv1192	hypothetical protein	0.522	0.00352177
fadD36	Rv1193	fatty-acid--CoA ligase FadD36	0.3871	0.0252791
Rv1194c	Rv1194c	hypothetical protein	0.021	1
PE13	Rv1195	PE family protein PE13	0.2829	0.995214
PPE18	Rv1196	PPE family protein PPE18	-0.2078	0.999738
esxK	Rv1197	ESAT-6 like protein EsxK	-0.2931	0.999998
esxL	Rv1198	ESAT-6 like protein EsxL	0.0493	1
Rv1199c	Rv1199c	insertion sequence element IS1081 transposase	0	0.99999
Rv1200	Rv1200	integral membrane transport protein	-0.1161	0.995678
dapD	Rv1201c	2,3,4,5-tetrahydropyridine-2,6-dicarboxylate N-succinyltransferase	0.1494	0.978715
dapE	Rv1202	succinyl-diaminopimelate desuccinylase DapE	0.0238	1
Rv1203c	Rv1203c	hypothetical protein	-0.0092	1
Rv1204c	Rv1204c	hypothetical protein	-0.1067	0.993157
Rv1205	Rv1205	hypothetical protein	0.0432	0.999999
fadD6	Rv1206	fatty-acid--CoA ligase FadD6	0.2745	0.176885
folP2	Rv1207	dihydropteroate synthase	-0.0452	1
gpgS	Rv1208	glucosyl-3-phosphoglycerate synthase	-0.0259	1
Rv1209	Rv1209	hypothetical protein	0.1186	0.999803
tagA	Rv1210	DNA-3-methyladenine glycosylase I TagA	-0.1082	0.990798
Rv1211	Rv1211	hypothetical protein	-0.0061	1
glgA	Rv1212c	capsular glucan synthase	0.2212	0.369057
glgC	Rv1213	glucose-1-phosphate adenylyltransferase	-0.1439	0.892511
PE14	Rv1214c	PE family protein PE14	0.0117	1
Rv1215c	Rv1215c	hypothetical protein	-0.16	0.904487
Rv1216c	Rv1216c	integral membrane protein	-0.3606	0.0654837
Rv1217c	Rv1217c	tetronasin ABC transporter integral membrane protein	-0.1016	0.999353
Rv1218c	Rv1218c	tetronasin ABC transporter ATP-binding protein	0.1164	0.999097
Rv1219c	Rv1219c	transcriptional regulator	-0.6166	0.0014884
Rv1220c	Rv1220c	methyltransferase	0.1026	0.999767
sigE	Rv1221	ECF RNA polymerase sigma factor SigE	-0.3402	0.00763598
rseA	Rv1222	anti-sigma E factor RseA	-0.1066	0.990899
htrA	Rv1223	serine protease HtrA	-0.0324	0.999999
tatB	Rv1224	Sec-independent protein translocase protein TatB	0.0517	0.999995
Rv1225c	Rv1225c	hypothetical protein	0.0358	1
Rv1226c	Rv1226c	transmembrane protein	0.1111	0.999963
Rv1227c	Rv1227c	transmembrane protein	0.1465	0.999944
lpqX	Rv1228	lipoprotein LpqX	-0.0028	1
mrp	Rv1229c	multiple resistance/pH adaptation protein	-0.0998	0.995643
Rv1230c	Rv1230c	membrane protein	-0.0411	0.999999
Rv1231c	Rv1231c	membrane protein	-0.0161	1
Rv1232c	Rv1232c	hypothetical protein	0.4273	0.0205354
Rv1233c	Rv1233c	hypothetical protein	-0.1196	0.999901
Rv1234	Rv1234	transmembrane protein	0.1778	0.771099
lpqY	Rv1235	trehalose ABC transporter substrate-binding lipoprotein LpqY	0.3411	0.0143055
sugA	Rv1236	sugar ABC transporter permease SugA	0.1844	0.976284
sugB	Rv1237	sugar ABC transporter permease SugB	-0.4293	0.0218443
sugC	Rv1238	sugar ABC transporter ATP-binding protein SugC	-0.1883	0.735068
corA	Rv1239c	magnesium and cobalt transport transmembrane protein CorA	0.6657	0.000114629
mdh	Rv1240	malate dehydrogenase	0.5706	0.0150437
vapB33	Rv1241	antitoxin VapB33	0.2824	0.957733
vapC33	Rv1242	ribonuclease VapC33	0.53	0.0855875
PE_PGRS23	Rv1243c	PE-PGRS family protein PE_PGRS23	0.0694	0.999999
lpqZ	Rv1244	lipoprotein LpqZ	0.3571	0.097426
Rv1245c	Rv1245c	short-chain type dehydrogenase/reductase	0.2802	0.260707
relE	Rv1246c	toxin RelE	0.1361	0.997813
relB	Rv1247c	antitoxin RelB	0.2668	0.513867
Rv1248c	Rv1248c	multifunctional 2-oxoglutarate dehydrogenase E1 component /2-oxoglutarate dehydrogenase	0.1005	0.99874
Rv1249c	Rv1249c	membrane protein	0.3055	0.0782966
Rv1250	Rv1250	MFS-type drug transporter	-0.4049	0.0137065
Rv1251c	Rv1251c	hypothetical protein	0.1911	0.690067
lprE	Rv1252c	lipoprotein LprE	0.0079	1
deaD	Rv1253	ATP-dependent RNA helicase DeaD	-0.1362	0.903584
Rv1254	Rv1254	acyltransferase	0.009	1
Rv1255c	Rv1255c	HTH-type transcriptional regulator	0.0569	0.999997
cyp130	Rv1256c	cytochrome P450 Cyp130	0.0669	0.999988
Rv1257c	Rv1257c	oxidoreductase	0.2473	0.415891
Rv1258c	Rv1258c	multidrug-efflux transporter	-0.0436	1
udgB	Rv1259	uracil DNA glycosylase	0.1798	0.953472
Rv1260	Rv1260	oxidoreductase	0.2821	0.228277
Rv1261c	Rv1261c	hypothetical protein	0.2143	0.898664
Rv1262c	Rv1262c	hypothetical protein	-0.0529	1
amiB2	Rv1263	amidase AmiB	0.3959	0.19505
Rv1264	Rv1264	adenylyl cyclase	-0.0607	0.999979
Rv1265	Rv1265	hypothetical protein	0.3999	0.0217931
pknH	Rv1266c	serine/threonine-protein kinase PknH	0.3028	0.0817502
embR	Rv1267c	transcriptional regulator EmbR	0.3891	0.127165
Rv1268c	Rv1268c	hypothetical protein	0.0554	1
Rv1269c	Rv1269c	hypothetical protein	0.266	0.817245
lprA	Rv1270c	lipoprotein LprA	0.2585	0.629727
Rv1271c	Rv1271c	hypothetical protein	-0.2271	0.996249
Rv1272c	Rv1272c	drug ABC transporter ATP-binding protein	-0.1432	0.982694
Rv1273c	Rv1273c	drug ABC transporter ATP-binding protein	-0.2316	0.742773
lprB	Rv1274	lipoprotein LprB	0.1525	0.974064
lprC	Rv1275	lipoprotein LprC	-0.0062	1
Rv1276c	Rv1276c	hypothetical protein	-0.3234	0.970002
Rv1277	Rv1277	hypothetical protein	0.1072	0.99978
Rv1278	Rv1278	hypothetical protein	-0.0779	0.999769
Rv1279	Rv1279	GMC-type oxidoreductase	-0.2842	0.109497
oppA	Rv1280c	oligopeptide ABC transporter substrate-binding lipoprotein OppA	-0.3488	0.0203268
oppD	Rv1281c	oligopeptide ABC transporter ATP-binding protein OppD	-0.4252	0.0128851
oppC	Rv1282c	oligopeptide ABC transporter permease OppC	-0.2793	0.848201
oppB	Rv1283c	oligopeptide ABC transporter permease OppB	-0.2923	0.381746
canA	Rv1284	beta-carbonic anhydrase	0.3108	0.21259
cysD	Rv1285	sulfate adenylyltransferase subunit 2	0.0331	0.999997
cysN	Rv1286	bifunctional sulfate adenyltransferase subunit 1 CysN/adenylylsulfate kinase CysC	-0.1159	0.962239
Rv1287	Rv1287	HTH-type transcriptional regulator	-0.2044	0.47736
Rv1288	Rv1288	hypothetical protein	-0.022	1
Rv1289	Rv1289	hypothetical protein	0.0268	1
Rv1290A	Rv1290A	hypothetical protein	-0.8208	0.0254776
Rv1290c	Rv1290c	hypothetical protein	0.2116	0.902364
Rv1291c	Rv1291c	hypothetical protein	0.0315	1
argS	Rv1292	arginine--tRNA ligase	0.2628	0.558079
lysA	Rv1293	diaminopimelate decarboxylase	-0.0185	1
thrA	Rv1294	homoserine dehydrogenase	-0.055	0.999995
thrC	Rv1295	threonine synthase	-0.0502	0.999998
thrB	Rv1296	homoserine kinase	-0.1115	0.986339
rho	Rv1297	transcription termination factor Rho	-0.2184	0.988071
rpmE	Rv1298	50S ribosomal protein L31	0.0186	1
prfA	Rv1299	peptide chain release factor PrfA	0.3551	0.0106636
hemK	Rv1300	release factor glutamine methyltransferase	0.0722	0.999862
Rv1301	Rv1301	threonylcarbamoyl-AMP synthase	-0.1225	0.997785
rfe	Rv1302	decaprenyl-phosphate N-acetylglucosaminephosphotransferase	-0.3008	0.215375
Rv1303	Rv1303	hypothetical protein	0.0617	0.999994
atpB	Rv1304	ATP synthase subunit A	0.432	0.0135678
atpE	Rv1305	ATP synthase subunit C	0.3884	0.0630081
atpF	Rv1306	ATP synthase subunit B	0.1213	0.995743
atpH	Rv1307	ATP synthase subunit b/delta	0.1691	0.880863
atpA	Rv1308	ATP synthase subunit alpha	0.0471	0.999997
atpG	Rv1309	ATP synthase subunit gamma	0.0567	0.999991
atpD	Rv1310	ATP synthase subunit beta	0.0423	0.999996
atpC	Rv1311	ATP synthase subunit epsilon	0.0867	0.999986
Rv1312	Rv1312	hypothetical protein	-0.0669	0.999998
Rv1313c	Rv1313c	insertion sequence element IS1557 transposase	-0.1829	0.999925
Rv1314c	Rv1314c	cob(I)yrinic acid a,c-diamide adenosyltransferase	-0.0918	0.999938
murA	Rv1315	UDP-N-acetylglucosamine 1-carboxyvinyltransferase	0.1527	0.981828
ogt	Rv1316c	methylated-DNA--protein-cysteine methyltransferase	-0.4649	0.00264468
alkA	Rv1317c	bifunctional regulatory protein/DNA repair enzyme AlkA	-0.3713	0.0161889
Rv1318c	Rv1318c	adenylate cyclase	-0.2228	0.834593
Rv1319c	Rv1319c	adenylate cyclase	0.1121	0.999784
Rv1320c	Rv1320c	adenylate cyclase	-0.1084	0.994046
nucS	Rv1321	endonuclease NucS	0.0355	0.999999
Rv1322	Rv1322	hypothetical protein	0.0193	1
Rv1322A	Rv1322A	hypothetical protein	-0.0509	0.999996
fadA4	Rv1323	acetyl-CoA acetyltransferase	-0.2221	0.474673
Rv1324	Rv1324	thioredoxin	0.1491	0.986794
PE_PGRS24	Rv1325c	PE-PGRS family protein PE_PGRS24	0.1257	0.999829
glgB	Rv1326c	1,4-alpha-glucan branching protein	-0.5384	0.000373474
glgE	Rv1327c	alpha-1,4-glucan:maltose-1-phosphate maltosyltransferase	-0.101	0.96782
glgP	Rv1328	glycogen phosphorylase	0.4268	0.0192297
dinG	Rv1329c	ATP-dependent helicase DinG	-0.0677	0.999995
pncB1	Rv1330c	nicotinic acid phosphoribosyltransferase PncB1	0.0285	1
clpS	Rv1331	ATP-dependent Clp protease adapter protein ClpS	-0.1232	0.944626
Rv1332	Rv1332	transcriptional regulator	-0.1443	0.976263
Rv1333	Rv1333	hydrolase	-0.2673	0.424122
mec	Rv1334	CysO-cysteine peptidase	-0.1058	0.999177
cysO	Rv1335	sulfur carrier protein CysO	0.1434	0.999462
cysM	Rv1336	O-phosphoserine sulfhydrylase	-0.1469	0.961834
Rv1337	Rv1337	integral membrane protein	-0.2231	0.551343
murI	Rv1338	glutamate racemase	-0.0024	1
Rv1339	Rv1339	hypothetical protein	0.1649	0.978079
rphA	Rv1340	ribonuclease PH	0.3139	0.489577
Rv1341	Rv1341	non-canonical purine NTP pyrophosphatase	-0.0684	0.999998
Rv1342c	Rv1342c	hypothetical protein	0.1724	0.992015
lprD	Rv1343c	lipoprotein LprD	0.1457	0.99924
mbtL	Rv1344	acyl carrier protein MbtL	-0.1032	0.999993
mbtM	Rv1345	long-chain-fatty-acid--ACP ligase MbtM	-0.1626	0.985237
mbtN	Rv1346	acyl-ACP dehydrogenase MbtN	-0.133	0.980107
mbtK	Rv1347c	lysine N-acetyltransferase MbtK	-0.5244	0.025903
irtA	Rv1348	iron ABC transporter ATP-binding protein/permease IrtA	0.077	0.999975
irtB	Rv1349	iron ABC transporter ATP-binding protein/permease IrtB	-0.0967	0.999822
fabG2	Rv1350	3-oxoacyl-ACP reductase FabG	0.1156	0.99979
Rv1351	Rv1351	hypothetical protein	-0.2671	0.426402
Rv1352	Rv1352	hypothetical protein	-0.2663	0.172914
Rv1353c	Rv1353c	HTH-type transcriptional regulator	-0.5164	0.00828831
Rv1354c	Rv1354c	hypothetical protein	-0.2944	0.235173
moeY	Rv1355c	molybdopterin biosynthesis protein MoeY	-1.1897	2.47175e-11
Rv1356c	Rv1356c	hypothetical protein	-0.1304	0.981498
Rv1357c	Rv1357c	hypothetical protein	-0.2002	0.785085
Rv1358	Rv1358	transcriptional regulator	-0.6684	0.00027174
Rv1359	Rv1359	transcriptional regulator	-0.1876	0.779261
Rv1360	Rv1360	oxidoreductase	-0.4408	0.0127866
PPE19	Rv1361c	PPE family protein PPE19	-0.5674	0.073297
Rv1362c	Rv1362c	membrane protein	-0.1027	0.99512
Rv1363c	Rv1363c	membrane protein	-0.0983	0.986213
Rv1364c	Rv1364c	sigma factor regulatory protein	-0.1365	0.954118
rsfA	Rv1365c	anti-sigma-F factor antagonist RsfA	0.28	0.30496
Rv1366	Rv1366	hypothetical protein	0.0365	1
Rv1366A	Rv1366A	hypothetical protein	0.0319	1
Rv1367c	Rv1367c	hypothetical protein	-0.0348	1
lprF	Rv1368	lipoprotein LprF	0.754	5.5096e-05
Rv1369c	Rv1369c	transposase	0.0426	0.904242
Rv1370c	Rv1370c	transposase	0	0.99999
Rv1371	Rv1371	membrane protein	-0.5105	0.222774
Rv1372	Rv1372	alpha-pyrone synthesis polyketide synthase-like protein	-1.0106	6.86331e-08
Rv1373	Rv1373	glycolipid sulfotransferase	-0.4974	0.0218764
Rv1374c	Rv1374c	hypothetical protein	-0.0469	0.999999
Rv1375	Rv1375	hypothetical protein	-0.0847	0.999974
Rv1376	Rv1376	hypothetical protein	-0.0167	1
Rv1377c	Rv1377c	transferase	0.2284	0.633032
Rv1378c	Rv1378c	hypothetical protein	-0.5036	0.00273135
pyrR	Rv1379	bifunctional pyrimidine operon regulatory protein/uracil phosphoribosyltransferase	0.2966	0.981841
pyrB	Rv1380	aspartate carbamoyltransferase	0.1192	0.999998
pyrC	Rv1381	dihydroorotase	0.0762	0.999998
Rv1382	Rv1382	hypothetical protein	-0.3251	0.79686
carA	Rv1383	carbamoyl-phosphate synthase small subunit	-0.309	0.48194
carB	Rv1384	carbamoyl-phosphate synthase large subunit	-0.3139	0.186621
pyrF	Rv1385	orotidine 5'-phosphate decarboxylase	-0.079	1
PE15	Rv1386	PE family protein PE15	0.071	0.999985
PPE20	Rv1387	PPE family protein PPE20	0.2851	0.129161
mihF	Rv1388	integration host factor MihF	0.3746	0.0950873
gmk	Rv1389	guanylate kinase	0.3292	0.195488
rpoZ	Rv1390	DNA-directed RNA polymerase subunit omega	-0.1037	0.950678
dfp	Rv1391	bifunctional phosphopantothenoylcysteine decarboxylase/phosphopantothenate--cysteine ligase	-0.084	0.999749
metK	Rv1392	S-adenosylmethionine synthetase	-0.1673	0.863609
Rv1393c	Rv1393c	monoxygenase	-0.6486	9.81857e-05
cyp132	Rv1394c	cytochrome P450 Cyp132	-0.5279	0.00205204
Rv1395	Rv1395	HTH-type transcriptional regulator	-0.2792	0.512665
PE_PGRS25	Rv1396c	PE-PGRS family protein PE_PGRS25	-0.2271	0.980756
vapC10	Rv1397c	ribonuclease VapC10	-0.0919	0.999891
vapB10	Rv1398c	antitoxin VapB10	-0.2027	0.96748
nlhH	Rv1399c	carboxylesterase NlhH	0.1079	0.999939
lipI	Rv1400c	lipase	0.3815	0.261782
Rv1401	Rv1401	membrane protein	-0.1795	0.998166
priA	Rv1402	primosomal protein N'	0.2037	0.992418
Rv1403c	Rv1403c	methyltransferase	-0.4562	0.0194796
Rv1404	Rv1404	transcriptional regulator	0.011	1
Rv1405c	Rv1405c	methyltransferase	0.1275	0.997779
fmt	Rv1406	methionyl-tRNA formyltransferase	-0.073	0.999993
fmu	Rv1407	methyltransferase	-0.1086	0.99996
rpe	Rv1408	ribulose-phosphate 3-epimerase	0.2926	0.831669
ribG	Rv1409	bifunctional riboflavin biosynthesis diaminohydroxyphosphoribosylaminopyrimidine	0.2235	0.600039
Rv1410c	Rv1410c	aminoglycosides/tetracycline-transport integral membrane protein	0.1177	0.994337
lprG	Rv1411c	lipoprotein LprG	0.0453	0.999998
ribC	Rv1412	riboflavin synthase	-0.0391	1
Rv1413	Rv1413	hypothetical protein	0.0761	0.999995
Rv1414	Rv1414	hypothetical protein	0.2813	0.999685
ribA2	Rv1415	bifunctional riboflavin biosynthesis GTP cyclohydrolase II/3,4-dihydroxy-2-butanone 4-phosphate	0.0904	0.997611
ribH	Rv1416	6,7-dimethyl-8-ribityllumazine synthase	0.3074	0.0641033
Rv1417	Rv1417	membrane protein	0.0976	0.999946
lprH	Rv1418	lipoprotein LprH	-0.0171	1
Rv1419	Rv1419	hypothetical protein	-0.1706	0.796671
uvrC	Rv1420	excinuclease ABC subunit UvrC	0.1406	0.945424
Rv1421	Rv1421	hypothetical protein	-0.1248	0.997977
Rv1422	Rv1422	hypothetical protein	0.0733	0.999964
whiA	Rv1423	transcriptional regulator WhiA	0.082	0.999961
Rv1424c	Rv1424c	membrane protein	-0.1417	0.988142
Rv1425	Rv1425	diacyglycerol O-acyltransferase	0.3394	0.0199387
lipO	Rv1426c	esterase LipO	0.3609	0.0206693
fadD12	Rv1427c	long-chain-fatty-acid--CoA ligase FadD12	-0.3433	0.12017
Rv1428c	Rv1428c	hypothetical protein	-0.1153	0.988097
Rv1429	Rv1429	hypothetical protein	-0.0816	0.999959
PE16	Rv1430	PE family protein PE16	-0.2232	0.576995
Rv1431	Rv1431	hypothetical protein	0.0348	0.999999
Rv1432	Rv1432	dehydrogenase	0.1008	0.999842
Rv1433	Rv1433	hypothetical protein	-0.0965	0.998731
Rv1434	Rv1434	hypothetical protein	-0.1484	0.943056
Rv1435c	Rv1435c	hypothetical protein	-0.1941	0.560704
gap	Rv1436	glyceraldehyde 3-phosphate dehydrogenase	-0.0529	0.999994
pgk	Rv1437	phosphoglycerate kinase	0.4141	0.0269529
tpi	Rv1438	triosephosphate isomerase	0.2509	0.6615
Rv1439c	Rv1439c	hypothetical protein	-0.3583	0.103051
secG	Rv1440	protein-export membrane protein SecG	0.0267	1
PE_PGRS26	Rv1441c	PE-PGRS family protein PE_PGRS26	0.4693	0.0547803
bisC	Rv1442	biotin sulfoxide reductase BisC	0.0508	0.999972
Rv1443c	Rv1443c	hypothetical protein	0.1994	0.5675
Rv1444c	Rv1444c	hypothetical protein	0.3829	0.0286905
devB	Rv1445c	6-phosphogluconolactonase	-0.0793	0.999995
opcA	Rv1446c	OXPP cycle protein OpcA	-0.1266	0.999867
zwf2	Rv1447c	glucose-6-phosphate 1-dehydrogenase	0.1573	0.998567
tal	Rv1448c	transaldolase	0.055	0.999992
tkt	Rv1449c	transketolase	0.0662	0.999954
PE_PGRS27	Rv1450c	PE-PGRS family protein PE_PGRS27	0.2166	0.970345
ctaB	Rv1451	protoheme IX farnesyltransferase	-0.1186	0.978633
PE_PGRS28	Rv1452c	PE-PGRS family protein PE_PGRS28	-0.0611	0.999917
Rv1453	Rv1453	transcriptional activator protein	0.0572	0.999997
qor	Rv1454c	quinone reductase	0.0599	0.999974
Rv1455	Rv1455	hypothetical protein	0.1128	0.999961
Rv1456c	Rv1456c	antibiotic ABC transporter permease	-0.0776	0.999997
Rv1457c	Rv1457c	antibiotic ABC transporter permease	0.3322	0.996286
Rv1458c	Rv1458c	antibiotic ABC transporter ATP-binding protein	-0.0093	1
Rv1459c	Rv1459c	alpha-(1->6)-mannopyranosyltransferase	-0.0792	0.999986
Rv1460	Rv1460	transcriptional regulator	0.3146	0.0394488
Rv1461	Rv1461	hypothetical protein	0.0118	1
Rv1462	Rv1462	hypothetical protein	-0.0556	0.999993
Rv1463	Rv1463	ABC transporter ATP-binding protein	-0.113	0.955275
csd	Rv1464	cysteine desulfurase	-0.1061	0.972865
Rv1465	Rv1465	nitrogen fixation related protein	-0.2133	0.697415
Rv1466	Rv1466	hypothetical protein	-0.0497	0.999999
fadE15	Rv1467c	acyl-CoA dehydrogenase FadE15	0.62	0.000150774
PE_PGRS29	Rv1468c	PE-PGRS family protein PE_PGRS29	0.437	0.0101091
ctpD	Rv1469	cobalt/nickel-exporting P-type ATPase	0.4119	0.00675457
trxA	Rv1470	thioredoxin TrxA	0.042	0.999997
trxB1	Rv1471	thioredoxin	0.269	0.296555
echA12	Rv1472	enoyl-CoA hydratase EchA12	-0.0515	0.999974
Rv1473	Rv1473	macrolide ABC transporter ATP-binding protein	-0.0112	1
Rv1473A	Rv1473A	transcriptional regulator	0.0119	1
Rv1474c	Rv1474c	transcriptional regulator	-0.064	0.999998
acn	Rv1475c	iron-regulated aconitate hydratase	-0.0104	1
Rv1476	Rv1476	membrane protein	-0.2167	0.801656
ripA	Rv1477	peptidoglycan endopeptidase RipA	0.1113	0.992279
ripB	Rv1478	peptidoglycan endopeptidase RipB	-0.0426	0.999999
moxR1	Rv1479	transcriptional regulator MoxR1	0.0702	0.999939
Rv1480	Rv1480	hypothetical protein	0.1177	0.998415
Rv1481	Rv1481	membrane protein	-0.1282	0.999938
Rv1482c	Rv1482c	hypothetical protein	-0.5811	0.0738423
fabG1	Rv1483	3-oxoacyl-ACP reductase FabG	0.1229	0.999915
inhA	Rv1484	NADH-dependent enoyl-[ACP] reductase	0.302	0.481602
hemZ	Rv1485	ferrochelatase	0.2666	0.481214
Rv1486c	Rv1486c	hypothetical protein	0.0993	0.999546
Rv1487	Rv1487	hypothetical protein	-0.1421	0.939911
Rv1488	Rv1488	hypothetical protein	0.2402	0.656603
Rv1489	Rv1489	hypothetical protein	0.0833	0.999754
Rv1489A	Rv1489A	hypothetical protein	-0.0509	0.999995
Rv1490	Rv1490	membrane protein	-0.1451	0.947083
Rv1491c	Rv1491c	TVP38/TMEM64 family membrane protein	-0.1685	0.89564
mutA	Rv1492	methylmalonyl-CoA mutase small subunit	-0.0926	0.997438
mutB	Rv1493	methylmalonyl-CoA mutase large subunit	-0.1704	0.827264
mazE4	Rv1494	antitoxin MazE4	-0.1499	0.999648
mazF4	Rv1495	mRNA interferase MazF4	0.0214	1
Rv1496	Rv1496	transport system kinase	0.1784	0.979056
lipL	Rv1497	esterase LipL	-0.0627	0.999974
Rv1498A	Rv1498A	hypothetical protein	-0.0112	1
Rv1498c	Rv1498c	methyltransferase	0.0616	0.999987
Rv1499	Rv1499	hypothetical protein	-0.1027	0.999959
Rv1500	Rv1500	glycosyltransferase	0.0173	1
Rv1501	Rv1501	hypothetical protein	-0.2979	0.152224
Rv1502	Rv1502	hypothetical protein	-0.5045	0.0852001
Rv1503c	Rv1503c	conserved hypothetical protein	-0.4072	0.182427
Rv1504c	Rv1504c	conserved hypothetical protein	-0.1905	0.898502
Rv1505c	Rv1505c	hypothetical protein	0.0402	1
Rv1506c	Rv1506c	hypothetical protein	-0.5035	0.268681
Rv1507A	Rv1507A	hypothetical protein	-0.1361	0.984135
Rv1507c	Rv1507c	hypothetical protein	-0.3038	0.444518
Rv1508A	Rv1508A	hypothetical protein	-0.1512	0.999714
Rv1508c	Rv1508c	membrane protein	-0.032	1
Rv1509	Rv1509	hypothetical protein	-0.2175	0.892539
Rv1510	Rv1510	hypothetical protein	-0.0991	0.999676
gmdA	Rv1511	GDP-D-mannose dehydratase GmdA	0.0582	0.99999
epiA	Rv1512	nucleotide-sugar epimerase EpiA	0.2731	0.239014
Rv1513	Rv1513	hypothetical protein	0.1597	0.997953
Rv1514c	Rv1514c	glycosyltransferase	-0.1364	0.999329
Rv1515c	Rv1515c	hypothetical protein	-0.2427	0.992416
Rv1516c	Rv1516c	sugar transferase	-0.1322	0.995263
Rv1517	Rv1517	hypothetical protein	0.033	1
Rv1518	Rv1518	hypothetical protein	0.0575	1
Rv1519	Rv1519	hypothetical protein	-0.438	0.555986
Rv1520	Rv1520	sugar transferase	-0.1167	0.99905
fadD25	Rv1521	fatty-acid--CoA ligase FadD25	0.2365	0.232837
mmpL12	Rv1522c	transmembrane transport protein MmpL12	-0.0026	1
Rv1523	Rv1523	methyltransferase	0.0621	0.99999
Rv1524	Rv1524	glycosyltransferase	-0.0368	1
wbbL2	Rv1525	rhamnosyl transferase WbbL	-0.187	0.920131
Rv1526c	Rv1526c	glycosyltransferase	-0.5854	0.00420952
pks5	Rv1527c	polyketide synthase	-0.2489	0.212716
papA4	Rv1528c	polyketide synthase associated protein PapA	-0.6086	0.00737464
fadD24	Rv1529	fatty-acid--CoA ligase FadD24	-0.2331	0.645472
adh	Rv1530	alcohol dehydrogenase	-0.1778	0.92741
Rv1531	Rv1531	hypothetical protein	-0.2687	0.419663
Rv1532c	Rv1532c	hypothetical protein	0.0966	0.999955
Rv1533	Rv1533	monooxygenase	-0.0934	0.999525
Rv1534	Rv1534	transcriptional regulator	-0.4464	0.200939
Rv1535	Rv1535	hypothetical protein	0.462	0.00578734
ileS	Rv1536	isoleucine--tRNA ligase	0.5241	8.17522e-05
dinX	Rv1537	DNA polymerase IV	0.1537	0.98929
ansA	Rv1538c	L-aparaginase	-0.1092	0.989923
lspA	Rv1539	lipoprotein signal peptidase	0.3863	0.0218582
Rv1540	Rv1540	RNA pseudouridine synthase	-0.1976	0.735493
lprI	Rv1541c	lipoprotein LprI	-0.3544	0.258588
glbN	Rv1542c	hemoglobin GlbN	-0.811	0.00485229
Rv1543	Rv1543	oxidoreductase	-0.0279	1
Rv1544	Rv1544	ketoacyl reductase	0.0127	1
Rv1545	Rv1545	hypothetical protein	-0.0639	0.999999
Rv1546	Rv1546	hypothetical protein	0.1807	0.999068
dnaE1	Rv1547	DNA polymerase III subunit alpha	-0.0315	1
PPE21	Rv1548c	PPE family protein PPE21	-0.1846	0.842068
fadD11.1	Rv1549	fatty-acid-CoA ligase fadD11_1	0.4519	0.0242516
fadD11	Rv1550	fatty-acid--CoA ligase FadD11	0.4351	0.0192424
plsB1	Rv1551	acyltransferase PlsB	-0.3423	0.22709
frdA	Rv1552	fumarate reductase flavoprotein subunit	0.0698	0.999976
frdB	Rv1553	fumarate reductase iron-sulfur subunit	-0.1102	0.995808
frdC	Rv1554	fumarate reductase membrane anchor subunit	-0.0451	1
frdD	Rv1555	fumarate reductase membrane anchor subunit	-0.1442	0.947109
Rv1556	Rv1556	HTH-type transcriptional regulator	-0.233	0.632012
mmpL6	Rv1557	transmembrane transport protein MmpL6	0.0581	0.999998
Rv1558	Rv1558	hypothetical protein	0.2405	0.81922
ilvA	Rv1559	threonine dehydratase IlvA	0.0818	0.999905
vapB11	Rv1560	antitoxin VapB11	0.0731	0.999996
vapC11	Rv1561	ribonuclease VapC11	-0.1208	0.999502
treZ	Rv1562c	malto-oligosyltrehalose trehalohydrolase	-0.262	0.857994
treY	Rv1563c	maltooligosyl trehalose synthase	-0.1167	0.996998
treX	Rv1564c	maltooligosyl trehalose synthase	-0.319	0.157604
Rv1565c	Rv1565c	hypothetical protein	-0.1387	0.98085
Rv1566c	Rv1566c	hypothetical protein	0.4007	0.01696
Rv1567c	Rv1567c	membrane protein	0.1497	0.999861
bioA	Rv1568	adenosylmethionine-8-amino-7-oxononanoate aminotransferase	0.0913	0.99999
bioF1	Rv1569	8-amino-7-oxononanoate synthase	0.2847	0.946268
bioD	Rv1570	ATP-dependent dethiobiotin synthetase BioD	0.2098	0.999575
Rv1571	Rv1571	hypothetical protein	-0.227	0.999783
Rv1572c	Rv1572c	conserved hypothetical protein	-0.428	0.999854
Rv1573	Rv1573	phage protein	-0.1328	1
Rv1574	Rv1574	phage protein	-0.6359	0.416113
Rv1575	Rv1575	phage protein	-0.8859	0.0165625
Rv1576c	Rv1576c	phage capsid protein	-0.9881	0.000211712
Rv1577c	Rv1577c	phage prohead protease	-1.0008	0.00322245
Rv1578c	Rv1578c	phage protein	0.1174	0.999977
Rv1579c	Rv1579c	phage protein	-0.5304	0.994029
Rv1580c	Rv1580c	phage protein	-0.0378	1
Rv1581c	Rv1581c	phage protein	-0.3624	0.991787
Rv1582c	Rv1582c	phage protein	-0.7602	0.00745582
Rv1583c	Rv1583c	phage protein	-0.5245	0.0993893
Rv1584c	Rv1584c	phage protein	-0.3966	0.0535471
Rv1585c	Rv1585c	phage protein	-0.0111	1
Rv1586c	Rv1586c	phage integrase	0.171	0.992223
Rv1587c	Rv1587c	hypothetical protein	0.4612	0.0357008
Rv1588c	Rv1588c	hypothetical protein	-0.0523	0.908423
bioB	Rv1589	biotin synthetase	-0.016	1
Rv1590	Rv1590	hypothetical protein	0.1952	0.999807
Rv1591	Rv1591	transmembrane protein	-0.2306	0.999121
Rv1592c	Rv1592c	hypothetical protein	-0.0068	1
Rv1593c	Rv1593c	hypothetical protein	-0.1252	0.999244
nadA	Rv1594	quinolinate synthetase A	-0.2272	0.688418
nadB	Rv1595	L-aspartate oxidase	-0.1007	0.999864
nadC	Rv1596	nicotinate-nucleotide pyrophosphatase	-0.3118	0.242297
Rv1597	Rv1597	hypothetical protein	0.3226	0.127527
Rv1598c	Rv1598c	hypothetical protein	-0.114	0.999623
hisD	Rv1599	histidinol dehydrogenase	0.1717	0.78647
hisC1	Rv1600	histidinol-phosphate aminotransferase	-0.0668	0.999947
hisB	Rv1601	imidazole glycerol-phosphate dehydratase	-0.1322	0.982879
hisH	Rv1602	imidazole glycerol phosphate synthase subunit HisH	-0.2083	0.661822
hisA	Rv1603	phosphoribosyl isomerase A	-0.3529	0.148678
impA	Rv1604	inositol-monophosphatase ImpA	-0.0929	0.999903
hisF	Rv1605	imidazole glycerol phosphate synthase subunit HisF	-0.2847	0.567083
hisI	Rv1606	phosphoribosyl-AMP cyclohydrolase	-0.4079	0.241904
chaA	Rv1607	ionic transporter integral membrane protein ChaA	0.2013	0.676009
bcpB	Rv1608c	peroxiredoxin	0.417	0.023556
trpE	Rv1609	anthranilate synthase component I	0.0487	0.99999
Rv1610	Rv1610	membrane protein	0.0481	0.999999
trpC	Rv1611	indole-3-glycerol phosphate synthase	0.3291	0.154634
trpB	Rv1612	tryptophan synthase subunit beta	-0.3639	0.177313
trpA	Rv1613	tryptophan synthase subunit alpha	-0.2256	0.939825
lgt	Rv1614	prolipoprotein diacylglyceryl transferase	-0.1541	0.909284
Rv1615	Rv1615	membrane protein	0.0245	1
Rv1616	Rv1616	hypothetical protein	-0.0665	0.999997
pykA	Rv1617	pyruvate kinase	0.3252	0.0581607
tesB1	Rv1618	acyl-CoA thioesterase TesB	0.1044	0.999691
Rv1619	Rv1619	hypothetical protein	0.1109	0.998176
cydC	Rv1620c	cytochrome biosyntheisis ABC transporter ATP-binding protein/permease CydC	-0.1789	0.90005
cydD	Rv1621c	cytochrome biosyntheisis ABC transporter ATP-binding protein/permease CydD	-0.0559	0.999994
cydB	Rv1622c	cytochrome D ubiquinol oxidase subunit II CydB	0.3922	0.0138293
cydA	Rv1623c	cytochrome D ubiquinol oxidase subunit I CydA	0.4299	0.00638725
Rv1624c	Rv1624c	membrane protein	0.0389	0.999998
cya	Rv1625c	adenylyl cyclase	0.0333	0.999999
Rv1626	Rv1626	two-component system transcriptional regulator	0.2144	0.951642
Rv1627c	Rv1627c	nonspecific lipid-transfer protein	0.0743	0.999956
Rv1628c	Rv1628c	hypothetical protein	-0.0596	0.999988
polA	Rv1629	DNA polymerase I	-0.1066	0.995811
rpsA	Rv1630	30S ribosomal protein S1	-0.1459	0.892136
coaE	Rv1631	dephospho-CoA kinase CoaE	-0.0292	1
Rv1632c	Rv1632c	hypothetical protein	-0.4384	0.0140486
uvrB	Rv1633	excinuclease ABC subunit UvrB	-0.1183	0.995185
Rv1634	Rv1634	multidrug-efflux transporter	-0.0331	1
Rv1635c	Rv1635c	mannosyltransferase	-0.1237	0.986372
TB15.3	Rv1636	iron-regulated universal stress protein	0.3103	0.0266343
Rv1637c	Rv1637c	hypothetical protein	0.4546	0.0039834
uvrA	Rv1638	excinuclease ABC subunit UvrA	-0.0854	0.999449
Rv1638A	Rv1638A	hypothetical protein	-0.0343	0.999999
Rv1639c	Rv1639c	hypothetical protein	-0.0984	0.987503
lysX	Rv1640c	bifunctional lysine--tRNA ligase/phosphatidylglycerol lysyltransferase	0.1264	0.949424
infC	Rv1641	initiation factor IF-3	-0.134	0.98768
rpmI	Rv1642	50S ribosomal protein L35	-0.2956	0.39469
rplT	Rv1643	50S ribosomal protein L20	-0.1968	0.999797
tsnR	Rv1644	23S rRNA methyltransferase TsnR	-0.0859	0.999994
Rv1645c	Rv1645c	hypothetical protein	0.0036	1
PE17	Rv1646	PE family protein PE17	0.2893	0.0286107
Rv1647	Rv1647	adenylate cyclase	0.7182	3.05921e-06
Rv1648	Rv1648	transmembrane protein	-0.0258	1
pheS	Rv1649	phenylalanine--tRNA ligase subunit alpha	-0.1428	0.997014
pheT	Rv1650	phenylalanine--tRNA ligase subunit beta	-0.1354	0.999782
PE_PGRS30	Rv1651c	PE-PGRS family protein PE_PGRS30	0.0371	0.999997
argC	Rv1652	N-acetyl-gamma-glutamyl-phoshate reductase	0.3108	0.357101
argJ	Rv1653	bifunctional glutamate N-acetyltransferase/amino-acid acetyltransferase	0.3598	0.583207
argB	Rv1654	acetylglutamate kinase	0.4908	0.0872677
argD	Rv1655	acetylornithine aminotransferase	0.0465	1
argF	Rv1656	ornithine carbamoyltransferase	0.2898	0.871819
argR	Rv1657	arginine repressor	0.0334	1
argG	Rv1658	argininosuccinate synthase	-0.0562	0.999999
argH	Rv1659	argininosuccinate lyase	0.0029	1
pks10	Rv1660	chalcone synthase	0.282	0.0681865
pks7	Rv1661	polyketide synthase	0.0794	0.99996
pks8	Rv1662	polyketide synthase	-0.2839	0.227296
pks17	Rv1663	polyketide synthase	-0.6085	0.00257363
pks9	Rv1664	polyketide synthase	-0.4291	0.0213842
pks11	Rv1665	chalcone synthase	0.3667	0.288739
cyp139	Rv1666c	cytochrome P450 Cyp139	0.0274	1
Rv1667c	Rv1667c	macrolide-transport ATP-binding protein ABC transporter	0.0391	1
Rv1668c	Rv1668c	macrolide-transport ATP-binding protein ABC transporter	0.1657	0.999452
Rv1669	Rv1669	hypothetical protein	-0.5812	0.13036
Rv1670	Rv1670	hypothetical protein	-0.0622	0.999996
Rv1671	Rv1671	membrane protein	-0.0438	0.999999
Rv1672c	Rv1672c	integral membrane transport protein	-0.249	0.454384
Rv1673c	Rv1673c	hypothetical protein	0.3485	0.938858
Rv1674c	Rv1674c	transcriptional regulator	0.1964	0.999571
cmr	Rv1675c	HTH-type transcriptional regulator Cmr	0.0037	1
Rv1676	Rv1676	hypothetical protein	-0.1179	0.998178
dsbF	Rv1677	lipoprotein DsbF	-0.059	0.999998
Rv1678	Rv1678	integral membrane protein	0.2162	0.563508
fadE16	Rv1679	acyl-CoA dehydrogenase FadE16	0.3604	0.0295432
Rv1680	Rv1680	hypothetical protein	0.2091	0.754705
moeX	Rv1681	molybdopterin biosynthesis protein MoeX	0.1952	0.722066
Rv1682	Rv1682	hypothetical protein	-0.4245	0.0701578
Rv1683	Rv1683	bifunctional long-chain acyl-CoA synthase/lipase	-0.0407	0.999998
Rv1684	Rv1684	hypothetical protein	-0.1415	0.978491
Rv1685c	Rv1685c	hypothetical protein	-0.1226	0.997293
Rv1686c	Rv1686c	ABC transporter permease	0.3077	0.946271
Rv1687c	Rv1687c	ABC transporter ATP-binding protein	0.2532	0.982415
mpg	Rv1688	3-methyladenine DNA glycosylase	-0.079	0.99994
tyrS	Rv1689	tyrosine--tRNA ligase	0.0608	0.999996
lprJ	Rv1690	lipoprotein LprJ	0.0835	0.998697
Rv1691	Rv1691	hypothetical protein	0.0455	0.999997
Rv1692	Rv1692	phosphatase	-0.0887	0.999979
Rv1693	Rv1693	hypothetical protein	-0.1	0.999882
tlyA	Rv1694	16S/23S rRNA (cytidine-2'-O)-methyltransferase TlyA	0.0305	1
ppnK	Rv1695	inorganic polyphosphate/ATP-NAD kinase	0.1455	0.999212
recN	Rv1696	DNA repair protein RecN	-0.1137	0.999942
Rv1697	Rv1697	hypothetical protein	0.0639	0.999981
mctB	Rv1698	copper transporter MctB	-0.0131	1
pyrG	Rv1699	CTP synthase	-0.1048	0.9994
Rv1700	Rv1700	NUDIX hydrolase	-0.0339	1
xerD	Rv1701	tyrosine recombinase XerD	-0.0813	0.999994
Rv1702c	Rv1702c	hypothetical protein	-0.2328	0.880261
Rv1703c	Rv1703c	methyltransferase	-0.1328	0.969614
cycA	Rv1704c	D-serine/alanine/glycine transporter protein CycA	-0.1842	0.963786
PPE22	Rv1705c	PPE family protein PPE22	-0.2385	0.908538
Rv1706A	Rv1706A	hypothetical protein	-0.6071	0.730812
PPE23	Rv1706c	PPE family protein PPE23	-0.1552	0.94366
Rv1707	Rv1707	transmembrane protein	-0.2127	0.617232
Rv1708	Rv1708	initiation inhibitor protein	-0.201	0.800779
scpA	Rv1709	segregation and condensation protein ScpA	-0.1072	0.999935
scpB	Rv1710	segregation and condensation protein ScpB	-0.0727	0.999923
Rv1711	Rv1711	RNA pseudouridine synthase	-0.1374	0.999633
cmk	Rv1712	cytidylate kinase	-0.635	0.00672966
engA	Rv1713	GTPase Der	0.1314	0.999936
Rv1714	Rv1714	oxidoreductase	-0.4184	0.922098
fadB3	Rv1715	3-hydroxybutyryl-CoA dehydrogenase FadB	-0.3273	0.982246
Rv1716	Rv1716	hypothetical protein	-0.4152	0.905319
Rv1717	Rv1717	hypothetical protein	0.3985	0.999695
Rv1718	Rv1718	hypothetical protein	-0.023	1
Rv1719	Rv1719	transcriptional regulator	0.2336	0.998989
vapC12	Rv1720c	ribonuclease VapC12	-0.1001	0.999895
vapB12	Rv1721c	antitoxin VapB12	-0.2463	0.989329
Rv1722	Rv1722	carboxylase	0.2475	0.744483
Rv1723	Rv1723	hydrolase	0.0401	1
Rv1724c	Rv1724c	hypothetical protein	-0.1263	0.999849
Rv1725c	Rv1725c	hypothetical protein	-0.2617	0.491528
Rv1726	Rv1726	oxidoreductase	0.0094	1
Rv1727	Rv1727	hypothetical protein	-0.1237	0.999977
Rv1728c	Rv1728c	hypothetical protein	-0.1602	0.917911
Rv1729c	Rv1729c	S-adenosylmethionine-dependent methyltransferase	-0.5375	0.00839557
Rv1730c	Rv1730c	penicillin-binding protein	-0.7386	0.000312392
gabD2	Rv1731	succinate-semialdehyde dehydrogenase	0.2279	0.33666
Rv1732c	Rv1732c	hypothetical protein	0.1151	0.999188
Rv1733c	Rv1733c	transmembrane protein	0.2164	0.999765
Rv1734c	Rv1734c	hypothetical protein	-0.1217	0.983419
Rv1735c	Rv1735c	membrane protein	-0.3868	0.130713
narX	Rv1736c	nitrate reductase-like protein NarX	-0.2728	0.371924
narK2	Rv1737c	nitrate/nitrite transporter	0.0068	1
Rv1738	Rv1738	hypothetical protein	-0.3118	0.988092
Rv1739c	Rv1739c	sulfate ABC transporter permease	-0.253	0.473943
vapB34	Rv1740	antitoxin VapB34	-0.0656	0.999994
vapC34	Rv1741	ribonuclease VapC34	0.0959	0.999885
Rv1742	Rv1742	hypothetical protein	0.0547	0.999995
pknE	Rv1743	serine/threonine-protein kinase PknE	0.0884	0.999851
Rv1744c	Rv1744c	membrane protein	-0.0919	0.999949
idi	Rv1745c	isopentenyl-diphosphate delta-isomerase	-0.2236	0.894469
pknF	Rv1746	serine/threonine-protein kinase PknF	0.2704	0.459369
Rv1747	Rv1747	ABC transporter ATP-binding protein/permease	-0.0338	1
Rv1748	Rv1748	hypothetical protein	0.1705	0.979178
Rv1749c	Rv1749c	integral membrane protein	0.1922	0.816144
fadD1	Rv1750c	fatty-acid--CoA ligase FadD1	0.1276	0.992009
Rv1751	Rv1751	oxidoreductase	0.2309	0.862797
Rv1752	Rv1752	hypothetical protein	-0.1114	0.999835
PPE24	Rv1753c	PPE family protein PPE24	-0.1134	0.99884
Rv1754c	Rv1754c	hypothetical protein	0.4907	0.00225271
plcD	Rv1755c	phospholipase C 4 plcD	0.4164	0.970083
Rv1756c	Rv1756c	transposase	0	0.99999
Rv1757c	Rv1757c	transposase	-0.0017	0.99525
cut1	Rv1758	cutinase	-0.3326	0.999583
wag22	Rv1759c	PE-PGRS family protein Wag22	0.1691	0.999562
Rv1760	Rv1760	diacylglycerol acyltransferase	0.0681	0.999955
Rv1761c	Rv1761c	hypothetical protein	0.3922	0.113341
Rv1762c	Rv1762c	hypothetical protein	0.292	0.689466
Rv1763	Rv1763	transposase	0	0.99999
Rv1764	Rv1764	transposase	-0.1083	1
Rv1765A	Rv1765A	transposase	-0.3027	0.418144
Rv1765c	Rv1765c	hypothetical protein	-0.7506	0.0236117
Rv1766	Rv1766	hypothetical protein	-0.1435	0.995107
Rv1767	Rv1767	hypothetical protein	-0.0384	1
PE_PGRS31	Rv1768	PE-PGRS family protein PE_PGRS31	0.6675	5.34674e-05
Rv1769	Rv1769	hypothetical protein	0.3396	0.0206122
Rv1770	Rv1770	hypothetical protein	0.2593	0.376694
Rv1771	Rv1771	L-gulono-1,4-lactone dehydrogenase	0.2555	0.254405
Rv1772	Rv1772	hypothetical protein	-0.0404	0.999998
Rv1773c	Rv1773c	transcriptional regulator	0.1735	0.639219
Rv1774	Rv1774	oxidoreductase	-0.0962	0.997604
Rv1775	Rv1775	hypothetical protein	0.1952	0.981174
Rv1776c	Rv1776c	transcriptional regulator	-0.1579	0.986924
cyp144	Rv1777	cytochrome P450 Cyp144	-0.0408	1
Rv1778c	Rv1778c	hypothetical protein	-0.3121	0.31462
Rv1779c	Rv1779c	integral membrane protein	-0.0438	0.999999
Rv1780	Rv1780	hypothetical protein	-0.2381	0.411418
malQ	Rv1781c	4-alpha-glucanotransferase	-0.0511	0.999996
eccB5	Rv1782	ESX-5 type VII secretion system protein EccB5	0.0332	0.999998
eccC5	Rv1783	ESX-5 type VII secretion system protein EccC5	-0.0189	1
cyp143	Rv1785c	cytochrome P450 Cyp143	-0.2819	0.208345
Rv1786	Rv1786	ferredoxin	0.1862	0.999846
PPE25	Rv1787	PPE family protein PPE25	-0.1318	0.99816
PE18	Rv1788	PE family protein PE18	-0.2851	0.5674
PPE26	Rv1789	PPE family protein PPE26	0.2089	0.566343
PPE27	Rv1790	PPE family protein PPE27	0.2793	0.98496
PE19	Rv1791	PE family protein PE19	-0.0347	1
esxM	Rv1792	esat-6 like protein esxM	0.0441	0.999998
esxN	Rv1793	ESAT-6 like protein EsxN	0.0168	1
Rv1794	Rv1794	hypothetical protein	0.2026	0.356505
eccD5	Rv1795	ESX-5 type VII secretion system protein EccD	0.1768	0.622291
mycP5	Rv1796	membrane-anchored mycosin MycP	-0.2627	0.139186
eccE5	Rv1797	ESX-5 type VII secretion system protein EccE	-0.0515	0.99999
eccA5	Rv1798	ESX-5 type VII secretion system protein EccA	-0.2583	0.349264
lppT	Rv1799	lipoprotein LppT	-0.0852	0.999982
PPE28	Rv1800	PPE family protein PPE28	-0.1499	0.85492
PPE29	Rv1801	PPE family protein PPE29	-0.1916	0.755671
PPE30	Rv1802	PPE family protein PPE30	0.2983	0.669003
PE_PGRS32	Rv1803c	PE-PGRS family protein PE_PGRS32	0.15	0.998874
Rv1804c	Rv1804c	hypothetical protein	-0.2352	0.865446
Rv1805c	Rv1805c	hypothetical protein	0.2836	0.290947
PE20	Rv1806	PE family protein PE20	0.4595	0.0177385
PPE31	Rv1807	PPE family protein	0.4421	0.00626996
PPE32	Rv1808	PPE family protein PPE32	0.3556	0.0246721
PPE33	Rv1809	PPE family protein PPE33	0.4048	0.00669337
Rv1810	Rv1810	hypothetical protein	0.1383	0.910548
mgtC	Rv1811	Mg2+ transport P-type ATPase MgtC	0.4457	0.00352621
Rv1812c	Rv1812c	dehydrogenase	-0.017	1
Rv1813c	Rv1813c	hypothetical protein	-0.3815	0.033473
erg3	Rv1814	membrane-bound C-5 sterol desaturase	-0.2075	0.707521
Rv1815	Rv1815	hypothetical protein	0.9796	2.88844e-10
Rv1816	Rv1816	HTH-type transcriptional regulator	0.1332	0.998496
Rv1817	Rv1817	flavoprotein	-0.109	0.98208
PE_PGRS33	Rv1818c	PE-PGRS family protein PE_PGRS33	-0.1521	0.996694
bacA	Rv1819c	vitamin B12 transport ATP-binding protein BacA	0.058	0.999998
ilvG	Rv1820	acetolactate synthase large subunit IlvG	0.2888	0.393548
secA2	Rv1821	protein translocase subunit SecA	0.0827	0.998668
pgsA2	Rv1822	CDP-diacylglycerol--glycerol-3-phosphate 3-phosphatidyltransferase	-0.0491	0.999999
Rv1823	Rv1823	hypothetical protein	-0.0512	0.999999
Rv1824	Rv1824	hypothetical protein	0.2543	0.89516
Rv1825	Rv1825	hypothetical protein	0.0384	1
gcvH	Rv1826	glycine cleavage system protein H	-0.0667	0.999976
garA	Rv1827	glycogen accumulation regulator GarA	-0.1105	0.977093
Rv1828	Rv1828	HTH-type transcriptional regulator	-0.1512	0.812089
Rv1829	Rv1829	hypothetical protein	-0.1008	0.951846
Rv1830	Rv1830	HTH-type transcriptional regulator	-0.2022	0.558517
Rv1831	Rv1831	hypothetical protein	-0.4648	0.000378024
gcvB	Rv1832	glycine dehydrogenase	-0.2675	0.231895
Rv1833c	Rv1833c	haloalkane dehalogenase	-0.1288	0.994733
lipZ	Rv1834	hydrolase	0.1201	0.999888
Rv1835c	Rv1835c	serine esterase	-0.0714	0.999981
Rv1836c	Rv1836c	hypothetical protein	0.0171	1
glcB	Rv1837c	malate synthase	0.1204	0.97178
vapC13	Rv1838c	ribonuclease VapC13	-0.0079	1
vapB13	Rv1839c	antitoxin VapB13	0.282	0.418535
PE_PGRS34	Rv1840c	PE-PGRS family protein PE_PGRS34	-0.0823	0.999997
Rv1841c	Rv1841c	hypothetical protein	0.1492	0.997331
Rv1842c	Rv1842c	hypothetical protein	0.24	0.522779
guaB1	Rv1843c	inosine-5'-monophosphate dehydrogenase	0.275	0.10011
gnd1	Rv1844c	6-phosphogluconate dehydrogenase	-0.0813	0.998367
blaR	Rv1845c	sensor-transducer protein BlaR	-0.096	0.999198
blaI	Rv1846c	transcriptional repressor BlaI	-0.1927	0.869765
Rv1847	Rv1847	esterase	-0.3386	0.236312
ureA	Rv1848	urease subunit gamma	-0.0503	1
ureB	Rv1849	urease subunit beta	-0.4326	0.346151
ureC	Rv1850	urease subunit alpha	-0.2262	0.84029
ureF	Rv1851	urease accessory protein UreF	-0.1353	0.999574
ureG	Rv1852	urease accessory protein UreG	-0.1791	0.957019
ureD	Rv1853	urease accessory protein UreD	-0.0416	1
ndh	Rv1854c	NADH dehydrogenase	0.1377	0.940281
Rv1855c	Rv1855c	oxidoreductase	0.0885	0.999878
Rv1856c	Rv1856c	oxidoreductase	-0.1548	0.994058
modA	Rv1857	molybdate ABC transporter substrate-binding lipoprotein ModA	-0.1362	0.999918
modB	Rv1858	molybdenum ABC transporter permease ModB	0.0458	1
modC	Rv1859	molybdenum ABC transporter ATP-binding protein ModC	-0.145	0.988958
apa	Rv1860	hypothetical protein	-0.2318	0.959988
Rv1861	Rv1861	transmembrane protein	-0.1172	0.996549
adhA	Rv1862	alcohol dehydrogenase A	0.0009	1
Rv1863c	Rv1863c	integral membrane protein	0.1158	0.999252
Rv1864c	Rv1864c	hypothetical protein	0.2404	0.887206
Rv1865c	Rv1865c	short-chain type dehydrogenase	0.1033	0.999977
Rv1866	Rv1866	hypothetical protein	0.0272	1
Rv1867	Rv1867	hypothetical protein	-0.1081	0.999226
Rv1868	Rv1868	hypothetical protein	0.3751	0.00578845
Rv1869c	Rv1869c	reductase	0.3652	0.0299535
Rv1870c	Rv1870c	hypothetical protein	0.0688	0.999997
Rv1871c	Rv1871c	hypothetical protein	0.0832	0.999857
lldD2	Rv1872c	L-lactate dehydrogenase	-0.0211	1
Rv1873	Rv1873	hypothetical protein	-0.2754	0.997836
Rv1874	Rv1874	hypothetical protein	0.0131	1
Rv1875	Rv1875	hypothetical protein	0.4183	0.00927584
bfrA	Rv1876	bacterioferritin BfrA	0.0536	0.999996
Rv1877	Rv1877	MFS-type transporter	0.2812	0.0982962
glnA3	Rv1878	glutamine synthetase GlnA	-0.0001	1
Rv1879	Rv1879	hypothetical protein	0.0436	0.999993
cyp140	Rv1880c	cytochrome P450 Cyp140	0.1803	0.683157
lppE	Rv1881c	lipoprotein LppE	0.2255	0.863982
Rv1882c	Rv1882c	short-chain type dehydrogenase/reductase	0.5648	0.000575403
Rv1883c	Rv1883c	hypothetical protein	0.6355	4.15571e-06
rpfC	Rv1884c	resuscitation-promoting factor RpfC	1.1919	3.29868e-14
Rv1885c	Rv1885c	chorismate mutase	0.14	0.999895
fbpB	Rv1886c	diacylglycerol acyltransferase/mycolyltransferase Ag85B	-0.13	0.999963
Rv1887	Rv1887	hypothetical protein	-0.0966	0.99895
Rv1888A	Rv1888A	conserved hypothetical protein	0.0428	1
Rv1888c	Rv1888c	transmembrane protein	-0.0448	1
Rv1889c	Rv1889c	conserved hypothetical protein	0.0664	1
Rv1890c	Rv1890c	hypothetical protein	-0.1556	0.995158
Rv1891	Rv1891	hypothetical protein	0.0304	0.999999
Rv1892	Rv1892	membrane protein	0.3837	0.0288367
Rv1893	Rv1893	hypothetical protein	0.438	0.0151928
Rv1894c	Rv1894c	hypothetical protein	0.4412	0.00507928
Rv1895	Rv1895	zinc-binding alcohol dehydrogenase	-0.0383	1
Rv1896c	Rv1896c	S-adenosyl-L-methionine-dependent methyltransferase	0.142	0.997932
Rv1897c	Rv1897c	D-tyrosyl-tRNA(Tyr) deacylase	-0.0212	1
Rv1898	Rv1898	hypothetical protein	0.3372	0.114969
lppD	Rv1899c	lipoprotein LppD	-0.0825	0.999635
lipJ	Rv1900c	lignin peroxidase LipJ	-0.0412	0.999999
cinA	Rv1901	competence damage-inducible protein CinA	-0.0713	0.999983
nanT	Rv1902c	sialic acid-transport integral membrane protein NanT	-0.1432	0.992947
Rv1903	Rv1903	membrane protein	-0.0493	1
Rv1904	Rv1904	hypothetical protein	-0.128	0.997248
aao	Rv1905c	D-amino acid oxidase	-0.2319	0.522705
Rv1906c	Rv1906c	hypothetical protein	-0.1444	0.965607
Rv1907c	Rv1907c	hypothetical protein	0.0522	0.999999
katG	Rv1908c	catalase-peroxidase	0.1726	0.704281
furA	Rv1909c	ferric uptake regulation protein FurA	0.2892	0.423076
Rv1910c	Rv1910c	hypothetical protein	0.2045	0.88173
lppC	Rv1911c	lipoprotein LppC	0.2429	0.269207
fadB5	Rv1912c	oxidoreductase FadB	0.4025	0.0574512
Rv1913	Rv1913	hypothetical protein	0.133	0.999828
Rv1914c	Rv1914c	hypothetical protein	0.2004	0.99949
aceAa	Rv1915	isocitrate lyase AceAa	0.3112	0.0385735
aceAb	Rv1916	isocitrate lyase AceAb	0.0266	0.999999
PPE34	Rv1917c	PPE family protein PPE34	-0.2434	0.501447
PPE35	Rv1918c	PPE family protein PPE35	-0.1278	0.974663
Rv1919c	Rv1919c	hypothetical protein	0.4459	0.0923729
Rv1920	Rv1920	membrane protein	0.5969	0.000102989
lppF	Rv1921c	lipoprotein LppF	0.3031	0.0378819
Rv1922	Rv1922	lipoprotein	-0.1964	0.834283
lipD	Rv1923	lipase LipD	0.3384	0.0266761
Rv1924c	Rv1924c	hypothetical protein	0.0312	1
fadD31	Rv1925	fatty-acid--CoA ligase FadD31	0.0453	0.999988
mpt63	Rv1926c	immunogenic protein Mpt63	-0.0314	1
Rv1927	Rv1927	hypothetical protein	-0.0107	1
Rv1928c	Rv1928c	short-chain type dehydrogenase/reductase	-0.0382	1
Rv1929c	Rv1929c	hypothetical protein	-0.3496	0.0467513
Rv1930c	Rv1930c	hypothetical protein	0.5915	0.0234057
Rv1931c	Rv1931c	transcriptional regulator	0.1799	0.99786
tpx	Rv1932	thiol peroxidase	0.4488	0.0618329
fadE18	Rv1933c	acyl-CoA dehydrogenase FadE18	0.2983	0.429966
fadE17	Rv1934c	acyl-CoA dehydrogenase FadE17	0.2052	0.996942
echA13	Rv1935c	enoyl-CoA hydratase EchA13	0.752	0.0107284
Rv1936	Rv1936	monooxygenase	0.5324	0.00339146
Rv1937	Rv1937	oxygenase	-0.3563	0.0137482
ephB	Rv1938	epoxide hydrolase EphB	-0.3077	0.222987
Rv1939	Rv1939	oxidoreductase	-0.0526	1
ribA1	Rv1940	riboflavin biosynthesis protein RibA	-0.2289	0.959252
Rv1941	Rv1941	short-chain type dehydrogenase/reductase	-0.1264	0.999861
mazF5	Rv1942c	toxin MazF5	0.0476	0.999998
mazE5	Rv1943c	antitoxin MazE5	0.2712	0.836537
Rv1944c	Rv1944c	hypothetical protein	0.1682	0.999755
Rv1945	Rv1945	hypothetical protein	-0.5643	0.0293048
lppG	Rv1946c	lipoprotein	-0.6291	0.0046821
Rv1947	Rv1947	hypothetical protein	-0.1952	0.999708
Rv1948c	Rv1948c	hypothetical protein	-0.5939	0.0119936
Rv1949c	Rv1949c	conserved hypothetical protein	-0.1341	0.999476
Rv1950c	Rv1950c	hypothetical protein	0.5731	0.175294
Rv1951c	Rv1951c	hypothetical protein	-0.0554	1
vapB14	Rv1952	antitoxin VapB14	0.1191	0.999966
vapC14	Rv1953	ribonuclease VapC14	0.1451	0.999951
Rv1954c	Rv1954c	hypothetical protein	-0.3156	0.0383499
[truncated: 2,031 more rows]
