# Supplementary material for: PE/PPE proteins contribute to Mycobacterium tuberculosis drug resistance
Source: Nat Commun. 2026 Apr 24;17:5668. doi: 10.1038/s41467-026-72431-7 (PMC13315784; doi:10.1038/s41467-026-72431-7)
Supplement: Supplementary file 9 — Source Data [file 41467_2026_72431_MOESM9_ESM.xlsx]

## Sheet: Fig 1c.
AMI (µg/ml)	WT			ppe42 KO			ppe42 comp			ppe42 Y290* comp
0	8.24186	8.19608	8.24746	8.43355	8.67376	8.62316	8.21085	8.06816	7.94183	7.77815	7.85696	7.87506
0.5	7.4485	7.01422	7.14856	7.74209	7.79593	7.49272	6.37983	6.44813	6.32661	6.66111	6.60874	6.67121
1	3.44508	3.50188	3.49297	4.73856	4.63565	4.67425	3.83167	3.66647	3.72932	4.62764	4.58832	4.58623
2	1.54845	1.39794	1.39794	3.33726	3.56206	3.55653	2.24304	2.59864	2.24304	2.95491	3.24916	3.29273
4	0	0	0	2.69897	2.65321	2.60206	0	0	0	1.69897	1.69897	0

## Sheet: Fig 1d
AMI (µg/ml)	WT			PPE42KO			PPE42 MspA Complement
0	8.6721	8.38917	8.62325	8.77815	9.03842	9.07188	9.17898	8.70329	8.68574
0.5	8.13114	7.16137	7.82119	8.3517	8.23616	8.10123	4.57692	4.09691	5.1651
1	3.62583	3.53782	2.95424	4.81291	5.20412	5.01072	2.35218	1.39794	1.39794
2	1.39794	1.39794	1.39794	3.42732	3.69679	3.68574	0	0	0
4	1.69897	0	0	2.90309	2.60206	2.47712	0	0	0

## Sheet: Fig 3b
INH (μM)	WT			pe25/ppe41 KO			pe25/ppe41 comp			mspA comp
0	7.9618	8.1009	8.0314	7.8893	7.7073	8.0713	8.1238	8.2369	8.3501	8.4998	8.0819	8.2909
0.056	8.0066	7.9108	7.9587	7.8044	7.9604	7.6484	8.0953	7.8732	8.3174	8.2073	8.4847	7.9299
0.1125	7.7947	7.8579	7.921	7.9423	7.7294	7.8359	7.7704	7.7916	7.7493	8.0685	7.8906	8.2463
0.225	5.5614	5.3982	5.235	7.1773	7.3701	7.5629	5.0682	5.2486	4.8878	5.6692	5.5976	5.7408
0.45	2.5051	2.7832	2.2279	4.1735	4.0048	4.3423	2.5551	3.1641	2.8597	2.5658	2.143	2.989
0.9	1.8976	2.5065	1.301	2.9926	1.8325	2.4133	2.6405	1.5441	2.0899	3.0641	1	2.0212

## Sheet: Fig 3d.
INH (μM)	WT				pe25/ppe41 KO
0	8.60206	8.19382	7.37566	7.90982	7.94201	8.39794	7.64098	8.66862
0.225	5.69897	6.8293	6.30103	6.51188	8.24304	8.16879	8.01072	8.15381

## Sheet: Fig 3e.
INH (μM)	WT				pe25/ppe41 KO
0	7.86923	7.79239	8.17609	7.97772	7.77815	8	7.90309	7.77085
0.225	5.30103	6	5.90309	6.11394	7.11394	7.47712	7.74036	7.17609

## Sheet: Fig 3f.
INH responsive genes	WT				pe25/ppe41 KO
acpM	12.0005	13.1025	13.504	14.994	10.1185	10.0145	9.747	9.215
iniB	26.1365	20.0755	26.4285	29.0265	5.2435	4.599	5.161	5.348
kasA	13.4425	12.071	11.4371	11.1205	9.29275	8.76254	8.54868	7.60294

## Sheet: Fig 4b.
INH (μM)	WT			pe25/ppe41 Δ112 comp
0	7.33244	7.69897	8.34242	7.74036	7.69897	8.09691
0.225	5	5.66276	4.92942	7	7.14922	7.24674

## Sheet: Fig 4c.
INH	WT															pe25/ppe41 KO
10x	2.54669e-06	2e-06	3e-06	1.6e-06	2e-06	1.28e-06	1.38e-06	1.43e-06	1.14e-06	1.63e-06	2e-06	2e-06	1.1e-06	2e-06	1.13e-06	6.36e-06	5.32e-06	9.55e-06	5.55e-06	5.68e-06	8.87e-06	1.1e-05	6.46e-06	4.34e-06	3.05e-06	3.08e-06	2.83e-06	3.19e-06	4.23e-06
25x	7.47029e-07	8e-07	1e-06	7.5e-07	1e-06	8.65e-07	1.01e-06	6.42e-07	8.65e-07	1.31e-06	2e-06	1e-06	6.9e-07	1e-06	8.87e-07	4.36e-06	2.95e-06	3.86e-06	2.73e-06	5e-06	4.43e-06	2.31e-06	1.66e-06	1.94e-06	2.22e-06	3.96e-06	2.45e-06	2.39e-06	2.91e-06	2.89e-06
125x	2.54669e-07	4e-07	4e-07	4.1e-07	4e-07	9.39e-07	3.21e-07	5.68e-07	4.94e-07	4.69e-07	1e-06	9e-07	6.3e-07	9e-07	5.84e-07	7.27e-07	1.64e-06	1.05e-06	6.36e-07	9.55e-07	8.31e-07	2.03e-06	4.89e-06	2.03e-06	1.57e-06	1.79e-06	1.87e-06	1.43e-06	3.3e-06	3.16e-06
500x	2.37691e-07	6e-07	3e-07	3.71e-07	4.2e-07	2.22e-07	1.98e-07	1.73e-07	6e-07	6e-07	1.1e-06	1e-06	1.06e-06			2.14e-06	7.27e-07	1.86e-06	1.36e-06	9.09e-07	2.49e-06	1.85e-06	3.32e-06	1.11e-06	2.77e-06	2.91e-06	2.97e-06	2.25e-06	1.18e-06	1.35e-06

## Sheet: Supp Fig 1
Locus	Mean_RPKM	Is_PE_PPE	Gene	Family	Avg_QUAL_3k	Avg_MQ_3k
Rv2007c	270.577	FALSE	fdxA	other	9165.73	41.9173
Rv3451	227.389	FALSE	cut3	other	142825	41.5888
Rv3452	245.337	FALSE	cut4	other	10351.8	41.4064
Rv2658c	199.51	FALSE	Rv2658c	other	10339	41.8025
Rv2612c	232.934	FALSE	pgsA1	other	54753.6	41.8211
Rv1724c	198.306	FALSE	Rv1724c	other	561441	39.6852
Rv1772	241.627	FALSE	Rv1772	other	7757.05	40.641
Rv1778c	271.361	FALSE	Rv1778c	other	20178.9	41.597
Rv1914c	197.7	FALSE	Rv1914c	other	11364.5	41.8316
Rv1957	168.529	FALSE	Rv1957	other	179292	41.5795
Rv2033c	234.445	FALSE	Rv2033c	other	19717	40.6783
Rv2042c	221.567	FALSE	Rv2042c	other	55588.5	41.3797
Rv2070c	231.696	FALSE	cobK	other	46242	41.2362
Rv2142A	242.865	FALSE	parD2	other	5260.11	41.9267
Rv2706c	203.177	FALSE	Rv2706c	other	49109	41.3055
Rv2730	213.521	FALSE	Rv2730	other	12900.1	41.8548
Rv2809	268.502	FALSE	Rv2809	other	10190.5	40.4583
Rv2597	253.751	FALSE	Rv2597	other	67379.7	41.1522
Rv2635	143.319	FALSE	Rv2635	other	21962.1	41.5477
Rv2653c	197.486	FALSE	Rv2653c	other	57771.8	40.884
Rv3008	249.625	FALSE	Rv3008	other	13999.6	40.8766
Rv3032A	222.939	FALSE	Rv3032A	other	19367.4	41.7819
Rv3172c	250.059	FALSE	Rv3172c	other	25527	41.8464
Rv3235	221.624	FALSE	Rv3235	other	12025.7	41.7315
Rv3489	180.809	FALSE	Rv3489	other	7013.04	41.6614
Rv3491	227.629	FALSE	Rv3491	other	12302.9	41.3597
Rv3527	361.481	FALSE	Rv3527	other	20634	41.8912
Rv3747	315.491	FALSE	Rv3747	other	5072.13	41.7487
Rv2862A	191.146	FALSE	vapB23	other	7454.84	41.836
Rv3566A	254.236	FALSE	Rv3566A	other	13407.6	41.9058
Rv3599c	77.9323	FALSE	Rv3599c	other	7103.44	41.6
Rv2468A	121.515	FALSE	Rv2468A	other	11786.9	41.8311
Rv3613c	194.33	FALSE	Rv3613c	other	4831.88	41.4638
Rv3321c	195.587	FALSE	vapB44	other	5123.98	41.892
Rv3221A	291.935	FALSE	rshA	other	23701.4	41.7573
Rv3459c	196.4	FALSE	rpsK	other	39621	41.8256
Rv0456B	188.448	FALSE	mazE1	other	9685.61	41.8922
Rv0789c	228.883	FALSE	Rv0789c	other	6107.04	40.5625
Rv3165c	213.231	FALSE	Rv3165c	other	16479.9	40.8218
Rv0395	208.296	FALSE	Rv0395	other	370230	38.9023
Rv3572	223.061	FALSE	Rv3572	other	16611.7	40.9087
Rv0307c	207.573	FALSE	Rv0307c	other	772839	41.1362
Rv0572c	431.498	FALSE	Rv0572c	other	896349	41.6836
Rv1154c	199.895	FALSE	Rv1154c	other	391878	40.6527
Rv1831	186.358	FALSE	Rv1831	other	9521.99	41.7825
Rv1535	561.425	FALSE	Rv1535	other	3970.76	41.8154
Rv2057c	112.685	FALSE	rpmG1	other	200174	41.4383
Rv1434	77.6631	FALSE	Rv1434	other	387391	37.1788
Rv1954A	0	FALSE	Rv1954A	other	18262.5	40.0347
Rv2774c	216.559	FALSE	Rv2774c	other	10283.5	38.3463
Rv3136A	242.774	FALSE	Rv3136A	other	41076.2	41.8257
Rv3190A	374.417	FALSE	Rv3190A	other	89591	41.63
Rv3196A	142.049	FALSE	Rv3196A	other	5893.04	41.6514
Rv1567c	441.795	FALSE	Rv1567c	other	22608.6	41.8844
Rv1615	340.389	FALSE	Rv1615	other	20054.5	41.8022
Rv1584c	35.0953	FALSE	Rv1584c	other	6606.17	41.426
Rv0514	152.509	FALSE	Rv0514	other	7280.27	41.8676
Rv0615	142.854	FALSE	Rv0615	other	23799.8	41.8312
Rv0689c	287.888	FALSE	Rv0689c	other	7851.52	41.02
Rv2274A	32.8609	FALSE	mazE8	other	5993.04	41.7636
Rv0900	115.98	FALSE	Rv0900	other	8497.34	41.812
Rv2049c	404.805	FALSE	Rv2049c	other	5552.79	41.3633
Rv0157A	166.87	FALSE	Rv0157A	other	6511.4	41.3325
Rv0024	217.936	FALSE	Rv0024	other	43337.9	40.7779
Rv1721c	212.842	FALSE	vapB12	other	7044.81	41.67
Rv0004	273.07	FALSE	Rv0004	other	15459.4	41.7703
Rv2080	256.095	FALSE	lppJ	other	17184.1	41.6636
Rv0040c	260.721	FALSE	mtc28	other	284536	41.6763
Rv0028	257.678	FALSE	Rv0028	other	16396	40.3888
Rv0030	216.914	FALSE	Rv0030	other	97567.4	41.7603
Rv0031	395.893	FALSE	Rv0031	other	25199.2	40.6443
Rv0048c	251.58	FALSE	Rv0048c	other	200198	41.2081
Rv0078	208.759	FALSE	Rv0078	other	8763.65	40.8075
Rv1873	236.951	FALSE	Rv1873	other	109964	41.16
Rv1036c	229.641	FALSE	Rv1036c	other	68088.7	40.2595
Rv0787A	143.445	FALSE	Rv0787A	other	9229.07	41.928
Rv2081c	276.372	FALSE	Rv2081c	other	286142	37.8511
Rv1572c	216.254	FALSE	Rv1572c	other	83867.2	35.6912
Rv0021c	307.651	FALSE	Rv0021c	other	83435.2	41.6958
Rv0397A	285.543	FALSE	Rv0397A	other	178930	41.8553
Rv1327c	269.028	FALSE	glgE	other	11138.4	41.8031
Rv0001	352.561	FALSE	dnaA	other	17045.1	41.8331
Rv2418c	259.849	FALSE	octT	other	11518.9	41.6092
Rv0002	257.259	FALSE	dnaN	other	29948	41.6252
Rv0003	271.243	FALSE	recF	other	378373	41.8192
Rv0006	271.709	FALSE	gyrA	other	223739	41.7918
Rv0007	290.665	FALSE	Rv0007	other	18947.1	41.3873
Rv0008c	351.919	FALSE	Rv0008c	other	752813	41.5477
Rv0009	253.561	FALSE	ppiA	other	20358.6	40.6672
Rv0492A	157.589	FALSE	Rv0492A	other	4119.9	41.645
Rv0010c	288.027	FALSE	Rv0010c	other	60309.8	41.6973
Rv0011c	330.915	FALSE	Rv0011c	other	11407	41.88
Rv0012	278.377	FALSE	Rv0012	other	331135	41.7582
Rv0014c	251.317	FALSE	pknB	other	36121.1	41.8363
Rv0016c	261.19	FALSE	pbpA	other	10364.1	41.8281
Rv0018c	236.008	FALSE	pstP	other	139293	41.6245
Rv0037c	260.849	FALSE	Rv0037c	other	15892.3	41.812
Rv0306	260.968	FALSE	Rv0306	other	13845.1	41.7621
Rv0023	269.076	FALSE	Rv0023	other	37012.7	41.5048
Rv0025	212.785	FALSE	Rv0025	other	94269.4	41.8741
Rv0026	249.048	FALSE	Rv0026	other	84092.4	41.277
Rv0027	225.969	FALSE	Rv0027	other	12334.6	41.89
Rv0029	269.797	FALSE	Rv0029	other	28800.9	40.5784
Rv0032	311.361	FALSE	bioF2	other	70287.3	41.4612
Rv0033	156.581	FALSE	acpA	other	10195	40.6748
Rv0034	169.244	FALSE	Rv0034	other	400045	41.7556
Rv0038	270.123	FALSE	Rv0038	other	10809.3	41.2605
Rv0039c	199.755	FALSE	Rv0039c	other	289552	41.7594
Rv0041	283.602	FALSE	leuS	other	37715.1	41.7958
Rv0047c	244.885	FALSE	Rv0047c	other	15550	41.8343
Rv0349	313.344	FALSE	Rv0349	other	39864.5	41.8548
Rv0049	339.952	FALSE	Rv0049	other	18872.2	41.8223
Rv0050	291.116	FALSE	ponA1	other	456544	40.5919
Rv0053	285.88	FALSE	rpsF	other	62970.2	41.8325
Rv0060	291.722	FALSE	Rv0060	other	42741.8	41.9005
Rv0061c	256.617	FALSE	Rv0061c	other	187880	41.653
Rv0062	263.589	FALSE	celA1	other	73053.1	41.479
Rv0066c	269.913	FALSE	icd2	other	90203.9	41.8628
Rv0068	252.372	FALSE	Rv0068	other	213204	41.6088
Rv0069c	241.15	FALSE	sdaA	other	20531.2	41.5807
Rv0073	120.335	FALSE	Rv0073	other	54773	41.2795
Rv0077c	240.145	FALSE	Rv0077c	other	16959	41.612
Rv0078A	224.868	FALSE	Rv0078A	other	54022.6	41.5186
Rv0078B	225.871	FALSE	Rv0078B	other	13806.1	41.085
Rv0079	246.67	FALSE	Rv0079	other	10890.8	41.7103
Rv0080	202.355	FALSE	Rv0080	other	40807.2	41.5226
Rv0083	220.733	FALSE	Rv0083	other	106962	41.5056
Rv1087	180.004	TRUE	PE_PGRS21	PGRS	10636.5	36.8292
Rv0090	283.355	FALSE	Rv0090	other	37742	40.5689
Rv0091	299.39	FALSE	mtn	other	12121.4	41.1787
Rv0092	234.675	FALSE	ctpA	other	32569.7	41.6552
Rv0096	250.953	TRUE	PPE1	PPE	94110.2	41.724
Rv0099	257.029	FALSE	fadD10	other	19688.7	41.801
Rv0101	250.896	FALSE	nrp	other	64358.9	41.7734
Rv0102	285.626	FALSE	Rv0102	other	14833	41.7386
Rv0106	252.716	FALSE	Rv0106	other	14003.2	41.8502
Rv0109	254.695	TRUE	PE_PGRS1	PGRS	63544.5	40.0693
Rv0113	274.462	FALSE	gmhA	other	59151.8	41.8438
Rv0114	236.743	FALSE	gmhB	other	12950	41.7448
Rv0118c	263.379	FALSE	oxcA	other	73704.3	41.4307
Rv0125	242.099	FALSE	pepA	other	19549.9	41.8076
Rv0126	268.798	FALSE	treS	other	13067.9	41.808
Rv0140	209.396	FALSE	Rv0140	other	10810.3	41.7983
Rv0129c	304.862	FALSE	fbpC	other	110948	41.5773
Rv0135c	223.151	FALSE	Rv0135c	other	10772.1	41.6271
Rv0136	252.293	FALSE	cyp138	other	66674.6	40.7365
Rv0137c	218.835	FALSE	msrA	other	15743.6	41.3567
Rv0142	190.558	FALSE	Rv0142	other	20524.4	41.6729
Rv0143c	233.287	FALSE	Rv0143c	other	29499.1	41.7495
Rv0147	259.883	FALSE	Rv0147	other	18490.2	41.6016
Rv0151c	286.998	TRUE	PE1	PE	220515	40.1138
Rv0152c	265.835	TRUE	PE2	PE	17323.6	41.3082
Rv0153c	246.225	FALSE	ptbB	other	12984.2	41.8342
Rv0157	222.118	FALSE	pntB	other	10726.8	41.7453
Rv0161	255.414	FALSE	Rv0161	other	36287.3	41.7651
Rv0166	276.963	FALSE	fadD5	other	220647	41.7062
Rv0169	204.677	FALSE	mce1A	other	98469.9	41.7658
Rv0171	240.952	FALSE	mce1C	other	48679.4	41.5819
Rv0174	219.099	FALSE	mce1F	other	248630	41.744
Rv0178	212.87	FALSE	Rv0178	other	7761.43	41.791
Rv0185	197.688	FALSE	Rv0185	other	66111.9	41.7933
Rv0200	185.963	FALSE	Rv0200	other	8518.15	41.8139
Rv0189c	264.35	FALSE	ilvD	other	78872.9	41.7608
Rv0195	327.411	FALSE	Rv0195	other	400885	41.5687
Rv0197	228.184	FALSE	Rv0197	other	180483	40.4748
Rv0377	243.524	FALSE	Rv0377	other	176702	41.6092
Rv0202c	252.113	FALSE	mmpL11	other	13094.9	41.7525
Rv0210	255.974	FALSE	Rv0210	other	85847.4	41.2652
Rv0211	264.31	FALSE	pckA	other	18294.7	41.7716
Rv0245	423.135	FALSE	Rv0245	other	67914.5	41.7634
Rv0214	260.552	FALSE	fadD4	other	50816.5	41.5
Rv0220	240.117	FALSE	lipC	other	37392.3	41.6315
Rv0223c	252.758	FALSE	Rv0223c	other	77284.8	41.4398
Rv0226c	234.48	FALSE	Rv0226c	other	28827.4	41.7944
Rv0231	280.292	FALSE	fadE4	other	40202.5	41.6428
Rv0234c	223.73	FALSE	gabD1	other	10259.3	41.1588
Rv0247c	228.279	FALSE	Rv0247c	other	7723.81	41.8468
Rv1375	278.468	FALSE	Rv1375	other	30554.3	41.1093
Rv0237	244.128	FALSE	lpqI	other	35939.3	41.7013
Rv0242c	226.828	FALSE	fabG4	other	15171.9	41.6335
Rv0244c	312.528	FALSE	fadE5	other	27612.3	41.8264
Rv0255c	234.135	FALSE	cobQ1	other	11532.8	41.5071
Rv0520	208.109	FALSE	Rv0520	other	18596.2	40.3248
Rv0261c	293.654	FALSE	narK3	other	16465.1	41.4468
Rv0265c	245.315	FALSE	Rv0265c	other	22838.1	41.8595
Rv0267	257.468	FALSE	narU	other	12549.3	40.5774
Rv0304c	277.599	TRUE	PPE5	PPE	58719.1	38.9635
Rv0274	211.319	FALSE	Rv0274	other	12304.4	41.4947
Rv0278c	203.574	TRUE	PE_PGRS3	PGRS	17447.9	35.6316
Rv0281	258.726	FALSE	Rv0281	other	6145.08	41.4424
Rv0282	258.836	FALSE	eccA3	other	198669	41.779
Rv0301	196.135	FALSE	vapC2	other	18357.8	41.859
Rv0305c	270.267	TRUE	PPE6	PPE	156056	38.5261
Rv0289	242.282	FALSE	espG3	other	8925.01	41.5408
Rv0302	221.099	FALSE	Rv0302	other	40918.6	41.516
Rv0291	226.074	FALSE	mycP3	other	23049.9	41.4528
Rv0296c	275.784	FALSE	Rv0296c	other	17488.1	41.7195
Rv0297	198.304	TRUE	PE_PGRS5	PGRS	5524.8	38.1036
Rv0317c	284.31	FALSE	glpQ2	other	10910.4	41.6639
Rv0324	232.863	FALSE	Rv0324	other	394549	41.6919
Rv0331	253.794	FALSE	Rv0331	other	102493	41.2693
Rv0334	233.236	FALSE	rmlA	other	13635.6	41.868
Rv0338c	266.356	FALSE	Rv0338c	other	248549	41.5402
Rv0339c	258.539	FALSE	Rv0339c	other	71775	41.5124
Rv0341	237.087	FALSE	iniB	other	5919.4	41.4072
Rv0343	243.803	FALSE	iniC	other	10466.2	41.7483
Rv0346c	278.526	FALSE	ansP2	other	18641.9	41.6522
Rv0352	231.615	FALSE	dnaJ1	other	88082.1	41.7251
Rv0357c	262.999	FALSE	purA	other	11517.8	41.8025
Rv0376c	202.721	FALSE	Rv0376c	other	361867	40.1947
Rv0362	232.324	FALSE	mgtE	other	105735	41.7063
Rv0367c	197.443	FALSE	Rv0367c	other	9236.19	41.8533
Rv0368c	248.362	FALSE	Rv0368c	other	184332	41.7326
Rv0371c	195.315	FALSE	Rv0371c	other	10114.4	41.5827
Rv0372c	202.56	FALSE	Rv0372c	other	10495.4	41.6618
Rv0373c	261.76	FALSE	Rv0373c	other	16206.3	41.637
Rv0521	194.825	FALSE	Rv0521	other	39834.9	41.5536
Rv0382c	226.3	FALSE	pyrE	other	10858.4	41.7895
Rv0384c	248.39	FALSE	clpB	other	27452.7	41.3906
Rv0389	258.192	FALSE	purT	other	46562.8	41.5125
Rv0404	355.93	FALSE	fadD30	other	144140	40.8134
Rv0393	236.812	FALSE	Rv0393	other	27615.3	39.169
Rv0400c	220.65	FALSE	fadE7	other	13635.5	41.5606
Rv1671	226.644	FALSE	Rv1671	other	18397.7	41.6985
Rv0407	229.381	FALSE	fgd1	other	170285	41.4257
Rv0408	274.064	FALSE	pta	other	91826.6	41.7304
Rv0413	207.373	FALSE	mutT3	other	17542.7	41.1521
Rv0414c	216.176	FALSE	thiE	other	17837.7	41.3665
Rv2312	292.107	FALSE	Rv2312	other	3692	41.94
Rv0417	288.449	FALSE	thiG	other	602127	41.5024
Rv0418	284.66	FALSE	lpqL	other	34504.2	41.6755
Rv0423c	271.889	FALSE	thiC	other	10675.3	41.8767
Rv0425c	243.286	FALSE	ctpH	other	103331	41.3916
Rv0427c	263.793	FALSE	xthA	other	24077.5	41.4344
Rv0616A	102.612	FALSE	vapB29	other	11288	41.8271
Rv0428c	218.541	FALSE	Rv0428c	other	244024	41.56
Rv0433	234.902	FALSE	Rv0433	other	14780.7	40.7064
Rv0434	224.552	FALSE	Rv0434	other	100592	41.5456
Rv0435c	241.997	FALSE	Rv0435c	other	40470.5	40.8669
Rv0437c	211.96	FALSE	psd	other	60569.2	41.7252
Rv0439c	287.624	FALSE	Rv0439c	other	10140.6	41.7353
Rv0440	284.682	FALSE	groEL2	other	27325.9	41.8424
Rv0445c	223.321	FALSE	sigK	other	8669.83	41.5961
Rv0447c	248.458	FALSE	ufaA1	other	15204.4	41.5696
Rv0538	218.221	FALSE	Rv0538	other	83732.9	39.9334
Rv0450c	291.901	FALSE	mmpL4	other	173989	41.7893
Rv0455c	317.314	FALSE	Rv0455c	other	10263.3	41.946
Rv0465c	250.391	FALSE	Rv0465c	other	101238	41.1758
Rv0467	265.677	FALSE	icl1	other	16092.1	41.7627
Rv0470c	282.143	FALSE	pcaA	other	28836.5	41.1973
Rv0472c	267.104	FALSE	Rv0472c	other	47615.6	41.8225
Rv0475	307.061	FALSE	hbhA	other	21576.1	40.7593
Rv0480c	228.886	FALSE	Rv0480c	other	15953	41.6319
Rv0482	251.847	FALSE	murB	other	11472	41.8091
Rv0486	232.028	FALSE	mshA	other	68942.4	41.6313
Rv0488	337.181	FALSE	Rv0488	other	10556.8	41.2808
Rv0490	264.534	FALSE	senX3	other	45829.1	41.8073
Rv0492c	231.603	FALSE	Rv0492c	other	23184.9	40.962
Rv0500A	293.232	FALSE	Rv0500A	other	9172.49	41.9525
Rv0501	261.651	FALSE	galE2	other	39741.2	41.7888
Rv0503c	240.141	FALSE	cmaA2	other	33765.4	41.8713
Rv0505c	253.451	FALSE	serB1	other	38211.3	40.4297
Rv0522	255.742	FALSE	gabP	other	13374.6	41.7113
Rv2687c	205.596	FALSE	Rv2687c	other	17291.5	41.5591
Rv0510	238.122	FALSE	hemC	other	20086.1	41.6881
Rv0511	239.622	FALSE	hemD	other	8373.97	41.6278
Rv0524	229.455	FALSE	hemL	other	34660.3	41.7888
Rv0527	213.434	FALSE	ccdA	other	10748.3	41.7232
Rv0531	234.948	FALSE	Rv0531	other	9404.58	41.8164
Rv0533c	209.588	FALSE	fabH	other	19925.6	41.4682
Rv0535	216.869	FALSE	pnp	other	5420.52	41.4896
Rv0536	202.379	FALSE	galE3	other	51643.9	41.6887
Rv0542c	220.99	FALSE	menE	other	72096.3	41.7432
Rv0544c	192.362	FALSE	Rv0544c	other	5098.51	41.465
Rv0545c	233.035	FALSE	pitA	other	218896	41.61
Rv0551c	266.413	FALSE	fadD8	other	10911.9	41.4463
Rv0590	242.734	FALSE	mce2B	other	109084	41.5798
Rv0555	248.196	FALSE	menD	other	44227.7	41.6584
Rv0558	230.359	FALSE	menH	other	10702.2	41.402
Rv0559c	183.788	FALSE	Rv0559c	other	19910	41.2392
Rv0563	261.09	FALSE	htpX	other	41616.6	41.8163
Rv1138c	239.219	FALSE	Rv1138c	other	67225.1	41.8088
Rv0568	240.655	FALSE	cyp135B1	other	10513.7	41.5406
Rv0570	247.341	FALSE	nrdZ	other	53294.9	40.8702
Rv0573c	260.027	FALSE	pncB2	other	21242.5	41.7172
Rv0747	206.576	TRUE	PE_PGRS10	PGRS	35998.8	36.7584
Rv0578c	192.758	TRUE	PE_PGRS7	PGRS	34939.3	38.7751
Rv0583c	222.541	FALSE	lpqN	other	42819.2	41.3842
Rv0585c	274.874	FALSE	Rv0585c	other	28780.5	41.7426
Rv0588	262.06	FALSE	yrbE2B	other	189317	40.9807
Rv0589	264.774	FALSE	mce2A	other	267083	41.6315
Rv0590A	145.208	FALSE	Rv0590A	other	9531.77	41.4369
Rv0591	241.905	FALSE	mce2C	other	229089	41.5667
Rv0592	265.673	FALSE	mce2D	other	172643	41.3618
Rv0593	226.873	FALSE	lprL	other	9763.29	41.4396
Rv0594	248.628	FALSE	mce2F	other	28729.9	41.4765
Rv0595c	191.348	FALSE	vapC4	other	15535.5	41.3684
Rv0596c	191.404	FALSE	vapB4	other	18531.1	41.895
Rv0597c	244.739	FALSE	Rv0597c	other	8669.39	41.6289
Rv0599c	189.368	FALSE	vapB27	other	9881.49	41.875
Rv0600c	235.655	FALSE	Rv0600c	other	8147.15	40.3035
Rv0603	183.359	FALSE	Rv0603	other	14923.7	41.5991
Rv0604	252.029	FALSE	lpqO	other	35728.1	40.3722
Rv0605	271.407	FALSE	Rv0605	other	11389.7	41.645
Rv0606	262.463	FALSE	Rv0606	other	9089.96	41.1061
Rv0609	174.687	FALSE	vapC28	other	31941.4	41.1853
Rv0612	166.224	FALSE	Rv0612	other	6747.06	41.2252
Rv0613c	209.328	FALSE	Rv0613c	other	41901.1	41.2833
Rv0614	192.439	FALSE	Rv0614	other	20734.6	41.0364
Rv0620	228.625	FALSE	galK	other	78639.5	41.0661
Rv0691c	238.325	FALSE	Rv0691c	other	70210.3	41.8713
Rv0629c	234.761	FALSE	recD	other	44904.1	41.4996
Rv0631c	225.793	FALSE	recC	other	46874.2	41.4749
Rv0632c	260.221	FALSE	echA3	other	20301.6	41.8544
Rv0634c	267.09	FALSE	Rv0634c	other	8609.3	41.7389
Rv0634A	399.285	FALSE	Rv0634A	other	8577.31	41.8409
Rv0637	310.169	FALSE	hadC	other	18877.8	41.8211
Rv0641	214.307	FALSE	rplA	other	25448.5	41.6118
Rv1668c	255.675	FALSE	Rv1668c	other	244162	40.8325
Rv0642c	253.007	FALSE	mmaA4	other	38684.3	41.6929
Rv0645c	277.761	FALSE	mmaA1	other	19611.1	41.8956
Rv0648	240.436	FALSE	Rv0648	other	11724.8	41.4084
Rv0686	254.961	FALSE	Rv0686	other	13992.4	41.3821
Rv0653c	221.502	FALSE	Rv0653c	other	12627.7	41.668
Rv0654	285.13	FALSE	Rv0654	other	50810.3	41.6488
Rv0658c	275.024	FALSE	Rv0658c	other	465200	41.6592
Rv0663	277.142	FALSE	atsD	other	69172.3	41.623
Rv0687	226.615	FALSE	Rv0687	other	19610.7	41.8455
Rv0668	272.194	FALSE	rpoC	other	70878.2	41.7104
Rv0669c	303.447	FALSE	Rv0669c	other	23740.6	41.3886
Rv0671	245.712	FALSE	lpqP	other	43713.4	41.7749
Rv0672	266.706	FALSE	fadE8	other	16794.2	41.6636
Rv0675	219.402	FALSE	echA5	other	17715.4	41.7424
Rv0682	286.663	FALSE	rpsL	other	128173	41.8892
Rv0688	248.735	FALSE	Rv0688	other	93469.1	39.9891
Rv0694	220.872	FALSE	lldD1	other	38694.1	41.7906
Rv0696	251.56	FALSE	Rv0696	other	43076.1	41.7802
Rv0705	181.148	FALSE	rpsS	other	8650.66	41.933
Rv0706	198.379	FALSE	rplV	other	11032.8	40.7215
Rv0711	265.628	FALSE	atsA	other	46109.9	41.7097
Rv0718	253.46	FALSE	rpsH	other	10004.7	41.5369
Rv0730	199.1	FALSE	Rv0730	other	6165.89	41.7845
Rv0721	240.684	FALSE	rpsE	other	16966.8	41.7996
Rv0724	221.88	FALSE	sppA	other	27678.1	41.6736
Rv0729	235.837	FALSE	xylB	other	21119.5	41.2904
Rv0732	261.065	FALSE	secY	other	11359.3	41.7533
Rv0740	192.497	FALSE	Rv0740	other	12966.2	36.8715
Rv0744c	241.74	FALSE	Rv0744c	other	119541	41.2742
Rv0751c	216.545	FALSE	mmsB	other	13632	41.4282
Rv0753c	230.388	FALSE	mmsA	other	13945.8	41.6474
Rv0757	264.532	FALSE	phoP	other	11825.4	41.8935
Rv0758	232.985	FALSE	phoR	other	205530	41.6376
Rv0808	243.994	FALSE	purF	other	405418	41.5698
Rv0761c	230.615	FALSE	adhB	other	12291.1	41.7964
Rv0764c	231.511	FALSE	cyp51	other	249570	41.5881
Rv0768	254.949	FALSE	aldA	other	30411.9	40.4666
Rv0769	263.926	FALSE	Rv0769	other	30534.4	41.8705
Rv0772	228.83	FALSE	purD	other	42542.5	41.5418
Rv0894	296.208	FALSE	Rv0894	other	20822	40.9493
Rv0777	257.056	FALSE	purB	other	82558.6	41.6823
Rv0780	248.675	FALSE	purC	other	12946.6	41.8376
Rv0781	198.235	FALSE	ptrBa	other	1.11536e+06	41.2482
Rv0783c	327.649	FALSE	emrB	other	37786.6	41.6903
Rv0785	259.619	FALSE	Rv0785	other	302452	40.4084
Rv0794c	266.943	FALSE	Rv0794c	other	7970.64	41.6061
Rv0796	342.138	FALSE	Rv0796	other	NA	NA
Rv0799c	235.349	FALSE	Rv0799c	other	89894.3	41.5904
Rv0803	265.075	FALSE	purL	other	100540	41.6476
Rv0806c	291.654	FALSE	cpsY	other	222489	41.7625
Rv0919	291.914	FALSE	Rv0919	other	643477	41.8583
Rv0815c	297.089	FALSE	cysA2	other	32901.8	34.5867
Rv0816c	268.086	FALSE	thiX	other	134381	41.89
Rv0821c	223.135	FALSE	phoY2	other	140597	41.9254
Rv0822c	250.965	FALSE	Rv0822c	other	37517.2	41.6677
Rv0833	192.114	TRUE	PE_PGRS13	PGRS	21143.3	37.9554
Rv0834c	232.763	TRUE	PE_PGRS14	PGRS	16298.6	38.8299
Rv0835	416.291	FALSE	lpqQ	other	135168	40.9156
Rv0836c	332.292	FALSE	Rv0836c	other	129357	41.2132
Rv0844c	218.121	FALSE	narL	other	61904.8	41.1987
Rv0845	246.575	FALSE	Rv0845	other	132589	41.764
Rv0848	277.024	FALSE	cysK2	other	300766	41.4491
Rv0851c	244.121	FALSE	Rv0851c	other	72999.3	41.7304
Rv0920c	291.989	FALSE	Rv0920c	other	44144.2	41.305
Rv0855	232.534	FALSE	far	other	57031.7	41.5178
Rv0859	247.314	FALSE	fadA	other	199666	41.7475
Rv0860	229.707	FALSE	fadB	other	138315	41.6455
Rv0861c	266.149	FALSE	ercc3	other	22850.8	41.6587
Rv0864	209.604	FALSE	moaC2	other	10949.8	41.8322
Rv0865	190.93	FALSE	mog	other	5804.84	41.9343
Rv0866	188.937	FALSE	moaE2	other	38152.3	41.5856
Rv0869c	215.254	FALSE	moaA2	other	18764.6	41.3637
Rv0878c	229.833	TRUE	PPE13	PPE	309757	40.5586
Rv0881	234.967	FALSE	Rv0881	other	363362	41.5784
Rv0884c	270.193	FALSE	serC	other	55629.6	41.7582
Rv0889c	235.954	FALSE	citA	other	17050.2	41.564
Rv0899	247.138	FALSE	ompA	other	8301.06	41.5733
Rv0902c	239.272	FALSE	prrB	other	7355.97	41.8311
Rv0904c	225.226	FALSE	accD3	other	45310	41.334
Rv0908	276.575	FALSE	ctpE	other	34859.7	41.8233
Rv0914c	215.877	FALSE	Rv0914c	other	34378.2	41.627
Rv0917	342.374	FALSE	betP	other	24320.5	41.5216
Rv0924c	214.004	FALSE	mntH	other	10508.9	41.2745
Rv0929	214.578	FALSE	pstC2	other	15598.9	41.658
Rv0932c	286.629	FALSE	pstS2	other	55389.1	40.7136
Rv0934	236.444	FALSE	pstS1	other	34554.4	40.3473
Rv0938	258.516	FALSE	ligD	other	246130	41.8484
Rv0945	226.444	FALSE	Rv0945	other	318434	41.7647
Rv0946c	267.768	FALSE	pgi	other	13735.3	41.7872
Rv0949	277.282	FALSE	uvrD1	other	9803.6	41.7569
Rv0951	277.168	FALSE	sucC	other	18550	41.4914
Rv0956	224.529	FALSE	purN	other	642085	41.6911
Rv0957	248.744	FALSE	purH	other	238833	41.8034
Rv1430	270.303	TRUE	PE16	PE	28741.4	41.6559
Rv0969	233.894	FALSE	ctpV	other	181235	40.6177
Rv1057	315.88	FALSE	Rv1057	other	13689.8	41.7202
Rv1579c	54.2307	FALSE	Rv1579c	other	5221.92	41.862
Rv0973c	231.569	FALSE	accA2	other	36858.5	41.7188
Rv0975c	229.25	FALSE	fadE13	other	17001.7	41.4833
Rv0977	210.527	TRUE	PE_PGRS16	PGRS	11236.2	37.4797
Rv0981	284.009	FALSE	mprA	other	327265	41.488
Rv0982	243.532	FALSE	mprB	other	93016.9	41.7857
Rv0985c	306.608	FALSE	mscL	other	39871.3	41.7603
Rv0986	344	FALSE	Rv0986	other	87582.1	41.6957
Rv0989c	278.12	FALSE	grcC2	other	269090	41.6914
Rv0993	241.609	FALSE	galU	other	1.10517e+06	41.7816
Rv1007c	244.609	FALSE	metS	other	708096	41.7806
Rv0998	221.297	FALSE	Rv0998	other	33440.1	41.4845
Rv0999	199.573	FALSE	Rv0999	other	8775.77	41.5855
Rv1013	269.622	FALSE	pks16	other	18458.1	41.7143
Rv1016c	264.141	FALSE	lpqT	other	85539.4	41.0414
Rv1025	193.164	FALSE	Rv1025	other	11063.4	41.6523
Rv1026	276.862	FALSE	Rv1026	other	7405.65	41.74
Rv1029	248.078	FALSE	kdpA	other	144243	41.1758
Rv1030	228.066	FALSE	kdpB	other	27768.2	41.3666
Rv1033c	245.698	FALSE	trcR	other	8129.09	41.3696
Rv1053c	285.431	FALSE	Rv1053c	other	16631.7	40.2547
Rv1054	358.159	FALSE	Rv1054	other	318224	41.8269
Rv1580c	51.7443	FALSE	Rv1580c	other	12713	41.8513
Rv1063c	207.603	FALSE	Rv1063c	other	10036.1	41.1437
Rv1067c	159.886	TRUE	PE_PGRS19	PGRS	16886.6	36.9041
Rv1071c	255.184	FALSE	echA9	other	20471.6	41.7893
Rv1086	268.179	FALSE	Rv1086	other	246072	41.7765
Rv1073	255.505	FALSE	Rv1073	other	8207.13	41.0227
Rv1074c	233.76	FALSE	fadA3	other	32904.8	41.8354
Rv1077	259.522	FALSE	cbs	other	56951.2	41.3148
Rv1082	212.863	FALSE	mca	other	29278	41.795
Rv1094	262.718	FALSE	desA2	other	6809.98	41.8741
Rv1097c	227.5	FALSE	Rv1097c	other	43167.1	40.8919
Rv1124	224.062	FALSE	ephC	other	61557.9	41.4793
Rv1098c	224.698	FALSE	fum	other	50965.4	41.7159
Rv1106c	240.362	FALSE	Rv1106c	other	55789.4	41.7625
Rv1214c	239.441	TRUE	PE14	PE	121682	41.59
Rv1110	235.683	FALSE	lytB2	other	86526.1	40.8734
Rv1127c	239.649	FALSE	ppdK	other	346328	41.6857
Rv1131	233.086	FALSE	prpC	other	36463.3	41.8368
Rv1133c	253.544	FALSE	metE	other	18835	41.7367
Rv1142c	259.167	FALSE	echA10	other	33409	41.5672
Rv1146	250.387	FALSE	mmpL13b	other	13618.9	41.7973
Rv1709	216.088	FALSE	scpA	other	11193.5	41.8686
Rv1158c	210.549	FALSE	Rv1158c	other	17713.3	40.9537
Rv1159	255.371	FALSE	pimE	other	41222	41.8491
Rv1162	275.641	FALSE	narH	other	155498	41.7382
Rv1164	207.163	FALSE	narI	other	12460.9	41.56
Rv1228	286.959	FALSE	lpqX	other	92103.9	41.88
Rv1165	231.463	FALSE	typA	other	7022.73	41.4251
Rv1170	248.312	FALSE	mshB	other	13805.1	41.5832
Rv1173	276.966	FALSE	fbiC	other	14774	41.2364
Rv1250	222.516	FALSE	Rv1250	other	26708	41.0164
Rv1178	228.898	FALSE	Rv1178	other	32803.3	41.7676
Rv1179c	253.247	FALSE	Rv1179c	other	12374.3	40.5737
Rv1183	277.397	FALSE	mmpL10	other	27647	41.3946
Rv1187	231.561	FALSE	rocA	other	8778.8	41.7651
Rv1193	245.889	FALSE	fadD36	other	37466.5	41.6138
Rv1199c	311.339	FALSE	Rv1199c	other	25284.8	29.05
Rv1202	237.403	FALSE	dapE	other	14589.4	41.8322
Rv1206	250.09	FALSE	fadD6	other	34540	41.6884
Rv1213	270.481	FALSE	glgC	other	56530	39.9371
Rv1217c	245.68	FALSE	Rv1217c	other	198690	41.5358
Rv1221	288.119	FALSE	sigE	other	50182.3	41.834
Rv1223	236.954	FALSE	htrA	other	17329.7	41.4155
Rv1225c	215.701	FALSE	Rv1225c	other	30289.6	40.749
Rv1232c	232.553	FALSE	Rv1232c	other	229654	41.6912
Rv1235	240.683	FALSE	lpqY	other	58051.2	41.7067
Rv1238	269.707	FALSE	sugC	other	10385.6	41.7982
Rv1321	226.009	FALSE	Rv1321	other	473170	41.7744
Rv1245c	234.185	FALSE	Rv1245c	other	45137.6	41.2925
Rv1248c	266.619	FALSE	Rv1248c	other	87394.4	41.663
Rv1258c	226.973	FALSE	Rv1258c	other	33869.6	41.5918
Rv1260	250.991	FALSE	Rv1260	other	15489.4	41.5745
Rv1264	248.638	FALSE	Rv1264	other	14638.4	41.3995
Rv1322	190.413	FALSE	Rv1322	other	6482.06	41.7025
Rv1273c	252.999	FALSE	Rv1273c	other	129832	41.7594
Rv1280c	254.754	FALSE	oppA	other	15200.7	41.8288
Rv1285	241.535	FALSE	cysD	other	30798.2	41.4237
Rv2154c	210.855	FALSE	ftsW	other	8190.42	41.134
Rv2576c	247.552	FALSE	Rv2576c	other	10138.9	41.8628
Rv1294	247.64	FALSE	thrA	other	64920.2	41.7705
Rv1297	276.346	FALSE	rho	other	22422.6	41.6847
Rv1302	280.21	FALSE	rfe	other	17910.2	41.8169
Rv1307	260.925	FALSE	atpH	other	27738.8	41.6781
Rv1308	255.593	FALSE	atpA	other	7763.2	41.5582
Rv1313c	288.144	FALSE	Rv1313c	other	402236	30.5625
Rv1317c	241.458	FALSE	alkA	other	133061	41.5626
Rv1319c	357.225	FALSE	Rv1319c	other	298589	39.3588
Rv1325c	167.386	TRUE	PE_PGRS24	PGRS	16653.2	38.1956
Rv1330c	230.355	FALSE	pncB1	other	171779	40.4078
Rv1345	228.507	FALSE	mbtM	other	8765.82	41.7838
Rv1348	263.351	FALSE	irtA	other	49693.7	41.7154
Rv1349	240.817	FALSE	irtB	other	9041.71	41.7118
Rv1354c	253.505	FALSE	Rv1354c	other	27357.6	41.1466
Rv1358	302.626	FALSE	Rv1358	other	87368.5	40.0175
Rv1368	322.361	FALSE	lprF	other	30992.2	41.2311
Rv1377c	207.423	FALSE	Rv1377c	other	11228	41.5211
Rv1378c	241.447	FALSE	Rv1378c	other	177102	40.8952
Rv1380	212.723	FALSE	pyrB	other	46634	41.7043
Rv1383	213.749	FALSE	carA	other	45463.8	41.7608
Rv1384	248.041	FALSE	carB	other	25217.4	41.6107
Rv1387	258.116	TRUE	PPE20	PPE	23996.9	41.4121
Rv1391	240.781	FALSE	dfp	other	9194.47	41.7556
Rv1392	231.959	FALSE	metK	other	44109.6	41.0079
Rv1395	249.033	FALSE	Rv1395	other	7373	41.5272
Rv2452c	347.663	FALSE	Rv2452c	other	269790	41.7957
Rv1403c	246.201	FALSE	Rv1403c	other	36807.3	41.7114
Rv1406	254.98	FALSE	fmt	other	8952.07	41.7737
Rv1409	215.514	FALSE	ribG	other	123915	41.6816
Rv1411c	228.515	FALSE	lprG	other	19271.3	41.8328
Rv1416	178.884	FALSE	ribH	other	14630.7	41.8669
Rv1420	231.917	FALSE	uvrC	other	69467.9	41.7031
Rv1423	207.846	FALSE	whiA	other	16491.6	41.6786
Rv1435c	287.889	FALSE	Rv1435c	other	740334	38.5092
Rv1436	277.905	FALSE	gap	other	204757	41.7735
Rv2571c	234.857	FALSE	Rv2571c	other	59434.2	41.6273
Rv1447c	238.75	FALSE	zwf2	other	23656.7	41.074
Rv1449c	277.134	FALSE	tkt	other	195358	41.5221
Rv1452c	237.214	TRUE	PE_PGRS28	PGRS	43431.4	33.9621
Rv1459c	268.928	FALSE	Rv1459c	other	221298	41.6
Rv1461	293.39	FALSE	Rv1461	other	63230.3	41.7161
Rv1464	234.759	FALSE	csd	other	9306.03	41.5905
Rv1467c	271.168	FALSE	fadE15	other	18140.6	41.5783
Rv1490	350.456	FALSE	Rv1490	other	27196	41.8355
Rv1469	252.468	FALSE	ctpD	other	20042.9	41.2432
Rv1471	191.261	FALSE	trxB1	other	17734.6	41.6219
Rv1472	226.73	FALSE	echA12	other	81820.7	41.5638
Rv1474c	185.966	FALSE	Rv1474c	other	13608.9	41.5154
Rv1477	246.774	FALSE	ripA	other	7956.72	41.706
Rv1489	198.878	FALSE	Rv1489	other	87583.1	41.8079
Rv1482c	255.65	FALSE	Rv1482c	other	14565.5	41.6003
Rv1484	210.454	FALSE	inhA	other	9423.31	41.7641
Rv1488	225.654	FALSE	Rv1488	other	31376.8	40.5266
Rv1491c	327.115	FALSE	Rv1491c	other	8463.46	41.8234
Rv1492	221.113	FALSE	mutA	other	5816.57	41.3463
Rv1499	225.502	FALSE	Rv1499	other	24522.4	41.575
Rv1500	304.777	FALSE	Rv1500	other	46535.1	41.441
Rv1511	294.35	FALSE	gmdA	other	11823.5	41.3493
Rv1512	210.814	FALSE	epiA	other	24064.1	41.7073
Rv1521	301.53	FALSE	fadD25	other	167570	41.3526
Rv1522c	274.374	FALSE	mmpL12	other	47539	40.9286
Rv1526c	235.918	FALSE	Rv1526c	other	27902.3	41.3717
Rv1550	204.904	FALSE	fadD11	other	46781.4	41.6624
Rv1537	232.903	FALSE	dinX	other	20803.5	41.6031
Rv1548c	226.266	TRUE	PPE21	PPE	110843	41.1894
Rv1552	281.34	FALSE	frdA	other	235392	41.1535
Rv1557	242.592	FALSE	mmpL6	other	55105.3	40.5615
Rv1562c	250.078	FALSE	treZ	other	23878	41.7155
Rv1564c	263.365	FALSE	treX	other	13855.5	41.6976
Rv1565c	267.099	FALSE	Rv1565c	other	16731.4	41.7599
Rv1568	250.474	FALSE	bioA	other	15546.1	41.6648
Rv1576c	63.163	FALSE	Rv1576c	other	36865	35.0107
Rv1582c	68.2716	FALSE	Rv1582c	other	8514.05	40.3483
Rv1586c	55.3722	FALSE	Rv1586c	other	6648.64	40.0586
Rv1601	227.069	FALSE	hisB	other	94601	41.6663
Rv1593c	269.02	FALSE	Rv1593c	other	12738.1	40.8372
Rv1595	221.686	FALSE	nadB	other	16193.2	41.6753
Rv1722	244.213	FALSE	Rv1722	other	25995	41.3021
Rv1600	237.75	FALSE	hisC1	other	12823.5	41.4702
Rv1666c	232.218	FALSE	cyp139	other	9407.21	41.321
Rv1606	211.66	FALSE	hisI	other	58393	41.6941
Rv1607	238.15	FALSE	chaA	other	13951.1	41.7676
Rv1609	241.506	FALSE	trpE	other	22447	41.5443
Rv1612	245.12	FALSE	trpB	other	108541	41.5643
Rv1620c	223.158	FALSE	cydC	other	13035.4	41.5804
Rv1623c	254.835	FALSE	cydA	other	9353.55	41.8049
Rv1625c	274.388	FALSE	cya	other	90653.7	40.9406
Rv1629	242.072	FALSE	polA	other	100031	41.7096
Rv1630	263.145	FALSE	rpsA	other	47907.8	41.681
Rv1633	258.877	FALSE	uvrB	other	20206.6	41.567
Rv1641	255.468	FALSE	infC	other	154887	41.6014
Rv1650	236.309	FALSE	pheT	other	48232.9	41.5017
Rv1651c	220.603	TRUE	PE_PGRS30	PGRS	23348.8	38.928
Rv1657	179.826	FALSE	argR	other	5865.52	41.8994
Rv1663	234.421	FALSE	pks17	other	37304.6	41.2859
Rv1665	226.066	FALSE	pks11	other	33588	41.5373
Rv1672c	251.609	FALSE	Rv1672c	other	41856.9	40.2476
Rv1679	232.672	FALSE	fadE16	other	10240.4	41.6733
Rv1683	262.715	FALSE	Rv1683	other	36735.2	41.7058
Rv1687c	256.356	FALSE	Rv1687c	other	16893.8	41.5763
Rv1694	226.475	FALSE	tlyA	other	330534	41.398
Rv1703c	356.087	FALSE	Rv1703c	other	10823.5	41.863
Rv1704c	236.353	FALSE	cycA	other	188788	41.4227
Rv1707	266.007	FALSE	Rv1707	other	28593.6	41.7361
Rv1715	209.42	FALSE	fadB3	other	30519.4	41.2126
Rv2688c	252.059	FALSE	Rv2688c	other	389955	41.4979
Rv1729c	268.039	FALSE	Rv1729c	other	9687.9	41.7531
Rv1731	283.053	FALSE	gabD2	other	8229.32	41.5235
Rv1736c	289.33	FALSE	narX	other	34819.7	39.5705
Rv1737c	267.466	FALSE	narK2	other	19206.8	41.4503
Rv1739c	264.917	FALSE	Rv1739c	other	230024	41.3041
Rv2722	173.846	FALSE	Rv2722	other	10475.9	41.6788
Rv1743	273.642	FALSE	pknE	other	8742.76	41.5019
Rv1750c	275.73	FALSE	fadD1	other	40201.8	41.5374
Rv1757c	220.266	FALSE	Rv1757c	other	NA	NA
Rv3065	241.314	FALSE	mmr	other	8769.54	41.8227
Rv1759c	67.3006	TRUE	wag22	PGRS	59974.1	39.1412
Rv1764	315.6	FALSE	Rv1764	other	NA	NA
Rv1771	260.514	FALSE	Rv1771	other	21993.4	41.7973
Rv1777	262.511	FALSE	cyp144	other	96038.2	40.2234
Rv1781c	272.193	FALSE	malQ	other	38362.4	41.4058
Rv1790	338.968	TRUE	PPE27	PPE	21259.5	36.8162
Rv3324c	250.394	FALSE	moaC3	other	12694.9	38.8835
Rv1794	320.901	FALSE	Rv1794	other	17790.4	41.8584
Rv1796	238.098	FALSE	mycP5	other	63264	41.6991
Rv1797	221.795	FALSE	eccE5	other	34508.1	41.79
Rv1798	299.843	FALSE	eccA5	other	14228.9	41.8429
Rv1803c	254.772	TRUE	PE_PGRS32	PGRS	44881.1	40.2202
Rv1809	267.461	TRUE	PPE33	PPE	526433	41.2829
Rv1814	314.419	FALSE	erg3	other	46191.9	40.9339
Rv1819c	268.558	FALSE	bacA	other	64021.9	41.7425
Rv3325	204.757	FALSE	Rv3325	other	NA	NA
Rv1821	258.29	FALSE	secA2	other	76540.8	41.7913
Rv1826	275.466	FALSE	gcvH	other	250229	41.9027
Rv1832	264.346	FALSE	gcvB	other	23578.8	41.6938
Rv1836c	239.284	FALSE	Rv1836c	other	35734.6	41.7754
Rv1840c	212.783	TRUE	PE_PGRS34	PGRS	4313.7	39.5921
Rv1842c	229.255	FALSE	Rv1842c	other	27273.7	40.9886
Rv1844c	246.164	FALSE	gnd1	other	175571	40.3789
Rv1850	233.711	FALSE	ureC	other	24170.9	41.8024
Rv1854c	239.218	FALSE	ndh	other	17020.7	41.8193
Rv1858	225.458	FALSE	modB	other	7037.77	41.5241
Rv1859	232.989	FALSE	modC	other	31876.5	41.8189
Rv3382c	307.074	FALSE	lytB1	other	33309.8	40.1151
Rv1866	253.197	FALSE	Rv1866	other	19466.2	41.8378
Rv1867	257.132	FALSE	Rv1867	other	148801	41.2031
Rv1872c	235.483	FALSE	lldD2	other	199064	41.5312
Rv1927	264.158	FALSE	Rv1927	other	44719.8	41.7605
Rv1876	344.203	FALSE	bfrA	other	6620.18	40.6188
Rv1877	251.245	FALSE	Rv1877	other	20204.6	41.1879
Rv1879	237.474	FALSE	Rv1879	other	8174.45	41.0809
Rv1880c	228.711	FALSE	cyp140	other	12860.7	41.7626
Rv1882c	242.146	FALSE	Rv1882c	other	8490.69	41.7844
Rv1886c	277.587	FALSE	fbpB	other	43289.2	41.3674
Rv1942c	232.295	FALSE	mazF5	other	6141.43	39.625
Rv1894c	287.4	FALSE	Rv1894c	other	21537.1	41.0534
Rv1900c	242.539	FALSE	lipJ	other	189483	41.1025
Rv1907c	295.15	FALSE	Rv1907c	other	29013.3	41.0465
Rv1908c	245.489	FALSE	katG	other	71518.4	41.4995
Rv1912c	259.112	FALSE	fadB5	other	215884	41.3856
Rv1916	241.793	FALSE	aceAb	other	9993.07	41.6139
Rv1920	237.724	FALSE	Rv1920	other	56443.4	41.8333
Rv1922	258.412	FALSE	Rv1922	other	21779	41.2121
Rv1925	259.29	FALSE	fadD31	other	59978	41.762
Rv1928c	239.388	FALSE	Rv1928c	other	70507.8	38.9184
Rv1934c	207.003	FALSE	fadE17	other	90193.3	41.7529
Rv1937	254.985	FALSE	Rv1937	other	11753.7	41.5029
Rv1939	176.337	FALSE	Rv1939	other	8788.72	40.9725
Rv1956	217.759	FALSE	higA	other	64453.4	41.7609
Rv2602	199.581	FALSE	vapC41	other	17313.4	41.8213
Rv1963c	287.656	FALSE	mce3R	other	6126.26	41.4524
Rv1965	225.24	FALSE	yrbE3B	other	12487.9	41.7302
Rv1966	235.001	FALSE	mce3A	other	96421.7	40.2588
Rv1968	201.918	FALSE	mce3C	other	194738	41.4726
Rv1977	301.11	FALSE	Rv1977	other	432946	40.9869
Rv1992c	248.473	FALSE	ctpG	other	36003.5	40.0785
Rv1981c	289.025	FALSE	nrdF1	other	26356.6	41.9068
Rv1983	264.482	TRUE	PE_PGRS35	PGRS	10346.9	39.9473
Rv1999c	249.599	FALSE	Rv1999c	other	78958.5	41.2254
Rv2017	246.557	FALSE	Rv2017	other	419517	41.8356
Rv2024c	288.43	FALSE	Rv2024c	other	241157	41.3049
Rv2027c	246.101	FALSE	dosT	other	35370.5	41.6291
Rv2044c	196.483	FALSE	Rv2044c	other	151233	39.4419
Rv3450c	227.63	FALSE	eccB4	other	65934.4	41.5619
Rv2032	260.667	FALSE	acg	other	14334.4	41.8472
Rv2051c	226.851	FALSE	ppm1	other	52742.6	41.7696
Rv2062c	222.964	FALSE	cobN	other	23252.3	41.5605
Rv2066	205.769	FALSE	cobI	other	13846.5	40.7244
Rv2076c	228.716	FALSE	Rv2076c	other	231374	41.914
Rv2079	237.824	FALSE	Rv2079	other	149065	40.8633
Rv2088	242.104	FALSE	pknJ	other	143920	41.6078
Rv2092c	232.736	FALSE	helY	other	26731.3	41.6727
Rv2100	249.261	FALSE	Rv2100	other	19752.7	40.372
Rv2101	233.843	FALSE	helZ	other	134702	40.3065
Rv2113	230.202	FALSE	Rv2113	other	14428.2	41.3878
Rv2115c	255.303	FALSE	mpa	other	14520	41.8773
Rv2124c	241.817	FALSE	metH	other	16550.3	41.459
Rv2127	290.714	FALSE	ansP1	other	97710.8	41.7219
Rv2128	160.371	FALSE	Rv2128	other	24559.7	41.6733
Rv2151c	205.392	FALSE	ftsQ	other	6863.54	41.6767
Rv2131c	243.329	FALSE	cysQ	other	5046.76	41.707
Rv2136c	209.874	FALSE	Rv2136c	other	73922.3	41.7293
Rv2141c	310.763	FALSE	Rv2141c	other	15223.1	41.6028
Rv2157c	214.489	FALSE	murF	other	16400.9	41.2873
Rv2163c	259.001	FALSE	pbpB	other	120760	41.7493
Rv2170	287.693	FALSE	Rv2170	other	8253.65	41.5457
Rv2348c	304.904	FALSE	Rv2348c	other	23230.4	41.2732
Rv2176	235.476	FALSE	pknL	other	26157.1	41.6795
Rv2178c	286.18	FALSE	aroG	other	431876	41.7609
Rv2182c	230.061	FALSE	Rv2182c	other	8658.15	41.8821
Rv2197c	215.952	FALSE	Rv2197c	other	19679.7	41.7768
Rv3126c	308.582	FALSE	Rv3126c	other	7513.67	38.4667
Rv2187	226.834	FALSE	fadD15	other	134196	41.6546
Rv2191	238.595	FALSE	Rv2191	other	16820.3	41.2345
Rv2196	251.899	FALSE	qcrB	other	22097.5	41.619
Rv2393	231.327	FALSE	che1	other	13597.4	41.1634
Rv2203	264.287	FALSE	Rv2203	other	12443.3	41.5593
Rv2212	213.831	FALSE	Rv2212	other	64593	41.8205
Rv2213	211.486	FALSE	pepB	other	36770	41.4149
Rv2215	239.072	FALSE	dlaT	other	17510.5	41.6228
Rv2220	294.742	FALSE	glnA1	other	25125.4	41.757
Rv2221c	253.673	FALSE	glnE	other	27782.4	41.7317
Rv2224c	275.245	FALSE	caeA	other	43916.3	41.7612
Rv2225	331.844	FALSE	panB	other	10040.8	41.718
Rv2228c	224.326	FALSE	Rv2228c	other	25752.7	41.7427
Rv2231c	227.947	FALSE	cobC	other	42016	41.7889
Rv2232	195.112	FALSE	ptkA	other	11654.2	41.6593
Rv2241	254.735	FALSE	aceE	other	22030.8	41.6289
Rv2243	249.798	FALSE	fabD	other	27463	41.697
Rv2300c	254.09	FALSE	Rv2300c	other	14907.9	41.76
Rv2246	241.908	FALSE	kasB	other	10239.5	41.7511
Rv2251	188.486	FALSE	Rv2251	other	441538	41.4295
Rv2259	261.303	FALSE	mscR	other	19877.4	41.016
Rv2262c	219.561	FALSE	Rv2262c	other	199084	39.0545
Rv2266	275.826	FALSE	cyp124	other	69875.6	41.5257
Rv2281	258.37	FALSE	pitB	other	21046.7	41.4439
Rv2289	266.214	FALSE	cdh	other	15779.4	41.7747
Rv2294	281.745	FALSE	Rv2294	other	14277.7	41.654
Rv2299c	259.71	FALSE	htpG	other	9116.5	41.7592
Rv2303c	227.439	FALSE	Rv2303c	other	29726.9	41.7033
Rv2306A	145.672	FALSE	Rv2306A	other	62705.1	41.5165
Rv2310	171.57	FALSE	Rv2310	other	21692	41.6536
Rv2315c	244.077	FALSE	Rv2315c	other	19304.4	41.0795
Rv2316	259.835	FALSE	uspA	other	452779	41.5192
Rv2321c	173.624	FALSE	rocD2	other	75948.8	41.7593
Rv2325c	208.5	FALSE	Rv2325c	other	16822.2	41.8278
Rv2363	228.534	FALSE	amiA2	other	25288.3	41.7132
Rv2326c	216.337	FALSE	Rv2326c	other	148211	41.6529
Rv2332	252.6	FALSE	mez	other	37521.9	41.602
Rv2334	289.504	FALSE	cysK1	other	7652.67	41.7941
Rv2338c	373.647	FALSE	moeW	other	13396.3	41.2258
Rv2343c	234.297	FALSE	dnaG	other	25919.3	41.7249
Rv2349c	266.822	FALSE	plcC	other	77196	39.581
Rv2353c	280.754	TRUE	PPE39	PPE	35182	37.791
Rv2357c	268.634	FALSE	glyS	other	19767.7	41.9088
Rv2362c	222.532	FALSE	recO	other	49257.1	41.7878
Rv2368c	230.5	FALSE	phoH1	other	12660.7	41.6864
Rv2372c	219.668	FALSE	Rv2372c	other	70666	41.6951
Rv2374c	275.639	FALSE	hrcA	other	37375	41.6603
Rv2377c	174.774	FALSE	mbtH	other	2.18967e+06	41.7317
Rv2378c	220.515	FALSE	mbtG	other	65836.9	41.7349
Rv2424c	217.801	FALSE	Rv2424c	other	396056	38.4417
Rv2381c	241.172	FALSE	mbtD	other	25571	41.704
Rv2666	214.781	FALSE	Rv2666	other	103718	34.392
Rv2385	245.832	FALSE	mbtJ	other	14411.3	41.7824
Rv2386c	274.203	FALSE	mbtI	other	13364.3	41.6149
Rv2395	249.525	FALSE	Rv2395	other	70771.5	41.5147
Rv2400c	215.472	FALSE	subI	other	141627	41.7077
Rv2404c	247.298	FALSE	lepA	other	22889	41.5992
Rv2425c	238.626	FALSE	Rv2425c	other	6280.24	41.5818
Rv2409c	191.242	FALSE	Rv2409c	other	85619.6	41.3517
Rv2411c	243.8	FALSE	Rv2411c	other	61971.2	41.6957
Rv2415c	274.006	FALSE	Rv2415c	other	41259.8	41.4191
Rv2427c	219.445	FALSE	proA	other	59125.1	41.7094
Rv2429	237.338	FALSE	ahpD	other	62318	40.544
Rv2433c	155.172	FALSE	Rv2433c	other	644191	41.2758
Rv2434c	236.942	FALSE	Rv2434c	other	22101.9	41.0422
Rv2436	311.427	FALSE	rbsK	other	197426	41.1426
Rv2438c	252.136	FALSE	nadE	other	22397.4	41.7593
Rv2439c	215.381	FALSE	proB	other	242078	41.2965
Rv2451	281.566	FALSE	Rv2451	other	13497.1	41.1168
Rv2440c	222.083	FALSE	obg	other	137862	41.7872
Rv2443	258.581	FALSE	dctA	other	50829.5	41.3972
Rv2447c	216.937	FALSE	folC	other	8398.16	41.7923
Rv2448c	238.478	FALSE	valS	other	14896.6	41.6459
Rv2450c	176.206	FALSE	rpfE	other	266014	40.7683
Rv2457c	257.016	FALSE	clpX	other	119695	41.73
Rv2461c	228.821	FALSE	clpP1	other	21272.8	41.864
Rv2594c	212.633	FALSE	ruvC	other	4938.67	41.7647
Rv2463	291.92	FALSE	lipP	other	6305.96	40.7964
Rv2465c	173.219	FALSE	rpiB	other	4891.94	41.5955
Rv2469c	265.001	FALSE	Rv2469c	other	28827.3	41.7445
Rv2471	239.347	FALSE	aglA	other	45949.4	41.4164
Rv2508c	213.842	FALSE	Rv2508c	other	33357.3	41.7579
Rv2476c	250.835	FALSE	gdh	other	86918.1	41.6693
Rv2482c	262.793	FALSE	plsB2	other	217247	41.8158
Rv2485c	299.241	FALSE	lipQ	other	29984.8	41.8436
Rv2490c	230.892	TRUE	PE_PGRS43	PGRS	6397.53	39.0478
Rv2495c	237.631	FALSE	bkdC	other	302941	41.812
Rv2501c	247.329	FALSE	accA1	other	29127.9	41.6
Rv2506	242.661	FALSE	Rv2506	other	30651.8	41.7153
Rv2596	219.778	FALSE	vapC40	other	176590	40.1834
Rv2509	221.293	FALSE	Rv2509	other	274070	41.7286
Rv2518c	339.375	FALSE	ldtB	other	10226.3	41.6495
Rv2522c	234.879	FALSE	Rv2522c	other	29661.1	41.0851
Rv2523c	196.962	FALSE	acpS	other	9530.65	41.6321
Rv2528c	269.08	FALSE	mrr	other	21092.2	41.4326
Rv2534c	218.156	FALSE	efp	other	10909.5	41.9443
Rv2535c	227.698	FALSE	pepQ	other	9957.91	41.6383
Rv2536	207.081	FALSE	Rv2536	other	11073.7	41.6727
Rv2537c	186.772	FALSE	aroD	other	18966.4	41.7893
Rv2538c	200.746	FALSE	aroB	other	11715.7	41.803
Rv2548	176.801	FALSE	vapC19	other	29570.4	41.73
Rv2552c	186.623	FALSE	aroE	other	65365.6	41.7
Rv2555c	252.574	FALSE	alaS	other	18846.6	41.7255
Rv2559c	222.749	FALSE	Rv2559c	other	30003.8	41.5096
Rv2564	266.236	FALSE	glnQ	other	119394	41.0397
Rv2565	249.138	FALSE	Rv2565	other	45561.6	41.2135
Rv2566	234.398	FALSE	Rv2566	other	136471	41.5255
Rv2567	252.537	FALSE	Rv2567	other	273043	41.706
Rv2572c	234.891	FALSE	aspS	other	75343	41.5634
Rv2575	230.755	FALSE	Rv2575	other	43832.2	41.5153
Rv2577	244.554	FALSE	Rv2577	other	12403.4	41.3388
Rv2578c	234.585	FALSE	Rv2578c	other	77095.5	41.2833
Rv2579	288.62	FALSE	dhaA	other	19714.8	41.8005
Rv2580c	252.961	FALSE	hisS	other	27988.3	41.7982
Rv2581c	216.918	FALSE	Rv2581c	other	18824.9	41.9062
Rv2582	228.996	FALSE	ppiB	other	97682.8	41.7835
Rv2611c	192.46	FALSE	Rv2611c	other	683678	41.0907
Rv2583c	265.016	FALSE	relA	other	14453.5	41.6743
Rv2584c	227.575	FALSE	apt	other	605078	41.2848
Rv2585c	240.939	FALSE	Rv2585c	other	313162	41.7312
Rv2586c	244.115	FALSE	secF	other	33348.4	41.7439
Rv2588c	232.332	FALSE	yajC	other	27454.3	41.454
Rv2589	262.231	FALSE	gabT	other	10520.8	41.5546
Rv2590	256.382	FALSE	fadD9	other	11381.1	41.4125
Rv2593c	184.204	FALSE	ruvA	other	27733.4	41.7944
Rv2600	202.586	FALSE	Rv2600	other	18960.1	41.7788
Rv2601	233.573	FALSE	speE	other	14446	41.5721
Rv2603c	238.105	FALSE	Rv2603c	other	6924.07	41.8458
Rv2604c	220.49	FALSE	snoP	other	7091.92	41.8474
Rv2606c	251.94	FALSE	snzP	other	17137.7	41.7058
Rv2607	261.636	FALSE	pdxH	other	9397.56	41.839
Rv2608	229.921	TRUE	PPE42	PPE	24121.3	41.7238
Rv2610c	225.722	FALSE	pimA	other	8619.37	41.6803
Rv2613c	206.289	FALSE	Rv2613c	other	186917	41.5629
Rv2614c	229.633	FALSE	thrS	other	33368.2	41.748
Rv3355c	179.985	FALSE	Rv3355c	other	19191.9	37.0964
Rv2622	239.85	FALSE	Rv2622	other	132569	41.7719
Rv2623	227.186	FALSE	TB31.7	other	17135.1	41.1608
Rv2655c	232.061	FALSE	Rv2655c	other	49502.2	41.5006
Rv2631	260.093	FALSE	Rv2631	other	99276	41.2821
Rv2669	187.106	FALSE	Rv2669	other	6098.65	41.7394
Rv2637	250.699	FALSE	dedA	other	30703.5	41.3303
Rv2639c	232.72	FALSE	Rv2639c	other	9720.34	41.5844
Rv2640c	257.121	FALSE	Rv2640c	other	37210.2	40.775
Rv2643	245.289	FALSE	arsC	other	15482.2	40.7821
Rv2659c	260.156	FALSE	Rv2659c	other	20392.7	41.4688
Rv2670c	222.17	FALSE	Rv2670c	other	20989.3	41.4159
Rv2685	249.951	FALSE	arsB1	other	118737	41.4451
Rv2673	252.264	FALSE	aftC	other	25645.6	41.7335
Rv2677c	210.43	FALSE	hemY	other	19055.8	41.6212
Rv2678c	219.535	FALSE	hemE	other	125845	41.66
Rv2680	278.703	FALSE	Rv2680	other	18047.3	40.8387
Rv2692	204.586	FALSE	ceoC	other	205536	41.5554
Rv2723	274.857	FALSE	Rv2723	other	15782.2	41.5643
Rv2697c	212.614	FALSE	dut	other	126307	41.8264
Rv2700	262.445	FALSE	Rv2700	other	33425.6	40.6976
Rv2702	268.635	FALSE	ppgK	other	457532	41.777
Rv2710	250.934	FALSE	sigB	other	15252.3	41.6721
Rv3415c	288.176	FALSE	Rv3415c	other	51328.7	41.7431
Rv2713	233.146	FALSE	sthA	other	9836.81	40.9151
Rv2714	253.746	FALSE	Rv2714	other	183303	41.3767
Rv2720	279.1	FALSE	lexA	other	16025	41.752
Rv2750	203.758	FALSE	Rv2750	other	21569	41.3648
Rv2725c	228.463	FALSE	hflX	other	14411.2	41.3098
Rv2727c	225.618	FALSE	miaA	other	74656	41.7129
Rv2731	221.41	FALSE	Rv2731	other	67408.6	41.217
Rv2733c	251.029	FALSE	Rv2733c	other	7336.43	40.9311
Rv2739c	210.711	FALSE	Rv2739c	other	13669.8	41.5771
Rv2755c	253.045	FALSE	hsdS.1	other	29986.2	41.79
Rv2744c	236.685	FALSE	35kd_ag	other	16870.5	41.7927
Rv2746c	224.986	FALSE	pgsA3	other	8277.73	41.7481
Rv2756c	283.165	FALSE	hsdM	other	183060	41.1505
Rv2761c	219.403	FALSE	hsdS	other	124641	41.7502
Rv2765	232.99	FALSE	Rv2765	other	52799.6	40.6276
Rv2770c	294.565	TRUE	PPE44	PPE	93474.9	41.3819
Rv2800	226.595	FALSE	Rv2800	other	44089.6	41.2724
Rv2773c	232.447	FALSE	dapB	other	21437	41.8704
Rv2776c	232.41	FALSE	Rv2776c	other	6959.74	41.2788
Rv2780	256.757	FALSE	ald	other	29868.9	41.4843
Rv2782c	219.721	FALSE	pepR	other	66878.8	41.625
Rv2902c	245.501	FALSE	rnhB	other	85044.8	41.2376
Rv2786c	273.787	FALSE	ribF	other	6227.67	41.8379
Rv2790c	250.057	FALSE	ltp1	other	91628.8	40.9972
Rv2807	284.14	FALSE	Rv2807	other	132949	39.4166
Rv2813	289.316	FALSE	Rv2813	other	54756.1	41.6829
Rv2814c	408.397	FALSE	Rv2814c	other	196.4	27.47
Rv3037c	209.132	FALSE	Rv3037c	other	57369	41.4251
Rv2821c	212.497	FALSE	Rv2821c	other	15108.4	40.9113
Rv2831	216.673	FALSE	echA16	other	75489.5	41.2034
Rv2832c	222.197	FALSE	ugpC	other	28454.6	41.5882
Rv2834c	215.555	FALSE	ugpE	other	8475.35	41.8344
Rv2835c	244.804	FALSE	ugpA	other	16664.2	41.7409
Rv3342	213.551	FALSE	Rv3342	other	164091	41.7657
Rv2841c	227.02	FALSE	nusA	other	19614.7	41.8343
Rv2845c	248.605	FALSE	proS	other	17550.8	41.715
Rv2848c	257.914	FALSE	cobB	other	31068.5	41.3331
Rv3038c	235.885	FALSE	Rv3038c	other	15342.5	41.8228
Rv2904c	343.288	FALSE	rplS	other	7630.28	41.7527
Rv2852c	246.017	FALSE	mqo	other	16739	41.4733
Rv2855	264.799	FALSE	mtr	other	90493.5	41.7172
Rv2856	307.047	FALSE	nicT	other	8966.34	41.8419
Rv2858c	219.593	FALSE	aldC	other	50208.8	41.5075
Rv2859c	213.111	FALSE	Rv2859c	other	8300.82	38.6871
Rv2864c	270.241	FALSE	Rv2864c	other	32708.8	41.8411
Rv2869c	234.601	FALSE	rip	other	109167	41.8304
Rv2874	272.143	FALSE	dipZ	other	104176	41.0191
Rv2877c	231.276	FALSE	Rv2877c	other	62086.4	41.4844
Rv3025c	253.138	FALSE	iscS	other	17606.7	41.655
Rv2879c	128.205	FALSE	Rv2879c	other	328507	41.357
Rv2881c	238.784	FALSE	cdsA	other	113757	41.826
Rv2884	294.053	FALSE	Rv2884	other	19838.4	41.4094
Rv2889c	202.879	FALSE	tsf	other	25727.2	41.7193
Rv2893	266.101	FALSE	Rv2893	other	84998.1	41.7652
Rv2897c	216.97	FALSE	Rv2897c	other	29076.9	41.6984
Rv2898c	255.503	FALSE	Rv2898c	other	6394.62	41.3393
Rv2900c	244.545	FALSE	fdhF	other	14176.2	41.7962
Rv2906c	194.92	FALSE	trmD	other	4630.12	41.2745
Rv2907c	201.883	FALSE	rimM	other	18976.8	41.5167
Rv2911	229.075	FALSE	dacB2	other	23907.8	41.7809
Rv2913c	243.168	FALSE	Rv2913c	other	29980.4	41.7086
Rv3026c	228.949	FALSE	Rv3026c	other	74862.6	41.6575
Rv2917	233.833	FALSE	Rv2917	other	115566	41.7065
Rv2918c	254.933	FALSE	glnD	other	21321.3	41.5475
Rv2920c	273.193	FALSE	amt	other	36579	41.0258
Rv2921c	264.463	FALSE	ftsY	other	27928.3	41.7272
Rv2927c	280.309	FALSE	Rv2927c	other	50786.4	41.855
Rv2936	239.419	FALSE	drrA	other	166440	41.794
Rv2938	298.281	FALSE	drrC	other	90375	41.8324
Rv2941	312.633	FALSE	fadD28	other	53626.3	41.7437
Rv2993c	262.415	FALSE	Rv2993c	other	11604.9	41.878
Rv2945c	239.16	FALSE	lppX	other	27465.7	41.9174
Rv2948c	267.121	FALSE	fadD22	other	28991.2	40.6836
Rv2950c	331.649	FALSE	fadD29	other	14641.2	41.5924
Rv2952	292.294	FALSE	Rv2952	other	68320.8	41.686
Rv2958c	283.918	FALSE	Rv2958c	other	40826.1	41.2181
Rv2962c	275.224	FALSE	Rv2962c	other	97755.7	40.674
Rv2964	338.908	FALSE	purU	other	124487	41.8479
Rv2967c	267.996	FALSE	pca	other	11631.1	41.4951
Rv2969c	209.967	FALSE	Rv2969c	other	8321.68	41.785
Rv2971	241.366	FALSE	Rv2971	other	318258	41.7865
Rv2972c	262.339	FALSE	Rv2972c	other	9482.51	41.8142
Rv2976c	314.403	FALSE	ung	other	69967.7	41.7713
Rv2977c	203.943	FALSE	thiL	other	7389.59	41.2745
Rv2981c	251.223	FALSE	ddlA	other	169537	41.434
Rv2984	246.488	FALSE	ppk1	other	25903.1	41.8267
Rv2985	256.093	FALSE	mutT1	other	10722.1	41.6422
Rv2989	242.033	FALSE	Rv2989	other	20880	41.7459
Rv2994	223.919	FALSE	Rv2994	other	49122.3	41.5505
Rv2995c	195.995	FALSE	leuB	other	408884	41.5491
Rv2999	265.867	FALSE	lppY	other	344817	41.5636
Rv3002c	212.403	FALSE	ilvN	other	6966.83	41.9308
Rv3003c	256.899	FALSE	ilvB1	other	10145.8	41.7136
Rv3014c	226.112	FALSE	ligA	other	14276.3	41.656
Rv3017c	192.893	FALSE	esxQ	other	19045.2	39.5528
Rv3028c	246.477	FALSE	fixB	other	9146.51	41.2822
Rv3031	230.18	FALSE	Rv3031	other	50296.2	41.7918
Rv3039c	197.802	FALSE	echA17	other	5480.74	41.2806
Rv3040c	201.864	FALSE	Rv3040c	other	13977	41.7116
Rv3044	267.507	FALSE	fecB	other	23447.9	41.6967
Rv3053c	440.627	FALSE	nrdH	other	18416.2	41.8283
Rv3055	242.025	FALSE	Rv3055	other	9360.29	41.5123
Rv3057c	254.93	FALSE	Rv3057c	other	128851	41.7657
Rv3058c	220.505	FALSE	Rv3058c	other	7154.55	41.5435
Rv3059	305.279	FALSE	cyp136	other	142556	41.8408
Rv3061c	275.512	FALSE	fadE22	other	19795.4	41.2343
Rv3068c	274.167	FALSE	pgmA	other	11653.2	41.6719
Rv3072c	243.99	FALSE	Rv3072c	other	11655.2	41.7135
Rv3075c	243.11	FALSE	Rv3075c	other	24164.6	41.6424
Rv3077	237.733	FALSE	Rv3077	other	324784	40.3803
Rv3079c	230.266	FALSE	Rv3079c	other	45827.7	41.4203
Rv3080c	237.537	FALSE	pknK	other	15676.4	41.1791
Rv3085	213.087	FALSE	Rv3085	other	30719	41.82
Rv3089	291.625	FALSE	fadD13	other	217597	41.722
Rv3091	222.24	FALSE	Rv3091	other	21124.4	41.2918
Rv3092c	222.317	FALSE	Rv3092c	other	51835.4	41.5315
Rv3097c	249.227	TRUE	lipY	PGRS	156156	41.4477
Rv3100c	222.376	FALSE	smpB	other	47162.6	41.8967
Rv3101c	237.732	FALSE	ftsX	other	30359	41.8693
Rv3105c	253.808	FALSE	prfB	other	21648.8	41.8416
Rv3107c	250.086	FALSE	agpS	other	18942.8	41.7556
Rv3109	376.252	FALSE	moaA1	other	37807.4	41.8646
Rv3114	288.699	FALSE	Rv3114	other	359060	40.7039
Rv3116	285.119	FALSE	moeB2	other	19694.5	41.8155
Rv3118	198.73	FALSE	sseC1	other	45659.7	40.11
Rv3119	256.066	FALSE	moaE1	other	24002.8	41.7587
Rv3125c	261.767	TRUE	PPE49	PPE	24671.4	39.7068
Rv3131	269.646	FALSE	Rv3131	other	16694.3	41.8204
Rv3134c	343.486	FALSE	Rv3134c	other	173723	41.7585
Rv3139	253.323	FALSE	fadE24	other	44336.2	41.7341
Rv3141	226.144	FALSE	fadB4	other	46772.2	39.7267
Rv3147	197.966	FALSE	nuoC	other	7073.46	41.8552
Rv3150	236.652	FALSE	nuoF	other	84626.9	41.7473
Rv3152	258.836	FALSE	nuoH	other	9311.76	41.7579
Rv3154	228.869	FALSE	nuoJ	other	14797.8	41.8546
Rv3155	174.913	FALSE	nuoK	other	7088.41	41.734
Rv3156	257.235	FALSE	nuoL	other	9493.55	41.5703
Rv3158	260.671	FALSE	nuoN	other	63276.1	41.8387
Rv3167c	220.223	FALSE	Rv3167c	other	42023.3	41.7266
Rv3170	237.032	FALSE	aofH	other	88183	41.5981
Rv3171c	240.552	FALSE	hpx	other	15247.3	41.7676
Rv3175	235.478	FALSE	Rv3175	other	15891	40.845
Rv3176c	262.353	FALSE	mesT	other	105168	41.5945
Rv3191c	318.443	FALSE	Rv3191c	other	33241.8	41.6105
Rv3193c	290.801	FALSE	Rv3193c	other	68432.4	41.7481
Rv3197	250.037	FALSE	Rv3197	other	39628.5	41.7762
Rv3197A	336.901	FALSE	whiB7	other	19193.6	40.6493
Rv3229c	270.698	FALSE	desA3	other	20505.9	40.7411
Rv3199c	197.325	FALSE	nudC	other	75780.7	41.3441
Rv3200c	225.08	FALSE	Rv3200c	other	59715.5	41.491
Rv3206c	262.022	FALSE	moeB1	other	64862.1	41.6602
Rv3207c	293.377	FALSE	Rv3207c	other	19858.6	41.8114
Rv3208	284.357	FALSE	Rv3208	other	39126.2	41.7917
Rv3344c	145.903	TRUE	PE_PGRS49	PGRS	14498.6	37.705
Rv3211	256.137	FALSE	rhlE	other	12744.3	41.4998
Rv3212	222.008	FALSE	Rv3212	other	23978.3	41.6993
Rv3213c	216.349	FALSE	Rv3213c	other	451125	41.2804
Rv3214	247.279	FALSE	gpm2	other	11882.2	41.1352
Rv3219	370.549	FALSE	whiB1	other	4468.47	41.9225
Rv3236c	222.75	FALSE	Rv3236c	other	38768.2	41.769
Rv3224	277.899	FALSE	Rv3224	other	128520	40.9761
Rv3230c	241.34	FALSE	Rv3230c	other	8692.45	40.9832
Rv3233c	245.653	FALSE	Rv3233c	other	20411	41.7766
Rv3239c	260.411	FALSE	Rv3239c	other	126130	41.4429
Rv3245c	230.416	FALSE	mtrB	other	261799	41.7044
Rv3246c	235.193	FALSE	mtrA	other	8153.14	41.829
Rv3263	274.428	FALSE	Rv3263	other	41436.2	41.6793
Rv3248c	250.167	FALSE	sahH	other	56146.8	41.7081
Rv3252c	279.55	FALSE	alkB	other	32371.3	41.5194
Rv3255c	241.2	FALSE	manA	other	17406.1	41.7414
Rv3261	284.921	FALSE	fbiA	other	20766.4	41.769
Rv3264c	231.719	FALSE	manB	other	89556.4	41.773
Rv3269	262.57	FALSE	Rv3269	other	15858.6	41.8675
Rv3272	244.292	FALSE	Rv3272	other	96408	41.4113
Rv3273	252.223	FALSE	Rv3273	other	43858.1	41.87
Rv3703c	229.358	FALSE	Rv3703c	other	174074	41.2656
Rv3275c	195.403	FALSE	purE	other	76521.2	41.6669
Rv3298c	215.275	FALSE	lpqC	other	6634.16	41.7979
Rv3276c	222.488	FALSE	purK	other	7696.28	41.5997
Rv3279c	214.314	FALSE	birA	other	97140.9	41.7439
Rv3282	260.891	FALSE	Rv3282	other	103001	41.8464
Rv3322c	246.397	FALSE	Rv3322c	other	19754.6	41.2426
Rv3286c	208.425	FALSE	sigF	other	14692.8	41.6382
Rv3290c	266.81	FALSE	lat	other	35980.9	41.5859
Rv3293	239.066	FALSE	pcd	other	31352	41.6996
Rv3295	231.748	FALSE	Rv3295	other	6458.77	41.8881
Rv3302c	250.398	FALSE	glpD2	other	16537.8	41.8172
Rv3303c	231.43	FALSE	lpdA	other	301639	41.6018
Rv3304	267.794	FALSE	Rv3304	other	9525.45	41.74
Rv3306c	223.681	FALSE	amiB1	other	182337	41.6956
Rv3307	220.455	FALSE	deoD	other	16133.7	41.5664
Rv3309c	255.053	FALSE	upp	other	42203.6	41.6828
Rv3311	228.515	FALSE	Rv3311	other	13020.2	41.5337
Rv3315c	230.615	FALSE	cdd	other	4955.23	41.8479
Rv3351c	289.421	FALSE	Rv3351c	other	19975.2	41.3802
Rv3316	238.292	FALSE	sdhC	other	103492	41.9373
Rv3328c	211.118	FALSE	sigJ	other	355328	41.524
Rv3339c	268.078	FALSE	icd1	other	8621.8	40.6905
Rv3340	260.687	FALSE	metC	other	7134.68	41.7473
Rv3356c	249.574	FALSE	folD	other	75829.6	41.7814
Rv3359	249.223	FALSE	Rv3359	other	37770.6	40.9685
Rv3379c	316.4	FALSE	dxs2	other	104550	40.527
Rv3366	361.158	FALSE	spoU	other	193836	40.9281
Rv3370c	254.732	FALSE	dnaE2	other	50935.4	41.1685
Rv3372	270.02	FALSE	otsB2	other	52236.1	41.684
Rv3373	231.401	FALSE	echA18	other	77356	41.5645
Rv3376	262.221	FALSE	Rv3376	other	9330.45	41.1053
Rv3377c	360.355	FALSE	Rv3377c	other	53802.8	41.0323
Rv3388	150.144	TRUE	PE_PGRS52	PGRS	3711.25	39.0397
Rv3392c	251.394	FALSE	cmaA1	other	53148.3	40.938
Rv3393	225.482	FALSE	iunH	other	19784.4	41.6375
Rv3742c	213.199	FALSE	Rv3742c	other	10713.1	41.7383
Rv3396c	256.275	FALSE	guaA	other	116643	41.7519
Rv3397c	241.884	FALSE	phyA	other	13983.7	41.6439
Rv3400	244.054	FALSE	Rv3400	other	7541.27	41.8133
Rv3402c	319.117	FALSE	Rv3402c	other	162030	41.6312
Rv3589	221.815	FALSE	mutY	other	10206.6	41.6187
Rv3410c	232.523	FALSE	guaB3	other	333063	41.7127
Rv3416	339.352	FALSE	whiB3	other	28450.7	41.8983
Rv3417c	259.863	FALSE	groEL1	other	40227.2	41.7171
Rv3419c	278.791	FALSE	gcp	other	6665.71	41.7339
Rv3432c	268.283	FALSE	gadB	other	41270.3	41.4162
Rv3436c	252.34	FALSE	glmS	other	21126.4	41.7069
Rv3441c	235.884	FALSE	mrsA	other	62206.6	41.7409
Rv3443c	236.704	FALSE	rplM	other	23648.2	41.8161
Rv3457c	257.303	FALSE	rpoA	other	16711.8	41.4322
Rv3460c	250.634	FALSE	rpsM	other	76336.6	41.905
Rv3462c	379.46	FALSE	infA	other	27254.6	41.91
Rv3464	257.934	FALSE	rmlB	other	11220.3	41.8387
Rv3469c	230.105	FALSE	mhpE	other	8072.8	41.8435
Rv3473c	274.535	FALSE	bpoA	other	10689.5	41.7941
Rv3476c	360.814	FALSE	kgtP	other	381082	41.4424
Rv3487c	297.656	FALSE	lipF	other	127451	41.6949
Rv3483c	269.095	FALSE	Rv3483c	other	45246.2	41.7445
Rv3496c	253.173	FALSE	mce4D	other	7595.77	41.8145
Rv3521	254.818	FALSE	Rv3521	other	405171	41.6386
Rv3501c	259.473	FALSE	yrbE4A	other	58703.2	41.85
Rv3502c	243.108	FALSE	Rv3502c	other	74100.9	41.7327
Rv3505	211.451	FALSE	fadE27	other	18887	41.5026
Rv3506	252.665	FALSE	fadD17	other	77155.1	41.4521
Rv3522	232.989	FALSE	ltp4	other	257731	41.4175
Rv3509c	238.545	FALSE	ilvX	other	12689.2	41.6956
Rv3512	130.812	TRUE	PE_PGRS56	PGRS	20517	35.8125
Rv3523	237.644	FALSE	ltp3	other	65813.2	41.2221
Rv3526	270.188	FALSE	kshA	other	13928.2	41.813
Rv3534c	232.176	FALSE	hsaF	other	78299.1	41.7052
Rv3536c	240.007	FALSE	hsaE	other	45257.2	41.6348
Rv3538	248.281	FALSE	Rv3538	other	31692.3	41.7004
Rv3543c	255.293	FALSE	fadE29	other	150004	41.8231
Rv3553	216.659	FALSE	Rv3553	other	6651.47	41.8077
Rv3544c	236.636	FALSE	fadE28	other	32223.8	41.8388
Rv3545c	259.034	FALSE	cyp125	other	165209	41.8167
Rv3555c	245.021	FALSE	Rv3555c	other	71481.4	41.5443
Rv3556c	243.837	FALSE	fadA6	other	15699.5	41.7697
Rv3558	247.387	TRUE	PPE64	PPE	31023.8	36.2458
Rv3561	236.62	FALSE	fadD3	other	59450.6	41.75
Rv3563	209.599	FALSE	fadE32	other	190728	41.8154
Rv3564	217.42	FALSE	fadE33	other	332658	41.3641
Rv3565	219.312	FALSE	aspB	other	63659.7	41.7002
Rv3569c	224.159	FALSE	hsaD	other	7217.2	41.5368
Rv3571	250.661	FALSE	kshB	other	47673.6	41.7889
Rv3573c	262.755	FALSE	fadE34	other	29848	41.5926
Rv3578	226.563	FALSE	arsB2	other	31238.4	40.679
Rv3581c	204.888	FALSE	ispF	other	896520	41.7662
Rv3582c	227.397	FALSE	ispD	other	49690.5	41.5809
Rv3593	242.099	FALSE	lpqF	other	286825	41.8228
Rv3598c	283.961	FALSE	lysS	other	86005.4	41.8826
Rv3602c	215.566	FALSE	panC	other	78351	41.5782
Rv3606c	183.899	FALSE	folK	other	7435.92	41.5924
Rv3607c	197.183	FALSE	folB	other	7444.41	41.1958
Rv3608c	237.31	FALSE	folP1	other	24281.9	41.2265
Rv3614c	264.402	FALSE	espD	other	59849.7	41.1349
Rv3627c	234.604	FALSE	Rv3627c	other	34101.3	41.814
Rv3666c	273.853	FALSE	dppA	other	153104	41.7234
Rv3616c	340.629	FALSE	espA	other	220717	41.1208
Rv3618	237.917	FALSE	Rv3618	other	118580	41.3183
Rv3624c	217.348	FALSE	hpt	other	205124	41.8279
Rv3663c	224.795	FALSE	dppD	other	7007.53	41.5111
Rv3628	246.669	FALSE	ppa	other	9148.45	41.801
Rv3630	250.225	FALSE	Rv3630	other	157569	41.3454
Rv3631	229.022	FALSE	Rv3631	other	11010.5	41.867
Rv3637	290.931	FALSE	Rv3637	other	29993.3	41.4836
Rv3638	255.044	FALSE	Rv3638	other	44139.1	41.3986
Rv3644c	242.166	FALSE	Rv3644c	other	58868.9	41.7271
Rv3648c	341.171	FALSE	cspA	other	56621.3	41.2863
Rv3649	261.337	FALSE	Rv3649	other	87354.5	41.7063
Rv3659c	217.076	FALSE	Rv3659c	other	68316.9	40.6495
Rv3661	403.271	FALSE	Rv3661	other	14287.2	41.8368
Rv3667	293.128	FALSE	acs	other	20083.5	41.614
Rv3670	225.653	FALSE	ephE	other	20408.2	41.7429
Rv3671c	239.608	FALSE	Rv3671c	other	154760	41.7367
Rv3679	245.312	FALSE	Rv3679	other	48804	41.7965
Rv3683	234.854	FALSE	Rv3683	other	19465.7	41.5331
Rv3687c	302.25	FALSE	rsfB	other	17730.5	41.3595
Rv3695	246.242	FALSE	Rv3695	other	34600.5	41.6115
Rv3696c	225.16	FALSE	glpK	other	77050.2	41.0342
Rv3700c	216.81	FALSE	Rv3700c	other	7363.2	39.1064
Rv3704c	226.114	FALSE	gshA	other	12044.1	41.71
Rv3708c	232.074	FALSE	asd	other	279392	41.73
Rv3709c	260.575	FALSE	ask	other	26906.7	41.7233
Rv3711c	268.281	FALSE	dnaQ	other	444856	41.6898
Rv3712	241.707	FALSE	Rv3712	other	20410.3	41.6037
Rv3714c	245.944	FALSE	Rv3714c	other	157631	41.5156
Rv3744	238.794	FALSE	nmtR	other	164202	41.0479
Rv3720	241.892	FALSE	Rv3720	other	39639.8	41.8139
Rv3721c	232.117	FALSE	dnaZX	other	105636	41.6283
Rv3724A	126.933	FALSE	cut5a	other	94708.2	41.6725
Rv3727	283.873	FALSE	Rv3727	other	37858.2	41.528
Rv3731	222.04	FALSE	ligC	other	226874	41.7023
Rv3734c	253.954	FALSE	tgs2	other	16030.4	41.6026
Rv3736	245.751	FALSE	Rv3736	other	365491	41.2768
Rv3754	259.231	FALSE	tyrA	other	36558.8	40.6038
Rv3756c	205.747	FALSE	proZ	other	73038.5	41.7567
Rv3758c	233.623	FALSE	proV	other	35350.7	41.5476
Rv3762c	282.113	FALSE	Rv3762c	other	13303	41.7109
Rv3767c	256.967	FALSE	Rv3767c	other	18938.4	41.7522
Rv3772	287.346	FALSE	hisC2	other	118524	41.3248
Rv3857c	397.963	FALSE	Rv3857c	other	5893.32	41.8188
Rv3775	252.326	FALSE	lipE	other	29139.9	41.3885
Rv3777	219.436	FALSE	Rv3777	other	382667	41.3121
Rv3778c	232.394	FALSE	Rv3778c	other	16874	41.8237
Rv3781	217.59	FALSE	rfbE	other	8368.73	41.6517
Rv3784	278.086	FALSE	Rv3784	other	38692.8	41.492
Rv3790	249.14	FALSE	dprE1	other	37526.6	41.6867
Rv3791	215.836	FALSE	dprE2	other	24683.9	41.6829
Rv3792	235.886	FALSE	aftA	other	39224.6	41.0916
Rv3794	251.774	FALSE	embA	other	32593.4	41.7582
Rv3797	263.791	FALSE	fadE35	other	81431.8	41.0941
Rv3799c	242.157	FALSE	accD4	other	233442	41.7089
Rv3801c	271.648	FALSE	fadD32	other	91964.2	41.814
Rv3806c	233.655	FALSE	ubiA	other	90717.1	41.6798
Rv3809c	274.991	FALSE	glf	other	28103.1	41.7867
Rv3811	281.97	FALSE	Rv3811	other	54971.1	41.7288
Rv3815c	229.874	FALSE	Rv3815c	other	102198	41.8029
Rv3816c	235.459	FALSE	Rv3816c	other	71236.7	41.797
Rv3824c	292.365	FALSE	papA1	other	87310.1	41.814
Rv3827c	282.67	FALSE	Rv3827c	other	153938	38.8211
Rv3834c	227.435	FALSE	serS	other	55396.3	41.7314
Rv3837c	232.913	FALSE	Rv3837c	other	39005.3	41.7627
Rv3840	304.707	FALSE	Rv3840	other	29715.9	41.7629
Rv3854c	273.265	FALSE	ethA	other	17230.6	41.7693
Rv3858c	273.32	FALSE	gltD	other	15652.9	41.7942
Rv3860	281.055	FALSE	Rv3860	other	50457.1	41.6388
Rv3864	279.186	FALSE	espE	other	39225.9	40.9663
Rv3866	237.15	FALSE	espG1	other	22020.4	41.4959
Rv3882c	263.899	FALSE	eccE1	other	64684.4	41.368
Rv3869	265.87	FALSE	eccB1	other	41916.2	41.2662
Rv3871	263.616	FALSE	eccCb1	other	25919.2	41.2676
Rv3897c	215.046	FALSE	Rv3897c	other	228343	38.2113
Rv3881c	247.261	FALSE	espB	other	12644.7	41.3759
Rv3884c	266.846	FALSE	eccA2	other	200441	40.9255
Rv3895c	236.624	FALSE	eccB2	other	12606.3	40.6461
Rv3899c	211.344	FALSE	Rv3899c	other	58338.5	40.8434
Rv3907c	261.263	FALSE	pcnA	other	13057.5	41.7478
Rv3909	249.523	FALSE	Rv3909	other	52617.7	41.6451
Rv3911	210.453	FALSE	sigM	other	182102	41.0611
Rv3915	281.915	FALSE	Rv3915	other	50485.5	41.8425
Rv3917c	293.821	FALSE	parB	other	19321.8	41.5306
Rv3921c	250.77	FALSE	Rv3921c	other	51232.1	41.7561
Rv3923c	205.091	FALSE	rnpA	other	25071.7	41.6419
Rv0491	235.398	FALSE	regX3	other	18278.2	41.335
Rv1079	254.236	FALSE	metB	other	19951.9	41.6953
Rv2234	180.346	FALSE	ptpA	other	98996.8	41.8236
Rv3765c	324.63	FALSE	tcrX	other	21181.4	40.9206
Rv2423	266.18	FALSE	Rv2423	other	172383	41.81
Rv2422	353.504	FALSE	Rv2422	other	5873.18	41.7325
Rv2255c	168.881	FALSE	Rv2255c	other	20103.8	41.7325
Rv0020c	312.915	FALSE	fhaA	other	137195	40.1278
Rv0005	291.047	FALSE	gyrB	other	30479.5	41.8202
Rv0036c	299.399	FALSE	Rv0036c	other	67903.7	41.3566
Rv0138	199.932	FALSE	Rv0138	other	14395.9	41.7994
Rv2125	240.814	FALSE	Rv2125	other	355388	41.8176
Rv3697A	228.056	FALSE	vapB48	other	111878	41.8756
Rv3831	206.167	FALSE	Rv3831	other	445003	41.7368
Rv3851	169.041	FALSE	Rv3851	other	5624.17	41.6819
Rv0013	263.141	FALSE	trpG	other	152068	41.7086
Rv0015c	226.447	FALSE	pknA	other	51675.1	41.4561
Rv2065	180.017	FALSE	cobH	other	22582.5	41.4518
Rv0017c	240.787	FALSE	rodA	other	16069.6	41.7507
Rv0019c	248.336	FALSE	fhaB	other	14607.4	41.8617
Rv0022c	266.299	FALSE	whiB5	other	12471.3	40.927
Rv0035	267.111	FALSE	fadD34	other	32445.6	41.3878
Rv0055	201.901	FALSE	rpsR1	other	7405.28	41.8493
Rv1052	302.936	FALSE	Rv1052	other	6284.53	39.8083
Rv2737A	189.123	FALSE	Rv2737A	other	13990.1	41.2067
Rv0042c	245.54	FALSE	Rv0042c	other	16817.5	41.8168
Rv0043c	263.452	FALSE	Rv0043c	other	25745.1	41.8613
Rv0044c	242.974	FALSE	Rv0044c	other	38931.2	41.4808
Rv0089	254.377	FALSE	Rv0089	other	25046.1	41.7787
Rv0045c	239.235	FALSE	Rv0045c	other	119656	40.82
Rv0046c	254.326	FALSE	ino1	other	176991	41.3678
Rv0285	169.373	TRUE	PE5	PE	6958.86	41.4608
Rv0051	267.97	FALSE	Rv0051	other	44698.7	41.8371
Rv0052	254.278	FALSE	Rv0052	other	9342.19	41.157
Rv0054	218.086	FALSE	ssb	other	9080.29	41.3778
Rv0056	202.78	FALSE	rplI	other	11308	41.8411
Rv0057	237.163	FALSE	Rv0057	other	23503.2	41.8503
Rv0058	259.169	FALSE	dnaB	other	179262	41.764
Rv0059	280.268	FALSE	Rv0059	other	52281.6	40.4741
Rv0067c	247.23	FALSE	Rv0067c	other	56612	41.8163
Rv0063	275.699	FALSE	Rv0063	other	63849.1	40.7329
Rv0064	278.969	FALSE	Rv0064	other	313934	40.9986
Rv0064A	158.553	FALSE	vapB1	other	16669.5	40.9333
Rv0065	206.181	FALSE	vapC1	other	8444.1	41.8214
Rv0081	197.245	FALSE	Rv0081	other	89327.4	41.6553
Rv0082	190.387	FALSE	Rv0082	other	11513.1	41.3357
Rv1829	335.019	FALSE	Rv1829	other	20181.1	41.388
Rv0070c	285.555	FALSE	glyA2	other	14019.5	41.6962
Rv0071	220.278	FALSE	Rv0071	other	89970.4	38.5303
Rv0072	135.872	FALSE	Rv0072	other	13040.6	41.1419
Rv0074	216.448	FALSE	Rv0074	other	98530.9	41.3586
Rv0075	242.527	FALSE	Rv0075	other	35336.9	41.3444
Rv0076c	192.411	FALSE	Rv0076c	other	15452.9	41.1505
Rv0141c	194.956	FALSE	Rv0141c	other	28280.3	40.7209
Rv0516c	228.876	FALSE	Rv0516c	other	7674.1	41.8214
Rv0084	219.577	FALSE	hycD	other	11170.6	41.6322
Rv0085	188.255	FALSE	hycP	other	10606.9	41.5468
Rv0086	216.457	FALSE	hycQ	other	59433.9	41.5253
Rv0087	228.852	FALSE	hycE	other	31386.1	41.1416
Rv0088	240.804	FALSE	Rv0088	other	66066.7	41.7441
Rv0273c	248.694	FALSE	Rv0273c	other	36444.4	41.0836
Rv1060	191.546	FALSE	Rv1060	other	17240.9	40.7776
Rv0093c	231.967	FALSE	Rv0093c	other	72666.9	41.3262
Rv0094c	260.14	FALSE	Rv0094c	other	92892.9	33.5106
Rv0095c	154.797	FALSE	Rv0095c	other	128058	33.9285
Rv0097	267.751	FALSE	Rv0097	other	95544.8	41.5808
Rv0098	236.643	FALSE	fcoT	other	106598	41.8895
Rv0100	151.092	FALSE	Rv0100	other	3492.53	41.8175
Rv0500B	193.615	FALSE	Rv0500B	other	151521	41.79
Rv0790c	242.871	FALSE	Rv0790c	other	13413.8	41.6162
Rv0111	283.05	FALSE	Rv0111	other	27455.4	41.6737
Rv0103c	261.686	FALSE	ctpB	other	140536	41.547
Rv0104	256.227	FALSE	Rv0104	other	178250	41.595
Rv0105c	280.022	FALSE	rpmB1	other	11160.7	41.7
Rv0130	268.535	FALSE	htdZ	other	35112.1	41.8189
Rv0678	246.528	FALSE	Rv0678	other	5686.57	41.56
Rv2010	213.577	FALSE	vapC15	other	19239.4	41.442
Rv0107c	250.687	FALSE	ctpI	other	73832.8	41.6752
Rv0108c	472.136	FALSE	Rv0108c	other	144506	41.8479
Rv0110	264.66	FALSE	Rv0110	other	14059.6	41.5206
Rv0112	344.45	FALSE	gca	other	37644.1	41.3593
Rv0581	187.908	FALSE	vapB26	other	3777.57	41.5433
Rv0115	284.704	FALSE	hddA	other	49505.8	41.3557
Rv0116c	364.688	FALSE	ldtA	other	17634.4	41.5705
Rv0117	262.971	FALSE	oxyS	other	49593.5	41.2868
Rv0131c	238.837	FALSE	fadE1	other	32076.7	41.6365
Rv0145	240.187	FALSE	Rv0145	other	7524.45	40.9797
Rv0119	246.738	FALSE	fadD7	other	67191.5	41.7365
Rv0120c	271.29	FALSE	fusA2	other	186252	41.2985
Rv0121c	261.572	FALSE	Rv0121c	other	66159.3	41.1833
Rv0122	260.248	FALSE	Rv0122	other	13262.2	41.9024
Rv0123	309.517	FALSE	Rv0123	other	6699.12	41.8857
Rv0124	210.839	TRUE	PE_PGRS2	PGRS	4227.69	36.9545
Rv0240	204.076	FALSE	vapC24	other	22771.3	41.5683
Rv0582	176.537	FALSE	vapC26	other	7844.75	41.6192
Rv0127	257.596	FALSE	mak	other	232265	41.6816
Rv0150c	314.603	FALSE	Rv0150c	other	9277.68	40.9167
Rv0128	248.336	FALSE	Rv0128	other	21357.9	40.9504
Rv0177	222.736	FALSE	Rv0177	other	65821	41.8355
Rv0215c	253.647	FALSE	fadE3	other	10216.5	41.3442
Rv0397	214.039	FALSE	Rv0397	other	16064.9	35.3295
Rv2016	280.547	FALSE	Rv2016	other	73386.2	39.0671
Rv0132c	221.663	FALSE	fgd2	other	21477.9	41.6055
Rv0133	288.171	FALSE	Rv0133	other	40885.7	41.5691
Rv0134	267.644	FALSE	ephF	other	81391.4	40.9625
Rv0167	272.819	FALSE	yrbE1A	other	58618.9	40.7737
Rv2271	210.562	FALSE	Rv2271	other	6980.76	41.4353
Rv0201c	184.405	FALSE	Rv0201c	other	8565.25	41.7175
Rv2517c	330.232	FALSE	Rv2517c	other	5114.87	41.7225
Rv0139	244.899	FALSE	Rv0139	other	50008.3	41.1729
Rv0144	251.773	FALSE	Rv0144	other	77693.2	41.3184
Rv0146	269.805	FALSE	Rv0146	other	71281.1	41.5406
Rv0192A	0	FALSE	Rv0192A	other	76030.9	39.0028
Rv0921	282.358	FALSE	Rv0921	other	32918.3	41.63
Rv0148	264.356	FALSE	Rv0148	other	24632.4	41.4841
Rv0149	241.859	FALSE	Rv0149	other	59229.4	41.0451
Rv0179c	253.746	FALSE	lprO	other	66453	41.7483
Rv0184	233.206	FALSE	Rv0184	other	41163.4	41.4943
Rv0354c	262.619	TRUE	PPE7	PPE	699693	41.2963
Rv0154c	276.39	FALSE	fadE2	other	52516.3	41.5157
Rv0155	254.834	FALSE	pntAa	other	12266.6	41.8043
Rv0180c	269.06	FALSE	Rv0180c	other	42940.5	39.7205
Rv0193c	273.567	FALSE	Rv0193c	other	133790	41.5341
Rv0209	234.79	FALSE	Rv0209	other	147132	41.4159
Rv1419	262.831	FALSE	Rv1419	other	19383.7	41.76
Rv0156	168.44	FALSE	pntAb	other	14540.2	41.7987
Rv0158	271.875	FALSE	Rv0158	other	112082	41.8385
Rv0159c	266.221	TRUE	PE3	PE	177680	41.6561
Rv0160c	274.963	TRUE	PE4	PE	61885	41.5123
Rv0181c	233.675	FALSE	Rv0181c	other	37813.5	41.6649
Rv0219	225.326	FALSE	Rv0219	other	191255	41.7916
Rv0461	242.304	FALSE	Rv0461	other	174006	41.2374
Rv0162c	174.551	FALSE	adhE1	other	9387.45	41.5736
Rv0616c	146.414	FALSE	Rv0616c	other	10307.5	38.779
Rv0163	221.387	FALSE	Rv0163	other	7434.58	41.8305
Rv0164	226.772	FALSE	TB18.5	other	51786.5	41.7811
Rv0165c	233.21	FALSE	mce1R	other	312890	40.8879
Rv0168	256.408	FALSE	yrbE1B	other	98404.7	41.3945
Rv0396	214.185	FALSE	Rv0396	other	30104.2	41.6411
Rv0610c	272.836	FALSE	Rv0610c	other	52794.4	41.4079
Rv1632c	291.692	FALSE	Rv1632c	other	101882	41.5755
Rv0170	244.836	FALSE	mce1B	other	21481.1	41.8766
Rv0183	242.472	FALSE	Rv0183	other	14393.1	41.7241
Rv0182c	238.383	FALSE	sigG	other	67468.7	41.5696
Rv0313	197.881	FALSE	Rv0313	other	33620.9	41.9009
Rv0360c	205.068	FALSE	Rv0360c	other	142864	41.6006
Rv0887c	341.299	FALSE	Rv0887c	other	149442	41.8562
Rv0172	267.177	FALSE	mce1D	other	52346.4	41.837
Rv0173	241.212	FALSE	lprK	other	31745.2	41.7519
Rv0176	234.241	FALSE	Rv0176	other	131786	40.5988
Rv0190	277.388	FALSE	Rv0190	other	7296.96	41.9257
Rv0188	262.025	FALSE	Rv0188	other	41149.1	40.9225
Rv0236A	175.302	FALSE	Rv0236A	other	10568.4	41.7767
Rv0175	229.454	FALSE	Rv0175	other	98421.9	41.7235
Rv0186	259.866	FALSE	bglS	other	97902.7	41.0563
Rv0186A	241.748	FALSE	mymT	other	3598.82	41.73
Rv0187	296.823	FALSE	Rv0187	other	22252.3	41.3994
Rv0222	194.101	FALSE	echA1	other	422821	41.8083
Rv0272c	262.033	FALSE	Rv0272c	other	29707.4	40.8678
Rv0314c	232.218	FALSE	Rv0314c	other	53075.2	41.1493
Rv0611c	180.167	FALSE	Rv0611c	other	7739.06	41.6783
Rv0191	270.94	FALSE	Rv0191	other	146575	41.7855
Rv0192	176.49	FALSE	Rv0192	other	195238	40.4391
Rv0194	292.651	FALSE	Rv0194	other	91880.1	41.3505
Rv0968	186.834	FALSE	Rv0968	other	9022.91	39.1217
Rv3424c	719.631	FALSE	Rv3424c	other	117004	28.8289
Rv0196	222.392	FALSE	Rv0196	other	7478.62	41.4971
Rv0198c	235.661	FALSE	zmp1	other	14525.3	41.5514
Rv0199	236.451	FALSE	Rv0199	other	54085.3	41.8212
Rv0208c	238.547	FALSE	Rv0208c	other	7771.89	41.6007
Rv0213c	268.211	FALSE	Rv0213c	other	64208.5	41.4658
Rv1961	224.394	FALSE	Rv1961	other	27673	41.5005
Rv0203	245.816	FALSE	Rv0203	other	19994.8	41.1581
Rv0204c	236.334	FALSE	Rv0204c	other	11280.1	41.7448
Rv0205	236.707	FALSE	Rv0205	other	62884.4	41.657
Rv0206c	237.334	FALSE	mmpL3	other	25179.7	41.7488
Rv0207c	220.498	FALSE	Rv0207c	other	5747.29	41.7658
Rv0901	187.118	FALSE	Rv0901	other	7313.08	41.02
Rv2886c	244.003	FALSE	Rv2886c	other	30824.8	41.0778
Rv0212c	234.36	FALSE	nadR	other	17319.4	41.486
Rv0216	253.101	FALSE	Rv0216	other	8293.55	41.6868
Rv0217c	236.122	FALSE	lipW	other	31558.1	40.7225
Rv0218	240.295	FALSE	Rv0218	other	125503	40.6368
Rv0320	238.613	FALSE	Rv0320	other	6934.72	41.8759
Rv0221	263.399	FALSE	Rv0221	other	107933	40.5013
Rv0224c	252.539	FALSE	Rv0224c	other	10598.8	41.8693
Rv0513	188.073	FALSE	Rv0513	other	5012.82	41.8306
Rv0225	262.84	FALSE	Rv0225	other	11675.6	41.7628
Rv0246	306.054	FALSE	Rv0246	other	13613.9	41.4844
Rv0286	238.978	TRUE	PPE4	PPE	77476	41.6109
Rv0463	182.185	FALSE	Rv0463	other	10007.6	41.1831
Rv0227c	252.202	FALSE	Rv0227c	other	35421.9	41.7612
Rv0228	254.638	FALSE	Rv0228	other	29389.2	41.7337
Rv0229c	237.467	FALSE	Rv0229c	other	90110.8	41.7024
Rv0253	211.932	FALSE	nirD	other	11587.4	41.6047
Rv0626	164.404	FALSE	vapB5	other	17365.2	41.5856
Rv0230c	272.1	FALSE	php	other	34924.6	41.6168
Rv0239	184.973	FALSE	vapB24	other	157674	41.3118
Rv0401	251.797	FALSE	Rv0401	other	4717.36	41.3629
Rv1116A	232.812	FALSE	Rv1116A	other	30682.8	41.875
Rv0232	224.245	FALSE	Rv0232	other	46872.8	41.5631
Rv0233	215.446	FALSE	nrdB	other	216579	39.0626
Rv0235c	270.58	FALSE	Rv0235c	other	28486	41.7742
Rv0236c	239.377	FALSE	aftD	other	196362	41.4338
Rv0238	270.618	FALSE	Rv0238	other	30948.9	41.6072
Rv0241c	206.29	FALSE	htdX	other	37798.9	41.2805
Rv0252	273.723	FALSE	nirB	other	103974	41.7029
Rv0259c	227.928	FALSE	Rv0259c	other	352538	41.7991
Rv0280	226.135	TRUE	PPE3	PPE	122737	39.9433
Rv0287	187.52	FALSE	esxG	other	12960.6	41.7088
Rv2269c	228.172	FALSE	Rv2269c	other	20128.3	41.5591
Rv0262c	258.229	FALSE	aac	other	15173.8	41.7066
Rv0243	279.458	FALSE	fadA2	other	14885.2	41.3745
Rv0254c	210.745	FALSE	cobU	other	10309.2	41.6425
Rv1156	314.449	FALSE	Rv1156	other	11923.9	40.7731
Rv0248c	270.821	FALSE	Rv0248c	other	13760.2	41.8807
Rv0249c	299.509	FALSE	Rv0249c	other	127041	41.8471
Rv0250c	269.644	FALSE	Rv0250c	other	5928.69	41.5258
Rv2208	223.004	FALSE	cobS	other	53080.6	40.7121
Rv0251c	289.594	FALSE	hsp	other	7328.12	41.4167
Rv2028c	222.498	FALSE	Rv2028c	other	30882.7	41.5594
Rv1573	57.0432	FALSE	Rv1573	other	379328	40.3406
Rv0256c	234.675	TRUE	PPE2	PPE	40069.9	40.5057
Rv0257	272.54	FALSE	Rv0257	other	54052.6	38.311
Rv0258c	238.963	FALSE	Rv0258c	other	22073.1	38.519
Rv0260c	241.595	FALSE	Rv0260c	other	222976	41.5383
Rv0295c	208.021	FALSE	Rv0295c	other	11264.4	41.8993
Rv0378	242.399	FALSE	Rv0378	other	3680.87	40.996
Rv0263c	233.316	FALSE	Rv0263c	other	11411.5	41.089
Rv0264c	233.066	FALSE	Rv0264c	other	33700.2	41.7719
Rv0268c	248.688	FALSE	Rv0268c	other	9879.41	41.3435
Rv0288	222.427	FALSE	esxH	other	42926.1	41.8448
Rv1735c	370.173	FALSE	Rv1735c	other	42201.6	40.1897
Rv0266c	236.926	FALSE	oplA	other	22412.6	41.571
Rv0269c	244.478	FALSE	Rv0269c	other	16937.2	41.5816
Rv0390	195.327	FALSE	Rv0390	other	20743.5	40.8725
Rv0270	254.542	FALSE	fadD2	other	175993	41.6165
Rv0271c	246.258	FALSE	fadE6	other	20432.6	41.2228
Rv0311	254.165	FALSE	Rv0311	other	46425	41.8027
Rv0325	128.006	FALSE	Rv0325	other	335651	41.8767
Rv1874	246.208	FALSE	Rv1874	other	19052.9	41.1865
Rv0275c	207.011	FALSE	Rv0275c	other	35208.4	41.4898
Rv0276	264.635	FALSE	Rv0276	other	10119.3	41.7033
Rv0277c	210.925	FALSE	vapC25	other	28043.2	28.6095
Rv0279c	142.144	TRUE	PE_PGRS4	PGRS	37672.9	34.7933
Rv0284	254.881	FALSE	eccC3	other	95909.6	41.7366
Rv0283	253.137	FALSE	eccB3	other	36331.9	41.5488
Rv0290	234.999	FALSE	eccD3	other	98505.4	41.4983
Rv0316	191.008	FALSE	Rv0316	other	17836.1	41.3758
Rv0333	194.693	FALSE	Rv0333	other	10082.6	41.4645
Rv2963	285.723	FALSE	Rv2963	other	44847.1	41.5415
Rv0292	206.458	FALSE	eccE3	other	315378	41.7126
Rv0293c	238.441	FALSE	Rv0293c	other	35305.3	40.6087
Rv0294	234.376	FALSE	tam	other	80183.4	40.9496
Rv0364	231.737	FALSE	Rv0364	other	25942.6	41.769
Rv0508	178.188	FALSE	Rv0508	other	21350.7	41.8864
Rv0303	206.15	FALSE	Rv0303	other	11095.2	41.2357
Rv0298	201.482	FALSE	Rv0298	other	152876	41.9036
Rv0299	194.688	FALSE	Rv0299	other	132335	39.915
Rv0300	175.063	FALSE	vapB2	other	18546.2	41.905
Rv0326	210.223	FALSE	Rv0326	other	19285.6	41.6362
Rv0332	241.953	FALSE	Rv0332	other	20377.8	41.83
Rv0347	280.681	FALSE	Rv0347	other	30315.5	41.8729
Rv0634B	382.977	FALSE	rpmG2	other	13944.2	41.784
Rv0308	284.209	FALSE	Rv0308	other	13828.4	41.86
Rv0309	254.123	FALSE	Rv0309	other	102105	41.5174
Rv0310c	227.735	FALSE	Rv0310c	other	51517.9	41.5862
Rv0312	254.184	FALSE	Rv0312	other	37087.5	41.8166
Rv0315	240.171	FALSE	Rv0315	other	353497	41.2481
Rv0499	224.84	FALSE	Rv0499	other	39381.6	41.6712
Rv0318c	306.831	FALSE	Rv0318c	other	316092	40.7519
Rv0319	247.02	FALSE	pcp	other	17489.4	41.6515
Rv0321	240.014	FALSE	dcd	other	10457	41.4662
Rv0322	241.25	FALSE	udgA	other	9111	41.6325
Rv0323c	253.753	FALSE	Rv0323c	other	450748	41.8386
Rv0351	198.376	FALSE	grpE	other	13376.4	40.9924
Rv0327c	258.053	FALSE	cyp135A1	other	32338.4	41.5632
Rv0328	221.665	FALSE	Rv0328	other	7866	41.7917
Rv0660c	136.528	FALSE	mazE2	other	3862.2	40.0623
Rv0329c	204.96	FALSE	Rv0329c	other	12949	41.7743
Rv0330c	242.369	FALSE	Rv0330c	other	9151.93	41.7448
Rv1115	300.661	FALSE	Rv1115	other	71583.7	41.5158
Rv3902c	447.123	FALSE	Rv3902c	other	23283.8	41.8539
Rv0335c	227.324	TRUE	PE6	PE	42355.5	41.6327
Rv0336	257.439	FALSE	Rv0336	other	52968.3	33.9233
Rv0337c	247.083	FALSE	aspC	other	85985	41.7798
Rv0365c	234.591	FALSE	Rv0365c	other	47942.6	41.513
Rv1890c	209.79	FALSE	Rv1890c	other	24243	41.5233
Rv0340	241.113	FALSE	Rv0340	other	26691.5	40.3069
Rv0342	242.63	FALSE	iniA	other	29384.4	41.0804
Rv0358	210.705	FALSE	Rv0358	other	9235.89	41.0179
Rv0366c	185.778	FALSE	Rv0366c	other	33719.1	41.8151
Rv0381c	232.512	FALSE	Rv0381c	other	322613	41.7476
Rv1061	228.408	FALSE	Rv1061	other	36896	41.8044
Rv2824c	254.33	FALSE	Rv2824c	other	20685.2	41.7744
Rv0344c	230.229	FALSE	lpqJ	other	733830	41.76
Rv0345	233.702	FALSE	Rv0345	other	26267.7	41.8357
Rv0348	258.102	FALSE	Rv0348	other	8209.55	41.6383
Rv0412c	248.999	FALSE	Rv0412c	other	303609	41.4931
Rv0350	274.359	FALSE	dnaK	other	317630	41.8796
Rv2050	248.152	FALSE	Rv2050	other	8213.67	41.8117
Rv0353	288.886	FALSE	hspR	other	48568.8	41.2114
Rv0355c	265.495	TRUE	PPE8	PPE	53265.5	38.0881
Rv0356c	210.381	FALSE	Rv0356c	other	64938.2	41.5785
Rv0359	213.95	FALSE	Rv0359	other	125026	41.6236
Rv0361	241.02	FALSE	Rv0361	other	8559.07	41.79
Rv0394c	236.963	FALSE	Rv0394c	other	13358.2	41.7562
Rv0692	165.818	FALSE	Rv0692	other	5145.51	41.9356
Rv0363c	226.401	FALSE	fba	other	34275.9	41.8476
Rv0369c	204.021	FALSE	Rv0369c	other	22566.6	40.7968
Rv0370c	257.454	FALSE	Rv0370c	other	120590	41.5233
Rv0443	297.477	FALSE	Rv0443	other	30627.2	41.0539
Rv1413	226.851	FALSE	Rv1413	other	33048.6	40.544
Rv0374c	185.809	FALSE	Rv0374c	other	22631	41.8672
Rv0375c	211.792	FALSE	Rv0375c	other	10747.8	41.7347
Rv0387c	178.89	FALSE	Rv0387c	other	42722.7	40.7488
Rv0398c	215.062	FALSE	Rv0398c	other	42575.8	41.7033
Rv0379	187.17	FALSE	secE2	other	14806	41.5821
Rv0380c	202.568	FALSE	Rv0380c	other	143304	41.635
Rv0388c	269.639	TRUE	PPE9	PPE	2.07578e+06	33.5658
Rv0477	168.558	FALSE	Rv0477	other	10454.3	41.1312
Rv2186c	257.585	FALSE	Rv2186c	other	8879.56	41.8129
Rv0383c	231.678	FALSE	Rv0383c	other	8411.8	41.5648
Rv0385	271.338	FALSE	Rv0385	other	11004.7	41.7514
Rv0386	245.191	FALSE	Rv0386	other	19528.7	41.2289
Rv1116	132.234	FALSE	Rv1116	other	11273	41.6867
Rv0391	244.248	FALSE	metZ	other	8407.07	41.7137
Rv0392c	242.066	FALSE	ndhA	other	41526.3	40.7617
Rv0399c	235.489	FALSE	lpqK	other	17887.6	41.4941
Rv0454	297.233	FALSE	Rv0454	other	20383.5	41.6465
Rv0402c	303.596	FALSE	mmpL1	other	36748.7	40.7873
Rv0403c	355.394	FALSE	mmpS1	other	19868.4	39.2389
Rv0699	405.452	FALSE	Rv0699	other	83830.8	41.8169
Rv0405	294.136	FALSE	pks6	other	120366	41.6307
Rv0406c	247.239	FALSE	Rv0406c	other	374105	40.8981
Rv0409	249.645	FALSE	ackA	other	18049.3	41.7859
Rv0411c	209.902	FALSE	glnH	other	47329.2	41.6424
Rv1117	259.874	FALSE	Rv1117	other	9160.86	41.95
Rv0410c	222.169	FALSE	pknG	other	26861.7	41.7366
Rv0941c	223.781	FALSE	Rv0941c	other	46215.1	41.8538
Rv0415	237.492	FALSE	thiO	other	55139.3	41.7131
Rv0416	113.53	FALSE	thiS	other	29243.7	41.7457
Rv0456c	265.633	FALSE	echA2	other	267104	41.6869
Rv1417	206.417	FALSE	Rv1417	other	48108	41.4656
Rv0419	254.125	FALSE	lpqM	other	88142.2	41.759
Rv0420c	226.076	FALSE	Rv0420c	other	35028.9	41.1735
Rv0421c	223.954	FALSE	Rv0421c	other	9449.52	41.3187
Rv0422c	232.629	FALSE	thiD	other	37977.4	41.7439
Rv0424c	231.991	FALSE	Rv0424c	other	8074.17	40.3008
Rv0506	230.916	FALSE	mmpS2	other	7181.03	41.2265
Rv1418	260.048	FALSE	lprH	other	6605.21	41.4924
Rv2111c	167.058	FALSE	pup	other	11245.1	41.746
Rv0426c	241.77	FALSE	Rv0426c	other	22262.9	41.8715
Rv0429c	290.737	FALSE	def	other	16514.7	41.8667
Rv0430	308.631	FALSE	Rv0430	other	350813	41.742
Rv0431	187.846	FALSE	Rv0431	other	135629	41.841
Rv0432	201.454	FALSE	sodC	other	15981.1	41.8685
Rv1676	233.101	FALSE	Rv1676	other	312197	41.5302
Rv0462	256.745	FALSE	lpdC	other	40235.7	41.8549
Rv0436c	227.26	FALSE	pssA	other	397537	41.7572
Rv0438c	234.214	FALSE	moeA2	other	87726.2	41.7288
Rv0464c	211.478	FALSE	Rv0464c	other	10775.2	41.7636
Rv3528c	536.616	FALSE	Rv3528c	other	109313	41.1688
Rv0441c	176.755	FALSE	Rv0441c	other	30365.4	41.5543
Rv0442c	215.661	TRUE	PPE10	PPE	36689.3	39.4502
Rv0456A	265.663	FALSE	mazF1	other	5541.01	41.3287
Rv0444c	231.26	FALSE	rskA	other	47741.4	41.6132
Rv1693	106.674	FALSE	Rv1693	other	9310.82	41.836
Rv0446c	236.109	FALSE	Rv0446c	other	56355.9	41.4535
Rv0448c	210.805	FALSE	Rv0448c	other	6037.42	41.3443
Rv0449c	253.162	FALSE	Rv0449c	other	7553.23	41.6563
Rv0453	271.279	TRUE	PPE11	PPE	32137.5	41.4953
Rv0540	177.172	FALSE	Rv0540	other	17444	41.6203
Rv0451c	295.042	FALSE	mmpS4	other	12335.3	41.7456
Rv0452	348.198	FALSE	Rv0452	other	73650.6	41.7656
Rv0457c	277.172	FALSE	Rv0457c	other	90246	41.4812
Rv0458	247.3	FALSE	Rv0458	other	27628.8	41.1527
Rv0459	212.979	FALSE	Rv0459	other	495496	41.1914
Rv0460	178.135	FALSE	Rv0460	other	7520.89	41.7633
Rv0466	290.643	FALSE	Rv0466	other	21490.6	41.7068
Rv0468	236.361	FALSE	fadB2	other	18341.6	41.8397
Rv0469	316.266	FALSE	umaA	other	176939	40.9728
Rv0476	181.721	FALSE	Rv0476	other	3952.95	41.592
Rv0991c	223.538	FALSE	Rv0991c	other	10231.7	41.6835
Rv0470A	199.987	FALSE	Rv0470A	other	99598	40.867
Rv0471c	205.36	FALSE	Rv0471c	other	19932.2	41.6722
Rv0473	255.84	FALSE	Rv0473	other	30444.3	41.8092
Rv0474	315.231	FALSE	Rv0474	other	91964.4	41.536
Rv0504c	220.614	FALSE	Rv0504c	other	18922.7	41.8641
Rv0622	262.157	FALSE	Rv0622	other	9388.02	41.4767
Rv0478	204.393	FALSE	deoC	other	16751.5	41.2888
Rv0479c	244.237	FALSE	Rv0479c	other	38258.1	41.8334
Rv0481c	229.206	FALSE	Rv0481c	other	11608.4	41.3644
Rv0496	223.389	FALSE	Rv0496	other	46566.9	41.7592
Rv0518	306.792	FALSE	Rv0518	other	11083.9	41.6865
Rv1337	224.357	FALSE	Rv1337	other	13159.7	41.3737
Rv3622c	313.834	TRUE	PE32	PE	5899.09	40.8982
Rv0483	236.673	FALSE	lprQ	other	85181	41.6519
Rv0484c	226.828	FALSE	Rv0484c	other	278224	41.0844
Rv0485	259.277	FALSE	Rv0485	other	7318.89	41.4436
Rv0495c	221.309	FALSE	Rv0495c	other	45768.7	41.7181
Rv0497	220.633	FALSE	Rv0497	other	16318	41.621
Rv0837c	311.93	FALSE	Rv0837c	other	56159.1	41.4762
Rv0487	317.661	FALSE	Rv0487	other	41560.4	40.2515
Rv0489	262.22	FALSE	gpm1	other	7849.81	41.7205
Rv0498	224.058	FALSE	Rv0498	other	37088.3	41.8319
Rv1322A	214.439	FALSE	Rv1322A	other	8821.33	41.7286
Rv1590	136.657	FALSE	Rv1590	other	8181.59	41.219
Rv2014	222.481	FALSE	Rv2014	other	16301.7	40.7576
Rv2270	235.013	FALSE	lppN	other	39084.9	39.868
Rv0493c	235.682	FALSE	Rv0493c	other	131457	40.7798
Rv0494	212.562	FALSE	Rv0494	other	12416.9	41.7613
Rv0515	244.021	FALSE	Rv0515	other	239757	35.884
Rv0502	237.154	FALSE	Rv0502	other	9526.57	41.8842
Rv1532c	232.729	FALSE	Rv1532c	other	151579	41.2587
Rv3675	260.555	FALSE	Rv3675	other	4706.81	40.8273
Rv0500	237.192	FALSE	proC	other	690191	41.7333
Rv0507	317.188	FALSE	mmpL2	other	251723	41.5854
Rv0509	234.776	FALSE	hemA	other	11246.6	41.516
Rv0519c	262.588	FALSE	Rv0519c	other	68101.9	41.4532
Rv0512	258.654	FALSE	hemB	other	47466.3	41.8229
Rv1706A	629.025	FALSE	Rv1706A	other	5467.86	41.6912
Rv0517	284.295	FALSE	Rv0517	other	52178.1	41.6572
Rv1359	347.455	FALSE	Rv1359	other	12679.2	41.5441
Rv1455	197.014	FALSE	Rv1455	other	12764	41.8329
Rv0523c	210.31	FALSE	Rv0523c	other	10321	41.0913
Rv0525	206.54	FALSE	Rv0525	other	10016.2	41.7459
Rv0879c	283.541	FALSE	Rv0879c	other	6302.13	41.734
Rv0526	203.501	FALSE	Rv0526	other	6570.54	41.716
Rv0532	191.194	TRUE	PE_PGRS6	PGRS	36435.9	37.1477
Rv1541c	227.325	FALSE	lprI	other	6587.65	40.7267
Rv0528	221.978	FALSE	Rv0528	other	7935.18	41.6933
Rv0529	238.414	FALSE	ccsA	other	48738.3	41.7409
Rv0530	221.227	FALSE	Rv0530	other	48252	41.2286
Rv0530A	148.881	FALSE	Rv0530A	other	7729.79	41.8933
Rv0560c	264.753	FALSE	Rv0560c	other	13337.9	41.6344
Rv0679c	230.789	FALSE	Rv0679c	other	84389	41.7417
Rv0750	185.996	FALSE	Rv0750	other	16309.3	31.8754
Rv1118c	211.322	FALSE	Rv1118c	other	10680.6	41.1505
Rv1119c	95.2909	FALSE	Rv1119c	other	14864.2	39.7912
Rv0534c	240.346	FALSE	menA	other	5623.7	41.6821
Rv0569	192.129	FALSE	Rv0569	other	9539.31	41.8617
Rv0541c	221.161	FALSE	Rv0541c	other	49938	41.6811
Rv0598c	278.078	FALSE	vapC27	other	23781	41.804
Rv1136	206.836	FALSE	Rv1136	other	5781.31	41.2583
Rv0537c	261.172	FALSE	Rv0537c	other	127379	41.746
Rv0539	190.146	FALSE	Rv0539	other	17450.1	41.0206
Rv0543c	237.339	FALSE	Rv0543c	other	13655.5	41.9363
Rv0546c	236.416	FALSE	Rv0546c	other	112205	41.7496
Rv0724A	1.75206	FALSE	Rv0724A	other	147322	41.238
Rv0547c	255.588	FALSE	Rv0547c	other	10033.7	41.363
Rv0548c	276.78	FALSE	menB	other	17928.7	41.826
Rv0549c	298.768	FALSE	vapC3	other	28957.2	41.0723
Rv0550c	224.7	FALSE	vapB3	other	7186.32	41.5737
Rv0567	279.14	FALSE	Rv0567	other	33824.1	41.6222
Rv0552	239.324	FALSE	Rv0552	other	46215.2	41.1785
Rv0553	194.977	FALSE	menC	other	11561.9	41.7418
Rv0601c	187.222	FALSE	Rv0601c	other	302720	41.1976
Rv0554	221.768	FALSE	bpoC	other	19640.7	41.3588
Rv0561c	247.361	FALSE	Rv0561c	other	17058.9	41.7316
Rv0580c	253.225	FALSE	Rv0580c	other	35596	41.8652
Rv1088	205.393	TRUE	PE9	PE	19961.2	41.2603
Rv1137c	205.171	FALSE	Rv1137c	other	13090	41.5067
Rv0556	256.036	FALSE	Rv0556	other	2.01976e+06	41.8367
Rv0557	230.337	FALSE	mgtA	other	161415	41.739
Rv0562	262.016	FALSE	grcC1	other	114395	41.7607
Rv1271c	257.128	FALSE	Rv1271c	other	6889.95	41.8
Rv0564c	256.608	FALSE	gpdA1	other	31541.7	41.422
Rv0565c	267.461	FALSE	Rv0565c	other	139050	41.6737
Rv0566c	282.781	FALSE	Rv0566c	other	84352.2	41.8485
Rv0574c	254.403	FALSE	Rv0574c	other	23625.8	41.2221
Rv0579	285.936	FALSE	Rv0579	other	18907.4	40.4194
Rv2274c	177.678	FALSE	mazF8	other	97791.2	41.6179
Rv0571c	233.767	FALSE	Rv0571c	other	27286	40.4773
Rv0584	283.556	FALSE	Rv0584	other	24555.1	41.5526
Rv0575c	256.607	FALSE	Rv0575c	other	206704	41.0024
Rv0576	259.547	FALSE	Rv0576	other	62007.2	41.5022
Rv0577	221.458	FALSE	TB27.3	other	33796.1	41.26
Rv1752	205.301	FALSE	Rv1752	other	4292.76	41.6317
Rv0586	245.194	FALSE	mce2R	other	10412.5	41.6736
Rv0587	246.009	FALSE	yrbE2A	other	400782	41.3828
Rv0602c	201.319	FALSE	tcrA	other	22600.9	41.3515
Rv0607	218.783	FALSE	Rv0607	other	10060.3	40.7843
Rv0608	182.096	FALSE	vapB28	other	11970.4	40.432
Rv0609A	251.451	FALSE	Rv0609A	other	17603	41.4357
Rv0617	193.269	FALSE	vapC29	other	61311	41.3306
Rv0618	195.974	FALSE	galTa	other	76130.5	41.5997
Rv0619	190.866	FALSE	galTb	other	239994	40.5081
Rv0633c	258.808	FALSE	Rv0633c	other	94338.5	41.3432
Rv0736	271.213	FALSE	rslA	other	18918.9	41.3076
Rv1290A	187.711	FALSE	Rv1290A	other	29452.2	41.8443
Rv0627	169.088	FALSE	vapC5	other	10589.7	41.256
Rv0621	264.344	FALSE	Rv0621	other	32853.1	41.4984
Rv0623	204.655	FALSE	vapB30	other	5765.22	41.7075
Rv0624	186.218	FALSE	vapC30	other	21897.4	41.785
Rv0625c	245.628	FALSE	Rv0625c	other	48922.6	41.048
Rv0628c	215.697	FALSE	Rv0628c	other	12260.6	41.1697
Rv0636	183.829	FALSE	hadB	other	11971.6	41.7767
Rv0640	231.93	FALSE	rplK	other	18714.7	41.5057
Rv0630c	225.662	FALSE	recB	other	24605.9	41.5287
Rv0635	231.57	FALSE	hadA	other	9343.99	41.86
Rv0649	138.711	FALSE	fabD2	other	4192.46	40.6561
Rv0659c	266.836	FALSE	mazF2	other	13276.1	41.1895
Rv1171	233.686	FALSE	Rv1171	other	10439.2	41.3141
Rv2822c	234.24	FALSE	Rv2822c	other	8552.22	41.5285
Rv0638	292.388	FALSE	secE1	other	48761.9	41.3176
Rv0639	228.186	FALSE	nusG	other	37823.4	41.8469
Rv2272	177.109	FALSE	Rv2272	other	30172.3	41.665
Rv0643c	284.292	FALSE	mmaA3	other	6998.74	41.4846
Rv0644c	295.443	FALSE	mmaA2	other	144706	40.2344
Rv0647c	249.439	FALSE	Rv0647c	other	7969.95	41.3646
Rv0700	411.524	FALSE	rpsJ	other	8027.04	41.99
Rv0646c	227.742	FALSE	lipG	other	9771.67	41.7662
Rv0650	242.755	FALSE	Rv0650	other	9373.19	41.1829
Rv0651	292.728	FALSE	rplJ	other	6686.91	41.1158
Rv0691A	106.229	FALSE	Rv0691A	other	23806.8	41.3137
Rv0713	345.82	FALSE	Rv0713	other	43336.8	41.742
Rv1473A	171.155	FALSE	Rv1473A	other	14001.6	41.6954
Rv0652	197.292	FALSE	rplL	other	22580.9	40.0122
Rv0667	285.201	FALSE	rpoB	other	92202.3	41.3765
Rv0655	301.627	FALSE	mkl	other	75089.5	41.8031
Rv0656c	313.373	FALSE	vapC6	other	134232	40.2305
Rv0657c	241.877	FALSE	vapB6	other	66805.6	41.9688
Rv0698	349.694	FALSE	Rv0698	other	222701	40.7146
Rv0786c	185.778	FALSE	Rv0786c	other	4594.49	41.6494
Rv0662c	182.872	FALSE	vapB7	other	9274.38	41.1256
Rv0666	326.749	FALSE	Rv0666	other	9268.97	41.8673
Rv0661c	165.718	FALSE	vapC7	other	6349.51	40.6823
Rv0664	162.814	FALSE	vapB8	other	6845.49	41.6693
Rv0665	185.204	FALSE	vapC8	other	5430.66	41.7038
Rv0670	239.563	FALSE	end	other	31743.5	41.6146
Rv0677c	221.364	FALSE	mmpS5	other	11107.1	41.785
Rv0714	308.007	FALSE	rplN	other	96478.4	41.826
Rv2091c	235.307	FALSE	Rv2091c	other	117446	40.4997
Rv0673	206.063	FALSE	echA4	other	68163.5	41.5814
Rv0674	214.537	FALSE	Rv0674	other	15969.4	41.7976
Rv0676c	254.223	FALSE	mmpL5	other	161475	41.3506
Rv0680c	268.77	FALSE	Rv0680c	other	17484.7	41.3525
Rv0681	331.443	FALSE	Rv0681	other	43267.5	41.725
Rv0683	240.978	FALSE	rpsG	other	51856.3	41.9006
Rv0684	292.068	FALSE	fusA1	other	23606.5	41.6544
Rv0685	291.124	FALSE	tuf	other	6166.39	41.8765
Rv0690c	293.664	FALSE	Rv0690c	other	19769.3	41.7121
Rv0693	216.3	FALSE	pqqE	other	10482.6	41.6879
Rv0695	241.294	FALSE	Rv0695	other	11071.8	41.6619
Rv0697	327.895	FALSE	Rv0697	other	163632	41.7226
Rv0701	240.561	FALSE	rplC	other	9679.77	41.8895
Rv0960	204.182	FALSE	vapC9	other	23137.9	41.6457
Rv0702	224.256	FALSE	rplD	other	24986.6	41.695
Rv0703	566.037	FALSE	rplW	other	22080.1	41.2214
Rv0704	288.516	FALSE	rplB	other	7903.73	41.5245
Rv0712	277.514	FALSE	Rv0712	other	5951.12	41.7933
Rv0707	228.209	FALSE	rpsC	other	10565.9	41.8481
Rv0708	194.622	FALSE	rplP	other	10960	41.8736
Rv0709	167.909	FALSE	rpmC	other	261381	41.7944
Rv0731c	223.587	FALSE	Rv0731c	other	14015.9	40.824
Rv0710	244.867	FALSE	rpsQ	other	20746.7	41.8744
Rv0756c	266.92	FALSE	Rv0756c	other	50450.5	40.7678
Rv0942	217.275	FALSE	Rv0942	other	13877	41.0029
Rv2004c	241.529	FALSE	Rv2004c	other	15229.8	41.3909
Rv0717	223.21	FALSE	rpsN1	other	69943.9	41.8733
Rv0715	171.321	FALSE	rplX	other	213894	41.9214
Rv0716	217.14	FALSE	rplE	other	58875.3	41.6362
Rv0719	228.183	FALSE	rplF	other	6518.21	41.9177
Rv0720	171.067	FALSE	rplR	other	5123.57	41.77
Rv2005c	232.14	FALSE	Rv2005c	other	107461	41.7
Rv0723	151.509	FALSE	rplO	other	145087	40.8638
Rv0722	138.358	FALSE	rpmD	other	24509.1	41.9122
Rv0738	278.144	FALSE	Rv0738	other	5872.73	40.1244
Rv0725c	159.724	FALSE	Rv0725c	other	62341	41.6548
Rv0726c	267.974	FALSE	Rv0726c	other	27585.9	41.6628
Rv0787	225.607	FALSE	Rv0787	other	288042	41.5039
Rv0727c	225.082	FALSE	fucA	other	314036	41.6079
Rv0728c	211.149	FALSE	serA2	other	275095	41.4951
Rv1439c	466	FALSE	Rv1439c	other	89066.7	41.4106
Rv0735	222.648	FALSE	sigL	other	5622.97	41.202
Rv2058c	185.744	FALSE	rpmB2	other	19892	41.2523
Rv0733	192.885	FALSE	adk	other	24569.7	41.8492
Rv0734	207.947	FALSE	mapA	other	8617.92	41.4845
Rv0737	357.815	FALSE	Rv0737	other	9710.29	41.734
Rv0739	259.007	FALSE	Rv0739	other	148696	40.7824
Rv1421	225.768	FALSE	Rv1421	other	16219.3	41.8349
Rv2046	204.466	FALSE	lppI	other	10629.2	41.04
Rv2273	127.139	FALSE	Rv2273	other	13221.4	41.7665
Rv0741	309.57	FALSE	Rv0741	other	240600	40.0222
Rv0742	245.034	TRUE	PE_PGRS8	PGRS	4858.79	38.1148
Rv0743c	290.704	FALSE	Rv0743c	other	8058.45	41.1939
Rv0745	235.675	FALSE	Rv0745	other	95613.3	41.5492
Rv0746	186.552	TRUE	PE_PGRS9	PGRS	51522.7	37.1873
Rv1270c	252.322	FALSE	lprA	other	33125.5	41.8626
Rv2056c	163.415	FALSE	rpsN2	other	10434.1	41.6075
Rv0748	181.212	FALSE	vapB31	other	8008.07	33.0966
Rv0749	230.058	FALSE	vapC31	other	47139.8	32.6873
Rv0749A	221.745	FALSE	Rv0749A	other	2.07372e+06	36.575
Rv0961	260.456	FALSE	Rv0961	other	6603.91	40.3632
Rv0752c	227.978	FALSE	fadE9	other	23136.4	41.2379
Rv0770	225.337	FALSE	Rv0770	other	21982.7	41.5457
Rv2011c	242.489	FALSE	Rv2011c	other	7659.58	41.6519
Rv0754	241.01	TRUE	PE_PGRS11	PGRS	15044.5	41.042
Rv0755c	258.785	TRUE	PPE12	PPE	29382.3	41.0652
Rv0755A	525.893	FALSE	Rv0755A	other	15200.3	40.4979
Rv0776c	248.498	FALSE	Rv0776c	other	39519.4	41.4575
Rv0784	246.298	FALSE	Rv0784	other	7988.61	41.5065
Rv0759c	171.629	FALSE	Rv0759c	other	34747.6	41.8275
Rv0760c	211.008	FALSE	Rv0760c	other	16383.8	41.5205
Rv0762c	235.865	FALSE	Rv0762c	other	31811.9	39.0836
Rv0774c	210.899	FALSE	Rv0774c	other	20549.6	41.1618
Rv1120c	231.849	FALSE	Rv1120c	other	8586.4	41.81
Rv0763c	142.597	FALSE	Rv0763c	other	54353.1	38.5293
Rv0765c	218.233	FALSE	Rv0765c	other	65370.1	41.7333
Rv3912	228.718	FALSE	Rv3912	other	46373.4	41.611
Rv0766c	224.587	FALSE	cyp123	other	15718.3	40.8781
Rv0767c	248.994	FALSE	Rv0767c	other	13602	41.7384
Rv0771	197.826	FALSE	Rv0771	other	41170.9	41.5165
Rv0773c	244.841	FALSE	ggtA	other	28542.9	41.6226
Rv0775	213.035	FALSE	Rv0775	other	36947	40.8883
Rv2073c	203.834	FALSE	Rv2073c	other	41592.9	41.323
Rv0801	164.185	FALSE	Rv0801	other	88598.7	41.79
Rv0778	233.635	FALSE	cyp126	other	21962	41.1545
Rv0779c	194.587	FALSE	Rv0779c	other	18592.2	40.892
Rv0795	393.531	FALSE	Rv0795	other	NA	NA
Rv0818	242.942	FALSE	Rv0818	other	46831.1	41.6955
Rv0923c	249.072	FALSE	Rv0923c	other	79503.3	41.2474
Rv0782	264.841	FALSE	ptrBb	other	604543	41.2717
Rv0788	220.273	FALSE	purQ	other	10728.6	41.7161
Rv0791c	234.689	FALSE	Rv0791c	other	51264.1	41.5408
Rv0792c	235.581	FALSE	Rv0792c	other	31633.5	41.6403
Rv0793	253.695	FALSE	Rv0793	other	8470.16	41.725
Rv0831c	317.468	FALSE	Rv0831c	other	124560	41.8483
Rv3678A	168.532	FALSE	Rv3678A	other	26438.3	41.924
Rv0797	210.907	FALSE	Rv0797	other	47475.7	32.2657
Rv0798c	231.414	FALSE	cfp29	other	92850.4	41.8404
Rv0800	233.202	FALSE	pepC	other	173340	41.8028
Rv0802c	235.272	FALSE	Rv0802c	other	75744.3	41.2496
Rv1134	371.267	FALSE	Rv1134	other	7079.8	41.6458
Rv0804	239.607	FALSE	Rv0804	other	17271.6	39.4665
Rv0805	244.22	FALSE	Rv0805	other	19858.7	41.7896
Rv0814c	218.8	FALSE	sseC2	other	319988	38.94
Rv0823c	249.637	FALSE	Rv0823c	other	52089.1	41.2568
Rv0807	305.982	FALSE	Rv0807	other	8506.31	41.5246
Rv0813c	228.612	FALSE	Rv0813c	other	6363.97	41.6836
Rv0824c	256.331	FALSE	desA1	other	307536	41.8709
Rv0841	432.007	FALSE	Rv0841	other	17301.9	41.6912
Rv1022	251.601	FALSE	lpqU	other	178539	41.6604
Rv1153c	235.428	FALSE	omt	other	23999.9	41.2967
Rv1255c	206.951	FALSE	Rv1255c	other	10051	40.6411
Rv0809	234.988	FALSE	purM	other	340104	41.7997
Rv0810c	235.667	FALSE	Rv0810c	other	25513	41.765
Rv0811c	270.894	FALSE	Rv0811c	other	9130.96	41.8366
Rv0962c	241.361	FALSE	lprP	other	169698	39.4682
Rv0812	251.007	FALSE	Rv0812	other	581199	41.7244
Rv0817c	231.773	FALSE	Rv0817c	other	12641.5	41.4643
Rv1176c	299.139	FALSE	Rv1176c	other	116472	41.1981
Rv0819	233.736	FALSE	mshD	other	10342.4	41.7689
Rv0820	239.462	FALSE	phoT	other	101841	41.8839
Rv0825c	284.748	FALSE	Rv0825c	other	114110	41.5075
Rv0826	266.182	FALSE	Rv0826	other	17539.3	41.6342
Rv0875c	180.773	FALSE	Rv0875c	other	8518.59	41.8194
Rv0827c	211.284	FALSE	kmtR	other	14015.8	40.4777
Rv0832	344.644	TRUE	PE_PGRS12	PGRS	30291.9	39.7978
Rv0828c	216.752	FALSE	Rv0828c	other	20482.2	41.5714
Rv0829	249.986	FALSE	Rv0829	other	160073	36.1805
Rv0830	253.062	FALSE	Rv0830	other	25853.9	41.3823
Rv0843	257.045	FALSE	Rv0843	other	21385.6	41.2305
Rv1062	192.974	FALSE	Rv1062	other	8176.02	41.6869
Rv0838	324.571	FALSE	lpqR	other	23110	40.1172
Rv0839	263.866	FALSE	Rv0839	other	11327.2	41.3945
Rv0840c	263.003	FALSE	pip	other	61690.9	40.2018
Rv0842	283.228	FALSE	Rv0842	other	28810.3	41.1079
Rv3890c	207.876	FALSE	esxC	other	12988.4	41.005
Rv0846c	289.101	FALSE	Rv0846c	other	20483.6	41.6785
Rv0847	318.749	FALSE	lpqS	other	19344.6	41.4438
Rv0852	244.425	FALSE	fadD16	other	20992.5	41.8024
Rv0854	206.574	FALSE	Rv0854	other	10823	41.7112
Rv0906	233.422	FALSE	Rv0906	other	77936.3	41.6419
Rv0898c	210.088	FALSE	Rv0898c	other	9698.52	41.8017
Rv0849	231.075	FALSE	Rv0849	other	20647.9	41.576
Rv0850	184.834	FALSE	Rv0850	other	170015	41.7192
Rv0853c	262.34	FALSE	pdc	other	191184	41.4031
Rv0874c	222.555	FALSE	Rv0874c	other	35346.1	39.693
Rv0856	213.045	FALSE	Rv0856	other	19866.8	41.2515
Rv0857	214.765	FALSE	Rv0857	other	53799.7	40.7395
Rv0858c	243.281	FALSE	dapC	other	58119.8	41.5221
Rv1024	193.888	FALSE	Rv1024	other	20729	41.7454
Rv1268c	318.661	FALSE	Rv1268c	other	47870.7	40.9032
Rv0870c	217.6	FALSE	Rv0870c	other	53799.5	40.5058
Rv0871	223.018	FALSE	cspB	other	4999.35	40.38
Rv1020	235.397	FALSE	mfd	other	34626.6	41.6411
Rv2083	208.091	FALSE	Rv2083	other	190422	41.2422
Rv0862c	258.791	FALSE	Rv0862c	other	59427.6	41.3014
Rv0863	161.56	FALSE	Rv0863	other	22301.3	41.8485
Rv0876c	261.827	FALSE	Rv0876c	other	9765.28	41.8057
Rv0880	212.336	FALSE	Rv0880	other	9314.03	40.7767
Rv0867c	254.498	FALSE	rpfA	other	13635.6	34.0989
Rv0868c	350.549	FALSE	moaD2	other	7374.87	41.2061
Rv1269c	273.167	FALSE	Rv1269c	other	116423	40.5
Rv0872c	232.192	TRUE	PE_PGRS15	PGRS	63963.1	40.038
Rv0873	258.289	FALSE	fadE10	other	10532	41.5465
Rv0877	232.153	FALSE	Rv0877	other	9329.03	41.84
Rv1277	259.105	FALSE	Rv1277	other	41912.1	41.5695
Rv2820c	150.057	FALSE	Rv2820c	other	16108	41.7464
Rv0882	160.429	FALSE	Rv0882	other	8383.49	41.0862
Rv0883c	228.685	FALSE	Rv0883c	other	7300.33	41.6577
Rv0885	269.585	FALSE	Rv0885	other	96463.7	41.6632
Rv0886	227.259	FALSE	fprB	other	8568.69	41.3211
Rv0888	291.796	FALSE	Rv0888	other	64787.3	41.6558
Rv0890c	255.435	FALSE	Rv0890c	other	164807	41.5539
Rv0891c	356.065	FALSE	Rv0891c	other	565265	41.7474
Rv0892	331.76	FALSE	Rv0892	other	14391.3	41.4082
Rv0893c	292.58	FALSE	Rv0893c	other	132490	41.6857
Rv0912	330.39	FALSE	Rv0912	other	6683.41	41.902
Rv0918	294.001	FALSE	Rv0918	other	211199	41.0859
Rv1034c	240.474	FALSE	Rv1034c	other	49485.3	41.5368
Rv0895	267.572	FALSE	Rv0895	other	11448.4	41.1792
Rv0926c	237.782	FALSE	Rv0926c	other	16809.4	41.8093
Rv0896	240.343	FALSE	gltA2	other	11297.7	41.7239
Rv0897c	232.789	FALSE	Rv0897c	other	48553.8	41.5708
Rv0922	247.144	FALSE	Rv0922	other	49657.9	41.7135
Rv0964c	228.922	FALSE	Rv0964c	other	781304	41.6406
Rv1021	247.773	FALSE	Rv1021	other	11516	41.7021
Rv0903c	223.449	FALSE	prrA	other	24361.4	41.7353
Rv0967	238.925	FALSE	csoR	other	5753	41.675
Rv0907	263.172	FALSE	Rv0907	other	225824	41.4054
Rv0913c	301.235	FALSE	Rv0913c	other	14158.5	41.5094
Rv0905	223.137	FALSE	echA6	other	103937	41.8057
Rv0909	341.123	FALSE	Rv0909	other	178302	41.6189
Rv0910	245.668	FALSE	Rv0910	other	7652.21	41.2429
Rv0911	251.988	FALSE	Rv0911	other	28078.1	41.4691
Rv0915c	224.892	TRUE	PPE14	PPE	17524.7	41.121
Rv0916c	341.625	TRUE	PE7	PE	12131.9	41.774
Rv0953c	218.771	FALSE	Rv0953c	other	6720.26	41.5491
Rv0966c	251.094	FALSE	Rv0966c	other	556842	41.2008
Rv1962c	238.844	FALSE	vapC35	other	7893.71	40.7346
Rv0925c	271.578	FALSE	Rv0925c	other	43433	41.8279
Rv0927c	268.412	FALSE	Rv0927c	other	98245.6	41.3997
Rv0928	267.491	FALSE	pstS3	other	19096.8	41.7076
Rv0944	203.545	FALSE	Rv0944	other	22692.8	41.8581
Rv0930	214.899	FALSE	pstA1	other	526723	40.7385
Rv0931c	273.004	FALSE	pknD	other	19940.1	41.2608
Rv1749c	254.221	FALSE	Rv1749c	other	135653	41.4796
Rv0933	261.412	FALSE	pstB	other	24327.2	40.1327
Rv0935	227.921	FALSE	pstC1	other	8470.78	41.4208
Rv0936	224.932	FALSE	pstA2	other	23032.7	41.4951
Rv0937c	208.842	FALSE	mku	other	7305.67	41.9189
Rv0940c	258.003	FALSE	Rv0940c	other	10300.3	41.4611
Rv1962A	219.415	FALSE	vapB35	other	127559	41.8393
Rv0939	257.431	FALSE	Rv0939	other	9768.79	41.2718
Rv0943c	231.45	FALSE	Rv0943c	other	23721.1	41.5544
Rv0996	311.382	FALSE	Rv0996	other	50269.5	40.6126
Rv0947c	400.09	FALSE	Rv0947c	other	5736.91	41.4782
Rv0948c	287.161	FALSE	Rv0948c	other	52664	41.9146
Rv0950c	258.823	FALSE	Rv0950c	other	49059	41.3271
Rv0963c	267.215	FALSE	Rv0963c	other	11203.7	39.7908
Rv2828A	126.893	FALSE	Rv2828A	other	229498	40.888
Rv0952	214.162	FALSE	sucD	other	69183.7	41.8717
Rv0954	265.438	FALSE	Rv0954	other	41349.3	41.5982
Rv0955	243.74	FALSE	Rv0955	other	16011.9	41.5044
Rv0976c	229.403	FALSE	Rv0976c	other	15130.5	41.4147
Rv0958	229.286	FALSE	Rv0958	other	185448	41.5477
Rv0959	244.512	FALSE	Rv0959	other	62965.5	41.4016
Rv0959A	182.587	FALSE	vapB9	other	5354.69	41.9567
Rv0965c	202.732	FALSE	Rv0965c	other	94120.9	41.3813
Rv0970	224.145	FALSE	Rv0970	other	883865	41.272
Rv0971c	198.91	FALSE	echA7	other	46786.3	41.438
Rv0972c	225.586	FALSE	fadE12	other	11452.2	41.2283
Rv0974c	235.528	FALSE	accD2	other	183496	41.8145
Rv1761c	48.5447	FALSE	Rv1761c	other	11842.4	41.8217
Rv0979A	155.508	FALSE	rpmF	other	23847.8	39.867
Rv0978c	270.437	TRUE	PE_PGRS17	PGRS	423543	31.6018
Rv0979c	298.977	FALSE	Rv0979c	other	17757.1	41.395
Rv1040c	309.921	TRUE	PE8	PE	392966	41.4894
Rv0980c	218.315	TRUE	PE_PGRS18	PGRS	52305.1	33.7851
[truncated: 2,032 more rows]

## Sheet: Supp Fig 2
KAN (µg/ml)	WT				ppe42 KO
0	7.93462	8.18829	8.28644	8.56355	8.63004	8.67609	8.17232	8.25794
0.125	7.74742	7.60476	7.61522	7.90977	8.30103	8.38021	7.47712	7.39794
0.25	6.16743	7.18199	7.03086	7.66021	6.29499	7.63463	7.3714	7.19878
0.5	4.94568	4.07294	4.90147	5.97121	4.16368	5.11217	5.19436	5.59766

[truncated: 1 more sheets: Supp Fig 6]
